# Supplementary material for: SAA1/FPR2 signaling between keratinocytes and neutrophils sustains chronic inflammation in Sweet syndrome
Source: J Clin Invest. 2025 Aug 19;135(20):e193566. doi: 10.1172/JCI193566 (PMC12520672; doi:10.1172/JCI193566)
Supplement: Supplemental table 1 [file jci-135-193566-s063.xlsx]

## Sheet: Sweet Syndrome
Table S1. Demographic and clinical information of patient samples.
		Patient ID
Characteristics	Summary	Patient 01	Patient 02	Patient 03	Patient 04	Patient 05	Patient 06
Mean age - yr	67	73	74	77	68	55	57
Female sex – no. (% of total)	1 (17%)	0	0	0	0	0	1
Male sex – no. (% of total)	5 (83%)	1	1	1	1	1	0
Race – no. (% of total)
Black or African American	0 (0%)	0	0	0	0	0	0
White	16 (100%)	1	1	1	1	1	1
Ethnicity – no. (% of total)
Hispanic or Latino	0 (0%)	0	0	0	0	0	0
Not Hispanic or Latino	6 (100%)	1	1	1	1	1	1
Organ involvement – no. (% of total)
Skin	6 (100%)	1	1	1	1	1	1
Extracutaneous organ involvement	3 (50%)	0	1	0	1	1	0
Disease activity (skin) – no. (% of total)
Mild to moderate	3 (50%)	1	1	0	0	0	1
Moderate to severe	3 (50%)	0	0	1	1	1	0
DLQI Score		5		8	15	14	4
Subtype
Idiopathic	4 (66%)	0	1	1	1	1	0
Malignancy-related	1 (17%)	1	0	0	0	0	1
Drug Induced	0 (0%)	0	0	0	0	0	0
Chronic	5 (83%)	0	1	1	1	1	1
Medications at time of enrollment– no. (% of total)
Prednisone	3 (50%)	0	1	1	0	1	0
Dapsone	2 (33%)	0	1	0	1	0	0
Topical tacrolimus	1 (17%)	0	0	0	1	0	0
Anakinra	1 (17%)	0	0	0	0	1	0
Methotrexate	1 (17%)	0	0	0	0	1	0
None	1 (17%)	0	0	0	0	0	1
None, treatment naïve	1 (17%)	1	0	0	0	0	0
Assay	skin scRNA	1	1	1	1	1	1
	Blood scRNA	1	1	1	1	1	1
