# Supplementary material for: SAA1/FPR2 signaling between keratinocytes and neutrophils sustains chronic inflammation in Sweet syndrome
Source: J Clin Invest. 2025 Aug 19;135(20):e193566. doi: 10.1172/JCI193566 (PMC12520672; doi:10.1172/JCI193566)
Supplement: Supplemental table 2 [file jci-135-193566-s064.xlsx]

## Sheet: Total cells
		VE	SmMus	Fibroblast	Myeloid	Epithelial	Lymphoid	LE	Schwann	Proliferating
Patient 1	Affected skin	555	597	437	1210	264	5195	33	105	368	8764
Patient 2	Affected skin	553	283	772	1244	250	1927	61	21	203	5314
Patient 3	Affected skin	410	393	576	808	228	1259	32	21	155	3882
Patient 4	Affected skin	579	655	720	111	131	162	20	12	44	2434
Patient 5	Affected skin	1145	450	568	300	141	1783	79	38	312	4816
Patient 6	Affected skin	5213	2893	3177	3396	753	3095	1100	407	726	20760
Patient 1	Un-affected skin	1585	659	1632	166	1173	520	288	102	382	6507
Patient 3	Un-affected skin	546	685	1470	221	144	209	220	44	58	3597
Patient 4	Un-affected skin	618	686	1431	107	430	373	204	77	32	3958
Patient 5	Un-affected skin	1049	458	988	117	443	118	141	123	31	3468
Patient 6	Un-affected skin	980	440	439	91	186	127	225	88	31	2607
										TOTAL cells	66107

## Sheet: Percent Total cells
		VE	SmMus	Fibroblast	Myeloid	Epithelial	Lymphoid	LE	Schwann	Proliferating
Patient 1	Affected skin	6.33272	6.81196	4.98631	13.8065	3.01232	59.2766	0.37654	1.19808	4.199	100
Patient 2	Affected skin	10.4065	5.32556	14.5277	23.4099	4.70455	36.2627	1.14791	0.395183	3.8201	100
Patient 3	Affected skin	10.5616	10.1236	14.8377	20.814	5.87326	32.4317	0.824317	0.540958	3.99279	100
Patient 4	Affected skin	23.788	26.9104	29.5809	4.56039	5.38209	6.65571	0.821693	0.493016	1.80772	100
Patient 5	Affected skin	23.7749	9.34385	11.794	6.22924	2.92774	37.0224	1.64037	0.789037	6.47841	100
Patient 6	Affected skin	25.1108	13.9355	15.3035	16.3584	3.62717	14.9085	5.29865	1.9605	3.49711	100
	AVERAGE	16.6624	12.0752	15.1717	14.1964	4.25452	31.0929	1.68491	0.896129	3.96585
Patient 1	Un-affected skin	24.3584	10.1276	25.0807	2.5511	18.0267	7.99139	4.426	1.56754	5.8706	100
Patient 3	Un-affected skin	15.1793	19.0436	40.8674	6.14401	4.00334	5.8104	6.11621	1.22324	1.61245	100
Patient 4	Un-affected skin	15.6139	17.332	36.1546	2.70339	10.8641	9.42395	5.15412	1.94543	0.808489	100
Patient 5	Un-affected skin	30.248	13.2065	28.489	3.3737	12.7739	3.40254	4.06574	3.54671	0.893887	100
Patient 6	Un-affected skin	37.5911	16.8776	16.8393	3.4906	7.13464	4.8715	8.63061	3.37553	1.18911	100
	AVERAGE	24.5981	15.3175	29.4862	3.65256	10.5605	6.29996	5.67854	2.33169	2.07491
	T-test	0.178527	0.41905	0.0234425	0.0143689	0.0202433	0.0163706	0.00558475	0.0196272	0.119567

## Sheet: Immune cells
		Macrophage	Neutrophil	CD4	CD8	Proliferating	Treg	Mast	DC	pDC	Total immune cells
Patient 1	Affected skin	351	836	2497	1306	203	90	16	112	14	5425
Patient 2	Affected skin	206	980	910	650	59	124	39	80	69	3117
Patient 3	Affected skin	295	467	595	335	67	162	78	48	5	2052
Patient 4	Affected skin	21	34	49	71	4	18	44	28	2	271
Patient 5	Affected skin	128	125	909	303	14	149	47	107	92	1874
Patient 6	Affected skin	596	2572	1398	1229	53	21	43	188	101	6201
Patient 1	Un-affected skin	70	56	34	19	11	9	114	44	3	360
Patient 3	Un-affected skin	90	34	87	47	20	12	96	9	1	396
Patient 4	Un-affected skin	29	30	89	29	19	9	13	9	0	227
Patient 5	Un-affected skin	7	11	22	20	4	10	96	10	0	180
Patient 6	Un-affected skin	58	24	68	31	5	1	4	4	0	195

## Sheet: Percent Immune cells
		Percent total cells
		Macrophage	Neutrophil	CD4	CD8	Proliferating	Treg	Mast	DC	Bcell1	pDC	Total Immune	Total Cells
Patient 1	Affected skin	3.89913	9.28683	27.7383	14.5079	2.25505	0.999778	0.177738	1.24417	12.6527	0.155521	72.9171	100
Patient 2	Affected skin	3.67071	17.4626	16.2153	11.5823	1.05132	2.20955	0.694939	1.42552	2.70848	1.22951	58.2502	100
Patient 3	Affected skin	7.26064	11.494	14.6444	8.24514	1.64903	3.9872	1.91976	1.18139	2.31356	0.123062	52.8181	100
Patient 4	Affected skin	0.843035	1.36491	1.96708	2.85026	0.160578	0.722601	1.76636	1.12405	0.642312	0.080289	11.5215	100
Patient 5	Affected skin	2.63158	2.5699	18.6883	6.22944	0.287829	3.06332	0.966283	2.19984	7.09293	1.89145	45.6209	100
Patient 6	Affected skin	2.72956	11.7793	6.40256	5.62858	0.24273	0.0961759	0.196932	0.861003	0.943439	0.46256	29.3428	100
	Average	3.50578	8.99291	14.276	8.17394	0.94109	1.84644	0.953669	1.33933	4.39224	0.657065	45.0784
Patient 1	Un-affected skin	0.793471	0.634777	0.3854	0.215371	0.124688	0.102018	1.29222	0.498753	3.83133	0.0340059	7.91204	100
Patient 3	Un-affected skin	2.40513	0.908605	2.32496	1.25601	0.534474	0.320684	2.56547	0.240513	0.80171	0.0267237	11.3843	100
Patient 4	Un-affected skin	0.669591	0.692681	2.05495	0.669591	0.438698	0.207804	0.300162	0.207804	3.39414	0	8.63542	100
Patient 5	Un-affected skin	0.19802	0.311174	0.622348	0.565771	0.113154	0.282885	2.7157	0.282885	0.537482	0	5.62942	100
Patient 6	Un-affected skin	2.20532	0.912548	2.58555	1.17871	0.190114	0.0380228	0.152091	0.152091	0.304183	0	7.71863	100
	Average	1.25431	0.691957	1.59464	0.777091	0.280226	0.190283	1.40513	0.276409	1.77377	0.0121459	8.25596
	T-test	0.0589444	0.014495	0.0136254	0.00397029	0.132295	0.0372816	0.467743	0.000782301	0.266894	0.0865913	0.00474

## Sheet: Blood Neutrophils
		Number of Neutrophils sequenced
	Patient 1	1059
	Patient 2	2152
	Patient 3	2184
	Patient 4	354
	Patient 5	1456
	Patient 6	11516
	Total cells	18721
