# Supplementary material for: SAA1/FPR2 signaling between keratinocytes and neutrophils sustains chronic inflammation in Sweet syndrome
Source: J Clin Invest. 2025 Aug 19;135(20):e193566. doi: 10.1172/JCI193566 (PMC12520672; doi:10.1172/JCI193566)
Supplement: Supplemental table 3 [file jci-135-193566-s065.xlsx]

## Sheet: README
Table S3. Cluster marker genes for all annotated clusters from scRNA analysis
Marker genes all cell types, related to Fig1C: Cluster marker genes for all annotated clusters from scRNA analysis
Column description:
	p_val	p value
	auc	auc score from seurat presto module
	avg_log2FC	average log 2 fold gene expression
	pct.1	percent expression in querry population
	pct.2	percent expression in non-querry population
	p_val_adj	adjusted p value
	cluster identity	Cluster identity
	gene	Gene name
Marker genes Immune sub clusters, related to Fig 1E: Cluster marker genes for all annotated clusters from immune subclusters
Column description:
	p_val	p value
	auc	auc score from seurat presto module
	avg_log2FC	average log 2 fold gene expression
	pct.1	percent expression in querry population
	pct.2	percent expression in non-querry population
	p_val_adj	adjusted p value
	cluster identity	Cluster identity
	gene	Gene name
Marker genes of Circulating Neutrophil scRNA-seq dataset, related to Fig 2F: Cluster marker genes for all annotated clusters from PBMC scRNA analysis
Column description:
	p_val	p value
	auc	auc score from seurat presto module
	avg_log2FC	average log 2 fold gene expression
	pct.1	percent expression in querry population
	pct.2	percent expression in non-querry population
	p_val_adj	adjusted p value
	cluster identity	Cluster identity
	gene	Gene name

## Sheet: All cell types
p_val	auc	avg_log2FC	pct.1	pct.2	p_val_adj	cluster	gene
0	0.926841	2.88022	0.911	0.139	0	VE	PECAM1
0	0.898223	2.47455	0.963	0.341	0	VE	SPARCL1
0	0.88993	2.11616	0.81	0.048	0	VE	ADGRL4
0	0.874926	2.20445	0.812	0.108	0	VE	CD93
0	0.868385	2.19652	0.793	0.077	0	VE	SOX18
0	0.868321	2.1449	0.83	0.154	0	VE	RAMP2
0	0.867121	2.52859	0.774	0.064	0	VE	VWF
0	0.864524	1.96609	0.769	0.062	0	VE	CLEC14A
0	0.857522	1.96498	0.931	0.355	0	VE	IFI27
0	0.85664	1.80872	0.776	0.073	0	VE	ECSCR
0	0.856165	2.08576	0.817	0.149	0	VE	TM4SF1
0	0.854823	1.91131	0.947	0.483	0	VE	CD74
0	0.854644	2.08456	0.807	0.188	0	VE	ENG
0	0.854339	2.28669	0.733	0.04	0	VE	PLVAP
0	0.854267	1.85865	0.796	0.16	0	VE	NPDC1
0	0.85254	2.11657	0.869	0.295	0	VE	GNG11
0	0.84683	3.48512	0.732	0.08	0	VE	ACKR1
0	0.845929	2.19296	0.726	0.051	0	VE	RAMP3
0	0.8426	2.30348	0.834	0.282	0	VE	HSPG2
0	0.842458	1.71644	0.731	0.062	0	VE	CDH5
0	0.841408	1.75364	0.731	0.071	0	VE	EMCN
0	0.836684	2.44427	0.779	0.179	0	VE	AQP1
0	0.834968	2.04688	0.865	0.28	0	VE	A2M
0	0.834932	1.84791	0.748	0.114	0	VE	CD34
0	0.832218	1.56397	0.734	0.091	0	VE	EGFL7
0	0.827909	1.31923	0.749	0.105	0	VE	RNASE1
0	0.82571	1.613	0.69	0.054	0	VE	TSPAN7
0	0.825078	1.6005	0.71	0.089	0	VE	MCTP1
0	0.823332	1.46957	0.675	0.04	0	VE	MMRN2
0	0.821323	1.77524	0.804	0.251	0	VE	CRIM1
0	0.818424	2.02581	0.814	0.276	0	VE	ID1
0	0.816172	1.56247	0.802	0.234	0	VE	EPAS1
0	0.815269	1.47458	0.665	0.046	0	VE	FLT1
0	0.813364	1.76007	0.83	0.319	0	VE	PDLIM1
0	0.809937	1.50967	0.843	0.368	0	VE	TGFBR2
0	0.807426	1.35045	0.69	0.095	0	VE	ESAM
0	0.804603	1.38484	0.637	0.035	0	VE	PTPRB
0	0.80373	1.50276	0.809	0.29	0	VE	CRIP2
0	0.803414	1.65789	0.675	0.093	0	VE	PALMD
0	0.803264	1.37194	0.655	0.063	0	VE	IL3RA
0	0.800118	1.84349	0.674	0.078	0	VE	CLDN5
0	0.797801	1.02264	0.873	0.363	0	VE	HLA-DRA
0	0.79698	1.40187	0.791	0.251	0	VE	HLA-DRB1
0	0.796457	1.53454	0.688	0.132	0	VE	HYAL2
0	0.795484	1.46606	0.872	0.507	0	VE	MYH9
0	0.793738	1.47267	0.674	0.116	0	VE	ITGA6
0	0.793424	1.27495	0.765	0.225	0	VE	ARHGAP29
0	0.785614	1.89187	0.866	0.538	0	VE	FKBP1A
0	0.785392	1.05423	0.789	0.275	0	VE	HLA-DPA1
0	0.785185	1.27025	0.633	0.083	0	VE	S1PR1
0	0.784631	1.36166	0.861	0.437	0	VE	CD59
0	0.783391	1.48637	0.902	0.436	0	VE	CAV1
0	0.779732	1.22563	0.596	0.041	0	VE	MYCT1
0	0.779668	1.29673	0.689	0.181	0	VE	GRASP
0	0.778807	1.39899	0.905	0.473	0	VE	TCF4
0	0.778701	1.22797	0.717	0.229	0	VE	ECE1
0	0.778119	1.0796	0.731	0.201	0	VE	HLA-DQB1
0	0.771503	1.0784	0.588	0.047	0	VE	PCAT19
0	0.769974	1.78049	0.694	0.252	0	VE	PRCP
0	0.769738	1.47055	0.611	0.099	0	VE	VWA1
0	0.768642	1.17367	0.632	0.128	0	VE	ADAM15
0	0.767889	1.28757	0.654	0.156	0	VE	HEG1
0	0.767887	1.21862	0.755	0.298	0	VE	ETS2
0	0.767573	1.63209	0.648	0.158	0	VE	LIFR
0	0.76713	1.8505	0.714	0.231	0	VE	COL15A1
0	0.766977	1.18389	0.561	0.033	0	VE	CYYR1
0	0.762577	1.28879	0.683	0.227	0	VE	BMPR2
0	0.761322	1.53841	0.776	0.346	0	VE	KCTD12
0	0.760811	1.30942	0.58	0.07	0	VE	IL33
0	0.760764	1.2153	0.618	0.131	0	VE	MKL2
0	0.759617	2.96399	0.545	0.038	0	VE	SELE
0	0.757915	2.04777	0.558	0.056	0	VE	EDN1
0	0.757692	0.789458	0.752	0.293	0	VE	HLA-DPB1
0	0.757574	1.19333	0.634	0.155	0	VE	ABLIM1
0	0.755528	1.11606	0.861	0.431	0	VE	CAVIN1
0	0.754177	1.25332	0.88	0.616	0	VE	GNAI2
0	0.753175	1.21159	0.548	0.054	0	VE	JAM2
0	0.750903	1.24633	0.744	0.336	0	VE	CLIC4
0	0.750063	1.46129	0.937	0.767	0	VE	HLA-E
0	0.749769	1.16636	0.814	0.4	0	VE	EMP1
0	0.748525	1.34833	0.622	0.161	0	VE	GIMAP7
0	0.7485	1.218	0.579	0.1	0	VE	CALCRL
0	0.747943	1.03529	0.559	0.075	0	VE	PREX2
0	0.747832	1.34488	0.535	0.046	0	VE	PODXL
0	0.747819	1.21103	0.688	0.223	0	VE	PRSS23
0	0.747584	1.15791	0.601	0.132	0	VE	FLNB
0	0.747143	1.21218	0.79	0.428	0	VE	STOM
0	0.746999	1.033	0.531	0.045	0	VE	SPNS2
0	0.746902	1.1166	0.629	0.183	0	VE	CMIP
0	0.743842	1.03368	0.636	0.195	0	VE	SWAP70
0	0.742438	1.48933	0.712	0.287	0	VE	CLU
0	0.742003	1.03452	0.78	0.34	0	VE	NFIB
0	0.741155	1.02648	0.655	0.194	0	VE	LMCD1
0	0.740294	1.10236	0.599	0.149	0	VE	NEDD9
0	0.739774	2.1208	0.514	0.043	0	VE	C2CD4B
0	0.738652	1.45901	0.824	0.564	0	VE	MSN
0	0.738424	1.93715	0.702	0.293	0	VE	CTGF
0	0.73792	0.898066	0.639	0.161	0	VE	MCAM
0	0.736693	0.99061	0.569	0.119	0	VE	DOCK9
0	0.736416	0.982366	0.504	0.036	0	VE	ERG
0	0.736071	1.00218	0.81	0.473	0	VE	ACTN4
0	0.73557	0.951169	0.559	0.102	0	VE	RPS6KA2
0	0.734613	1.26535	0.567	0.121	0	VE	NUAK1
0	0.732939	1.0916	0.674	0.265	0	VE	PDLIM5
0	0.732787	1.14793	0.596	0.162	0	VE	GIMAP4
0	0.732627	1.05679	0.561	0.114	0	VE	LDB2
0	0.73212	1.12591	0.742	0.363	0	VE	SYNE2
0	0.731794	1.07386	0.729	0.373	0	VE	CCDC85B
0	0.731662	1.2122	0.762	0.389	0	VE	ID3
0	0.730871	0.953834	0.742	0.382	0	VE	RAB11A
0	0.730257	1.03162	0.749	0.362	0	VE	ACTN1
0	0.729865	0.994015	0.592	0.164	0	VE	CDC42EP3
0	0.729107	0.915819	0.612	0.183	0	VE	MGST2
0	0.728376	0.90253	0.594	0.141	0	VE	SNCG
0	0.727387	1.04113	0.853	0.601	0	VE	TPM3
0	0.72708	0.969919	0.842	0.545	0	VE	SELENOW
0	0.726561	0.897516	0.544	0.109	0	VE	FLI1
0	0.725695	0.932399	0.508	0.066	0	VE	GIMAP6
0	0.725248	1.00218	0.894	0.676	0	VE	TAGLN2
0	0.724114	1.11189	0.583	0.17	0	VE	FAM241A
0	0.723265	0.943932	0.588	0.179	0	VE	EHD4
0	0.72285	0.977703	0.757	0.377	0	VE	SPTBN1
0	0.722356	1.03419	0.731	0.348	0	VE	TNFSF10
0	0.722005	0.944229	0.604	0.186	0	VE	BACE2
0	0.721958	1.01852	0.543	0.12	0	VE	MAST4
0	0.72051	0.988471	0.484	0.045	0	VE	KDR
0	0.719956	1.00077	0.497	0.068	0	VE	ZNF385D
0	0.719637	0.670776	0.607	0.158	0	VE	TINAGL1
0	0.719573	1.14292	0.52	0.093	0	VE	ADAMTS9
0	0.719216	1.03155	0.602	0.217	0	VE	SEC14L1
0	0.718912	0.87255	0.628	0.231	0	VE	ELK3
0	0.718858	0.945438	0.467	0.034	0	VE	THSD7A
0	0.718503	0.851961	0.553	0.141	0	VE	KIAA0355
0	0.718273	0.754863	0.586	0.151	0	VE	HLA-DQA1
0	0.717824	0.866411	0.511	0.091	0	VE	PTPRM
0	0.717454	0.845415	0.463	0.031	0	VE	SHANK3
0	0.716985	0.892115	0.464	0.032	0	VE	CXorf36
0	0.716831	1.00289	0.678	0.318	0	VE	NDRG1
0	0.716745	1.06171	0.556	0.146	0	VE	NRN1
0	0.715858	1.08783	0.711	0.387	0	VE	PIM3
0	0.715391	0.973328	0.878	0.608	0	VE	HSPB1
0	0.715371	0.839881	0.734	0.401	0	VE	CDC37
0	0.71379	0.687624	0.641	0.218	0	VE	S100A16
0	0.713667	1.0434	0.681	0.312	0	VE	RDX
0	0.713601	0.924433	0.559	0.147	0	VE	LMO2
0	0.713538	0.724873	0.942	0.675	0	VE	IFITM3
0	0.712935	0.922902	0.791	0.416	0	VE	ADIRF
0	0.712896	0.84473	0.511	0.1	0	VE	RALGAPA2
0	0.712874	0.89669	0.49	0.077	0	VE	PKP4
0	0.712295	0.75546	0.466	0.045	0	VE	RASIP1
0	0.711792	0.950157	0.665	0.308	0	VE	GNAQ
0	0.710577	0.769312	0.686	0.291	0	VE	MEF2C
0	0.710514	0.917176	0.731	0.37	0	VE	APP
0	0.710404	0.344475	0.853	0.443	0	VE	IGFBP4
0	0.709638	0.833646	0.905	0.598	0	VE	YBX3
0	0.70821	0.811128	0.632	0.235	0	VE	CAV2
0	0.707245	0.904514	0.506	0.106	0	VE	GIMAP1
0	0.70692	0.807466	0.442	0.03	0	VE	ROBO4
0	0.706366	0.839031	0.811	0.541	0	VE	KTN1
0	0.705575	0.868681	0.65	0.286	0	VE	CCDC50
0	0.705499	0.952206	0.462	0.058	0	VE	HHEX
0	0.705362	1.0458	0.498	0.097	0	VE	EFNB2
0	0.705313	0.763942	0.523	0.125	0	VE	AFDN
0	0.704513	1.3873	0.542	0.157	0	VE	SLC9A3R2
0	0.703656	1.04412	0.886	0.768	0	VE	MYL12A
0	0.703437	1.13929	0.678	0.36	0	VE	SNHG7
0	0.703387	0.895157	0.444	0.042	0	VE	PDGFB
0	0.703044	0.907942	0.494	0.104	0	VE	ICAM2
0	0.702923	0.777688	0.469	0.07	0	VE	LIMS2
0	0.702464	0.876382	0.418	0.014	0	VE	MECOM
0	0.702295	0.871232	0.542	0.163	0	VE	ITGA5
0	0.702256	0.666446	0.864	0.527	0	VE	IGFBP7
0	0.702252	0.986906	0.535	0.153	0	VE	ITM2A
0	0.701835	1.14901	0.655	0.286	0	VE	COL4A1
0	0.701625	0.871803	0.555	0.184	0	VE	SSFA2
0	0.701133	0.75169	0.565	0.17	0	VE	HLA-DMA
0	0.700842	0.867537	0.432	0.034	0	VE	NOSTRIN
0	0.700214	0.741458	0.473	0.081	0	VE	LAMA5
0	0.700104	0.858837	0.624	0.281	0	VE	HIPK3
0	0.699811	0.867606	0.442	0.047	0	VE	PDE2A
0	0.699403	0.801887	0.686	0.351	0	VE	PTTG1IP
0	0.698264	1.19613	0.959	0.915	0	VE	ACTG1
0	0.698114	0.756147	0.422	0.028	0	VE	DOC2B
0	0.698006	0.915208	0.518	0.138	0	VE	RAI14
0	0.697909	0.802405	0.505	0.12	0	VE	LRRC32
0	0.697391	1.3249	0.621	0.271	0	VE	ICAM1
0	0.696554	0.942095	0.615	0.251	0	VE	WWTR1
0	0.69612	0.727095	0.446	0.058	0	VE	TMEM255B
0	0.696047	0.778175	0.81	0.496	0	VE	PTMS
0	0.695802	0.886112	0.621	0.276	0	VE	SH3BP5
0	0.694315	0.860966	0.505	0.126	0	VE	THBD
0	0.694275	0.935054	0.545	0.19	0	VE	PNP
0	0.693295	0.738321	0.404	0.019	0	VE	TEK
0	0.693203	0.565755	0.732	0.36	0	VE	S100A13
0	0.693187	0.914924	0.512	0.141	0	VE	FAM198B
0	0.693187	0.782114	0.733	0.393	0	VE	RAB13
0	0.692668	1.00675	0.427	0.046	0	VE	MPZL2
0	0.691619	0.983131	0.907	0.782	0	VE	SRP14
0	0.691061	0.747596	0.413	0.032	0	VE	TIE1
0	0.690969	0.795936	0.447	0.07	0	VE	RAPGEF5
0	0.690639	0.853475	0.963	0.923	0	VE	TMSB10
0	0.690301	0.734573	0.575	0.213	0	VE	TJP1
0	0.689884	0.850012	0.738	0.444	0	VE	FOXP1
0	0.689736	0.847641	0.408	0.032	0	VE	MALL
0	0.689011	0.812816	0.68	0.372	0	VE	TMOD3
0	0.688082	0.682158	0.427	0.055	0	VE	SCARF1
0	0.688067	0.775307	0.536	0.187	0	VE	KLF7
0	0.688008	0.722057	0.423	0.053	0	VE	FGD5
0	0.687895	1.0136	0.818	0.583	0	VE	KLF2
0	0.687676	0.685022	0.527	0.17	0	VE	PLA2G16
0	0.687137	0.745178	0.577	0.239	0	VE	FEZ2
0	0.687112	0.747909	0.467	0.108	0	VE	CCDC69
0	0.686773	0.711459	0.444	0.078	0	VE	FZD6
0	0.686766	0.776026	0.552	0.192	0	VE	TSHZ2
0	0.686604	0.705835	0.395	0.024	0	VE	SHROOM4
0	0.685386	0.615051	0.993	0.928	0	VE	VIM
0	0.685177	0.750681	0.521	0.18	0	VE	PIK3C2A
0	0.685077	0.695473	0.486	0.129	0	VE	HIP1
0	0.684848	1.27935	0.405	0.04	0	VE	RBP7
0	0.684797	0.694062	0.574	0.232	0	VE	CTNND1
0	0.6845	1.13394	0.394	0.029	0	VE	SLCO2A1
0	0.684448	0.794004	0.749	0.478	0	VE	LRRFIP1
0	0.684092	0.814619	0.41	0.05	0	VE	RASA4
0	0.683917	0.945981	0.872	0.74	0	VE	MYL12B
0	0.683829	0.818786	0.535	0.184	0	VE	UACA
0	0.683766	0.732463	0.865	0.637	0	VE	RAC1
0	0.683465	0.864199	0.487	0.138	0	VE	OCIAD2
0	0.683325	0.990244	0.739	0.409	0	VE	MGP
0	0.682664	0.721693	0.434	0.076	0	VE	MAGI1
0	0.682351	0.875042	0.75	0.476	0	VE	IL6ST
0	0.682107	0.842063	0.44	0.088	0	VE	OLFM1
0	0.68209	0.874781	0.925	0.813	0	VE	ITM2B
0	0.682021	1.00915	0.59	0.282	0	VE	NCOA7
0	0.681631	0.731003	0.519	0.179	0	VE	NECTIN2
0	0.681629	0.372302	0.517	0.144	0	VE	IGFBP2
0	0.681626	0.66437	0.84	0.579	0	VE	SDCBP
0	0.681621	1.21223	0.583	0.256	0	VE	SPRY1
0	0.681174	0.683669	0.401	0.042	0	VE	C1orf115
0	0.680982	0.751177	0.511	0.172	0	VE	HDGFL3
0	0.680849	0.72243	0.381	0.021	0	VE	ELOVL7
0	0.680726	0.711748	0.515	0.181	0	VE	PXN
0	0.680589	0.760043	0.631	0.322	0	VE	PPP3CA
0	0.680532	0.806251	0.561	0.217	0	VE	NRP1
0	0.680453	0.903705	0.634	0.296	0	VE	COL4A2
0	0.680226	0.65568	0.407	0.051	0	VE	ADCY4
0	0.679806	0.605278	0.893	0.624	0	VE	LMNA
0	0.679784	0.736074	0.5	0.159	0	VE	CRYBG3
0	0.679751	0.824104	0.988	0.959	0	VE	TMSB4X
0	0.679681	0.781872	0.541	0.197	0	VE	MGLL
0	0.679613	0.754201	0.43	0.075	0	VE	BCAM
0	0.678714	0.617908	0.709	0.435	0	VE	ATP1A1
0	0.678463	0.686968	0.398	0.041	0	VE	GATA2
0	0.678262	0.785179	0.368	0.013	0	VE	FAM110D
0	0.678193	1.02731	0.591	0.257	0	VE	ADAMTS1
0	0.67773	0.701925	0.691	0.377	0	VE	RHOC
0	0.677577	0.716862	0.81	0.565	0	VE	TPM4
0	0.677101	0.755686	0.596	0.279	0	VE	ARL4A
0	0.676959	0.760201	0.425	0.08	0	VE	PIK3R3
0	0.676832	0.717664	0.371	0.019	0	VE	MEOX1
0	0.676445	0.754517	0.553	0.217	0	VE	PLS3
0	0.676264	0.740617	0.386	0.036	0	VE	SOX7
0	0.675597	0.608559	0.451	0.1	0	VE	EFNA1
0	0.674996	1.30053	0.725	0.488	0	VE	SOCS3
0	0.674457	0.631495	0.462	0.129	0	VE	MAP3K11
0	0.674455	1.6342	0.45	0.121	0	VE	SERPINE1
0	0.674361	0.669253	0.437	0.098	0	VE	TNFAIP1
0	0.674074	0.73094	0.691	0.415	0	VE	CAPZA2
0	0.67396	0.631224	0.403	0.062	0	VE	EVA1C
0	0.673677	0.719711	0.403	0.062	0	VE	FZD4
0	0.673501	0.894555	0.482	0.156	0	VE	MTUS1
0	0.67322	0.778276	0.71	0.453	0	VE	MACF1
0	0.672795	0.647201	0.866	0.675	0	VE	IFITM2
0	0.672762	0.83991	0.548	0.227	0	VE	DAAM1
0	0.672665	0.750689	0.761	0.537	0	VE	ENY2
0	0.672583	0.657012	0.465	0.128	0	VE	SLC29A1
0	0.672548	0.641785	0.399	0.056	0	VE	ADGRG1
0	0.672024	0.67115	0.491	0.163	0	VE	YES1
0	0.67187	0.743061	0.617	0.322	0	VE	FABP5
0	0.671211	0.68973	0.983	0.966	0	VE	PTMA
0	0.671091	0.672584	0.368	0.028	0	VE	CFI
0	0.670838	0.609038	0.405	0.07	0	VE	ARHGAP31
0	0.670029	0.775748	0.407	0.063	0	VE	MMRN1
0	0.669415	1.18523	0.466	0.15	0	VE	RCAN1
0	0.669278	0.911359	0.423	0.092	0	VE	CNKSR3
0	0.669126	0.576639	0.682	0.365	0	VE	CD151
0	0.668886	0.631169	0.742	0.474	0	VE	YWHAE
0	0.668699	0.636683	0.614	0.309	0	VE	TMEM173
0	0.668519	0.924474	0.349	0.012	0	VE	SOX17
0	0.668459	0.789311	0.689	0.429	0	VE	ATP1B3
0	0.668231	0.660895	0.405	0.076	0	VE	GFOD1
0	0.667787	0.657844	0.503	0.197	0	VE	FRYL
0	0.667751	0.68296	0.705	0.428	0	VE	VAMP5
0	0.667296	0.6687	0.499	0.188	0	VE	CD2AP
0	0.666729	0.65862	0.969	0.908	0	VE	HLA-B
0	0.666497	0.601775	0.398	0.069	0	VE	PLEKHG1
0	0.666217	0.613536	0.38	0.052	0	VE	EPHB4
0	0.665849	0.751745	0.586	0.297	0	VE	MARCKSL1
0	0.665797	0.593329	0.374	0.044	0	VE	SHE
0	0.665573	0.704488	0.362	0.033	0	VE	CNTNAP3B
0	0.665219	0.470597	0.64	0.307	0	VE	NR2F2
0	0.665129	0.713373	0.398	0.078	0	VE	EXOC6
0	0.665006	0.698591	0.389	0.063	0	VE	ITGB4
0	0.664983	0.617174	0.43	0.108	0	VE	CLIC2
0	0.663892	0.700572	0.386	0.065	0	VE	PLCB1
0	0.663744	0.767083	0.447	0.14	0	VE	DUSP23
0	0.66317	0.97808	0.435	0.12	0	VE	APOLD1
0	0.662978	0.667771	0.364	0.041	0	VE	CPXM2
0	0.662275	0.609432	0.531	0.216	0	VE	SASH1
0	0.662003	0.605886	0.85	0.658	0	VE	PRDX1
0	0.661916	0.910145	0.334	0.012	0	VE	SELP
0	0.661516	0.882395	0.985	0.975	0	VE	TPT1
0	0.66137	0.784505	0.414	0.102	0	VE	FAM43A
0	0.661273	0.612541	0.635	0.352	0	VE	CTNNA1
0	0.660667	0.697534	0.656	0.403	0	VE	WNK1
0	0.660433	0.626937	0.429	0.122	0	VE	LRRC8C
0	0.660387	0.698003	0.963	0.925	0	VE	RPS6
0	0.660123	0.704016	0.919	0.831	0	VE	CALM1
0	0.660118	0.739181	0.486	0.176	0	VE	CSRP2
0	0.659875	0.595676	0.504	0.207	0	VE	HDAC7
0	0.659547	0.596686	0.418	0.11	0	VE	PRKCH
0	0.658879	0.556809	0.444	0.137	0	VE	NOTCH1
0	0.658777	0.580374	0.705	0.422	0	VE	DPYSL2
0	0.658403	0.494577	0.971	0.93	0	VE	S100A6
0	0.658344	0.612802	0.459	0.15	0	VE	RASAL2
0	0.657883	0.588523	0.564	0.275	0	VE	PTPN12
0	0.657839	0.501784	0.852	0.661	0	VE	CD99
0	0.65753	0.565513	0.398	0.091	0	VE	ELMO1
0	0.657295	0.613708	0.407	0.098	0	VE	RHOJ
0	0.657265	0.583015	0.397	0.088	0	VE	DOCK4
0	0.657116	0.701265	0.525	0.229	0	VE	PKIG
0	0.656698	0.61942	0.586	0.314	0	VE	PICALM
0	0.656272	0.553406	0.355	0.045	0	VE	PCDH1
0	0.655901	0.580906	0.782	0.554	0	VE	BRI3
0	0.655898	0.589852	0.682	0.407	0	VE	PLSCR1
0	0.655782	0.581752	0.387	0.084	0	VE	BCR
0	0.655595	0.631096	0.754	0.522	0	VE	NPC2
0	0.655421	0.580022	0.372	0.063	0	VE	STAB1
0	0.655069	0.63285	0.707	0.474	0	VE	ARGLU1
0	0.65489	0.529282	0.498	0.2	0	VE	SYNGR2
0	0.654868	0.563846	0.824	0.619	0	VE	IFI16
0	0.654295	0.556346	0.435	0.141	0	VE	ABCD4
0	0.654247	0.617327	0.515	0.227	0	VE	ARHGEF12
0	0.654238	0.686322	0.995	0.989	0	VE	EEF1A1
0	0.653958	0.684574	0.938	0.862	0	VE	HLA-A
0	0.653807	0.6174	0.38	0.079	0	VE	SYNPO
0	0.653712	0.563366	0.544	0.252	0	VE	NCKAP1
0	0.653141	0.57739	0.538	0.262	0	VE	POLE4
0	0.652942	0.633504	0.401	0.103	0	VE	TMTC1
0	0.652908	0.653538	0.749	0.534	0	VE	GUK1
0	0.652716	0.635795	0.317	0.012	0	VE	LHX6
0	0.652115	0.701839	0.41	0.111	0	VE	TCIM
0	0.652109	0.548629	0.508	0.217	0	VE	ZEB1
0	0.652037	0.319144	0.575	0.262	0	VE	COL18A1
0	0.651458	0.533106	0.446	0.149	0	VE	SULF2
0	0.651353	0.572933	0.584	0.315	0	VE	MEF2A
0	0.651324	0.829405	0.652	0.4	0	VE	BST2
0	0.651134	0.267987	0.68	0.369	0	VE	SERPINH1
0	0.650771	0.664503	0.963	0.92	0	VE	RPL3
0	0.650767	0.69347	0.676	0.451	0	VE	CFLAR
0	0.650099	0.514627	0.864	0.626	0	VE	LGALS3
0	0.649258	0.538673	0.345	0.049	0	VE	ICA1
0	0.649019	0.625076	0.384	0.09	0	VE	FOXC1
0	0.648536	0.563486	0.386	0.097	0	VE	NHSL2
0	0.648528	0.64722	0.914	0.837	0	VE	HSP90AB1
0	0.647927	0.571068	0.354	0.063	0	VE	ATP8B1
0	0.647707	0.549879	0.573	0.306	0	VE	SERPINB6
0	0.647638	0.542841	0.665	0.418	0	VE	CAPNS1
0	0.647556	0.524121	0.346	0.054	0	VE	CMTM8
0	0.647277	0.545752	0.431	0.144	0	VE	ACVRL1
0	0.647194	0.643161	0.662	0.416	0	VE	TACC1
0	0.646707	0.557849	0.396	0.113	0	VE	RBMS2
0	0.646565	0.600978	0.312	0.019	0	VE	JAG2
0	0.64638	0.530349	0.754	0.537	0	VE	SEC11A
0	0.646376	0.583304	0.638	0.396	0	VE	FXYD5
0	0.645529	0.478243	0.809	0.596	0	VE	ITGB1
0	0.645318	0.516049	0.413	0.129	0	VE	TANC1
0	0.645252	0.534749	0.34	0.053	0	VE	PLXNA2
0	0.64514	0.528215	0.486	0.213	0	VE	NFE2L1
0	0.644876	0.516024	0.558	0.276	0	VE	IL1R1
0	0.644605	0.519656	0.478	0.204	0	VE	LUZP1
0	0.644584	0.472674	0.509	0.222	0	VE	EHD2
0	0.644459	0.559767	0.601	0.34	0	VE	YWHAH
0	0.644455	0.799884	0.456	0.199	0	VE	YPEL2
0	0.644432	0.575858	0.395	0.115	0	VE	LPCAT2
0	0.644329	0.456235	0.663	0.372	0	VE	CNN3
0	0.64417	0.576913	0.459	0.182	0	VE	CD109
0	0.644058	0.563585	0.335	0.051	0	VE	FAM84B
0	0.643919	0.617418	0.713	0.511	0	VE	EIF4B
0	0.643717	0.582637	0.355	0.071	0	VE	JCAD
0	0.643285	0.63435	0.389	0.106	0	VE	CDH13
0	0.643218	0.806368	0.471	0.196	0	VE	GBP4
0	0.643	0.603456	0.389	0.113	0	VE	LPAR6
0	0.642437	0.870462	0.681	0.461	0	VE	RHOB
0	0.642069	0.548322	0.312	0.03	0	VE	EBF3
0	0.642007	0.509475	0.498	0.23	0	VE	TRIOBP
0	0.641624	0.53414	0.479	0.216	0	VE	SUN1
0	0.641519	0.566002	0.32	0.039	0	VE	GIMAP8
0	0.641159	0.499205	0.76	0.56	0	VE	SERBP1
0	0.641043	0.53514	0.489	0.223	0	VE	SEPT10
0	0.640978	0.466861	0.377	0.097	0	VE	NXN
0	0.640555	0.506007	0.393	0.114	0	VE	SPHK1
0	0.640533	0.287842	0.696	0.43	0	VE	PPP1R14B
0	0.640379	0.624892	0.32	0.042	0	VE	SH3BGRL2
0	0.640222	0.547274	0.294	0.015	0	VE	FAM69B
0	0.640037	0.522621	0.676	0.454	0	VE	NOP10
0	0.639956	0.495377	0.364	0.088	0	VE	FNBP1L
0	0.639678	0.50237	0.459	0.178	0	VE	GJA1
0	0.639561	0.521876	0.429	0.156	0	VE	FRMD4B
0	0.639485	0.486263	0.414	0.144	0	VE	CPNE8
0	0.639252	0.475072	0.376	0.103	0	VE	INPP1
0	0.638969	0.515508	0.972	0.954	0	VE	RPS2
0	0.638763	0.563752	0.374	0.105	0	VE	PDIA5
0	0.638607	0.589265	0.443	0.174	0	VE	DUSP6
0	0.638432	0.520827	0.499	0.238	0	VE	SHC1
0	0.638336	0.603737	0.491	0.238	0	VE	SNTB2
0	0.63821	0.641397	0.675	0.463	0	VE	MIDN
0	0.637884	0.491095	0.323	0.051	0	VE	EPB41L4A
0	0.637791	0.48085	0.845	0.685	0	VE	RHOA
0	0.637679	0.979833	0.325	0.055	0	VE	TGM2
0	0.637578	0.647109	0.644	0.417	0	VE	LIMS1
0	0.637558	0.503432	0.422	0.158	0	VE	PARVB
0	0.637489	0.627386	0.289	0.015	0	VE	DACH1
0	0.637472	0.535086	0.673	0.455	0	VE	EIF2S2
0	0.637443	0.529895	0.551	0.313	0	VE	BNIP2
0	0.637415	0.27165	0.794	0.576	0	VE	TUBB
0	0.63706	0.515526	0.668	0.449	0	VE	G3BP1
0	0.636739	0.495315	0.391	0.126	0	VE	CTTNBP2NL
0	0.636709	0.637818	0.286	0.014	0	VE	CCL14
0	0.636708	0.521976	0.431	0.174	0	VE	SNRK
0	0.636528	0.449839	0.567	0.308	0	VE	ARL2
0	0.636393	0.517473	0.937	0.896	0	VE	RPL24
0	0.6361	0.485948	0.971	0.95	0	VE	RPS18
0	0.636058	0.74831	0.688	0.478	0	VE	SLC2A3
0	0.635964	0.518695	0.309	0.038	0	VE	HRH1
0	0.635878	0.454463	0.596	0.348	0	VE	PRMT1
0	0.635579	0.524458	0.297	0.027	0	VE	ASRGL1
0	0.635491	0.839073	0.649	0.428	0	VE	IER3
0	0.635288	0.615526	0.965	0.945	0	VE	RPL34
0	0.635187	0.622815	0.631	0.397	0	VE	ETS1
0	0.635062	0.476614	0.639	0.405	0	VE	FIS1
0	0.635059	0.435074	0.495	0.226	0	VE	FKBP9
0	0.634993	0.464266	0.575	0.325	0	VE	CYSTM1
0	0.634952	0.742752	0.361	0.094	0	VE	CAVIN2
0	0.634838	0.645695	0.338	0.073	0	VE	CSF2RB
0	0.634764	0.52851	0.702	0.498	0	VE	GNB1
0	0.634701	0.530618	0.426	0.168	0	VE	PLXND1
0	0.634647	0.522323	0.474	0.223	0	VE	PLEKHA1
0	0.634462	0.477519	0.406	0.145	0	VE	CDC42BPB
0	0.634326	0.50218	0.742	0.544	0	VE	GNG5
0	0.634237	0.527115	0.711	0.5	0	VE	WASF2
0	0.6341	0.506882	0.497	0.255	0	VE	ARPC5L
0	0.633957	0.635851	0.37	0.107	0	VE	HBEGF
0	0.633799	0.451425	0.843	0.73	0	VE	HINT1
0	0.633799	0.276722	0.498	0.225	0	VE	PPFIBP1
0	0.63377	0.514966	0.342	0.077	0	VE	ANKRD29
0	0.633767	0.524796	0.47	0.22	0	VE	GNS
0	0.633695	0.376329	0.573	0.299	0	VE	CTTN
0	0.633638	0.491539	0.299	0.032	0	VE	MYO5C
0	0.633578	0.504146	0.464	0.216	0	VE	VAMP3
0	0.633558	0.578203	0.316	0.05	0	VE	CLDN11
0	0.633545	0.488133	0.379	0.123	0	VE	CARD8
0	0.633374	0.503907	0.348	0.084	0	VE	SMAD1
0	0.63336	0.499809	0.298	0.034	0	VE	MCF2L
0	0.633056	0.601626	0.375	0.115	0	VE	MEOX2
0	0.632892	0.322706	0.572	0.301	0	VE	RCN1
0	0.632728	0.441634	0.35	0.091	0	VE	TAOK2
0	0.632643	0.460111	0.403	0.146	0	VE	FAM129B
0	0.632408	0.475871	0.383	0.127	0	VE	MAPK3
0	0.632148	0.483809	0.894	0.824	0	VE	BTF3
0	0.632116	0.591619	0.598	0.372	0	VE	SLFN5
0	0.63204	0.652596	0.612	0.404	0	VE	UTRN
0	0.632022	0.458522	0.729	0.517	0	VE	CANX
0	0.631945	0.510332	0.511	0.27	0	VE	SLK
0	0.631709	0.498364	0.56	0.327	0	VE	NFAT5
0	0.631674	0.450969	0.363	0.106	0	VE	RIPOR1
0	0.631418	0.43995	0.3	0.037	0	VE	KANK3
0	0.631206	0.466515	0.277	0.016	0	VE	RAPGEF3
0	0.631136	0.516464	0.328	0.07	0	VE	RPGR
0	0.631114	0.449098	0.47	0.217	0	VE	TNFRSF1B
0	0.630949	0.43616	0.552	0.304	0	VE	ASAP1
0	0.630839	0.470009	0.287	0.027	0	VE	TMEM273
0	0.630776	0.465178	0.282	0.021	0	VE	MET
0	0.630766	0.610951	0.355	0.101	0	VE	CTNNAL1
0	0.63064	0.439191	0.588	0.341	0	VE	TNFRSF1A
0	0.630634	0.632825	0.294	0.033	0	VE	TM4SF18
0	0.630395	0.439955	0.626	0.4	0	VE	BCAP31
0	0.630105	0.480353	0.94	0.908	0	VE	NACA
0	0.630081	0.571167	0.443	0.193	0	VE	PLSCR4
0	0.629808	0.648678	0.497	0.248	0	VE	PDK4
0	0.629696	0.454672	0.277	0.018	0	VE	SEMA6B
0	0.629632	0.44457	0.28	0.021	0	VE	CLEC1A
0	0.629577	0.479265	0.409	0.159	0	VE	ATP11C
0	0.629547	0.570908	0.51	0.282	0	VE	SKIL
0	0.629526	0.449108	0.738	0.548	0	VE	CSNK1A1
0	0.629348	0.444994	0.311	0.055	0	VE	LYL1
0	0.629194	0.42623	0.277	0.019	0	VE	NOVA2
0	0.62919	0.544112	0.306	0.051	0	VE	LRRC1
0	0.628989	0.463835	0.533	0.292	0	VE	BCAP29
0	0.62894	0.543754	0.57	0.331	0	VE	TSC22D1
0	0.628459	0.568002	0.569	0.355	0	VE	SPTAN1
0	0.628435	0.43335	0.269	0.012	0	VE	ARHGEF15
0	0.628028	0.768232	0.379	0.125	0	VE	DEPP1
0	0.627969	0.350012	0.688	0.439	0	VE	LAP3
0	0.627907	0.478182	0.509	0.268	0	VE	DNAJB4
0	0.627627	0.523059	0.429	0.193	0	VE	CPD
0	0.627563	0.591388	0.277	0.024	0	VE	NOTCH4
0	0.627468	0.44634	0.674	0.442	0	VE	LEPROT
0	0.627432	0.511098	0.262	0.008	0	VE	TACR1
0	0.627361	0.53009	0.583	0.375	0	VE	CD46
0	0.627087	0.499909	0.404	0.165	0	VE	WWP1
0	0.627051	0.439766	0.785	0.624	0	VE	SET
0	0.627032	0.530886	0.912	0.84	0	VE	HLA-C
0	0.626995	0.413763	0.964	0.942	0	VE	RPS8
0	0.62698	0.492839	0.938	0.913	0	VE	RPS7
0	0.626832	0.471037	0.586	0.368	0	VE	WDR1
0	0.626668	0.508453	0.525	0.3	0	VE	MRPL33
0	0.626557	0.427831	0.943	0.895	0	VE	RPL5
0	0.626368	0.45328	0.973	0.965	0	VE	RPS28
0	0.626272	0.506597	0.431	0.192	0	VE	UPP1
0	0.625997	0.371494	0.91	0.848	0	VE	RPLP0
0	0.625921	0.456395	0.397	0.155	0	VE	SVIP
0	0.625896	0.423383	0.906	0.848	0	VE	MYL6
0	0.625888	0.512297	0.291	0.04	0	VE	TSPAN13
0	0.625723	0.334724	0.558	0.307	0	VE	EMP2
0	0.625598	0.591959	0.392	0.148	0	VE	FAM213A
0	0.625548	0.510977	0.313	0.066	0	VE	TNFRSF10D
0	0.625402	0.4856	0.43	0.195	0	VE	AKT3
0	0.625157	0.487194	0.478	0.25	0	VE	CCNY
0	0.62495	0.432192	0.379	0.133	0	VE	TMEM204
0	0.624262	0.54941	0.509	0.286	0	VE	PHACTR2
0	0.624159	0.41078	0.994	0.982	0	VE	B2M
0	0.624074	0.579872	0.351	0.11	0	VE	ENTPD1
0	0.624036	0.493712	0.765	0.605	0	VE	CLIC1
0	0.623655	0.443137	0.528	0.3	0	VE	MAP4K4
0	0.623645	0.51808	0.934	0.893	0	VE	RPL26
0	0.623528	0.446239	0.306	0.061	0	VE	EPHA4
0	0.623393	0.437564	0.513	0.272	0	VE	GNG12
0	0.623205	0.445055	0.476	0.239	0	VE	SAV1
0	0.623039	0.440284	0.387	0.147	0	VE	CDC42BPA
0	0.623033	0.436656	0.575	0.352	0	VE	DYNC1LI2
0	0.622946	0.633818	0.328	0.082	0	VE	ADGRF5
0	0.622892	0.46707	0.951	0.925	0	VE	RPL9
0	0.622721	0.442409	0.623	0.397	0	VE	FCGRT
0	0.622628	0.417561	0.311	0.067	0	VE	F11R
0	0.622487	0.548787	0.806	0.672	0	VE	DNAJA1
0	0.622084	0.301417	0.883	0.775	0	VE	YBX1
0	0.622048	0.463025	0.576	0.369	0	VE	PTBP3
0	0.621983	0.452007	0.833	0.675	0	VE	GNAS
0	0.621871	0.486964	0.303	0.064	0	VE	LPCAT4
0	0.621721	0.43214	0.385	0.148	0	VE	CD320
0	0.621718	0.498779	0.648	0.457	0	VE	ATF4
0	0.621623	0.530212	0.406	0.174	0	VE	PON2
0	0.62135	0.417514	0.341	0.102	0	VE	GRK5
0	0.621345	0.457978	0.4	0.169	0	VE	SPTLC2
0	0.621316	0.40135	0.327	0.087	0	VE	TSPAN9
0	0.621199	0.502566	0.601	0.401	0	VE	NASP
0	0.62086	0.475373	0.398	0.168	0	VE	TBC1D1
0	0.620785	0.32826	0.466	0.217	0	VE	RBPMS
0	0.62076	0.433505	0.357	0.125	0	VE	CDK17
0	0.620754	0.588439	0.573	0.374	0	VE	NFKBIZ
0	0.62066	0.426994	0.506	0.278	0	VE	PEA15
0	0.620518	0.344244	0.526	0.275	0	VE	LAMC1
0	0.620502	0.431498	0.478	0.257	0	VE	PAFAH1B2
0	0.620156	0.329227	0.536	0.287	0	VE	CAVIN3
0	0.620062	0.516881	0.956	0.934	0	VE	RPL37
0	0.619859	0.430865	0.485	0.264	0	VE	CRK
0	0.619766	0.43519	0.318	0.081	0	VE	ABCG1
0	0.619758	0.446924	0.442	0.22	0	VE	CYTH1
0	0.619688	0.48351	0.941	0.911	0	VE	RPL15
0	0.619572	0.46605	0.7	0.487	0	VE	APLP2
0	0.619356	0.447155	0.362	0.132	0	VE	PRPSAP1
0	0.619348	0.423926	0.292	0.056	0	VE	NOL4L
0	0.619315	0.446841	0.474	0.253	0	VE	FLOT1
0	0.619167	0.341305	0.957	0.929	0	VE	RPL8
0	0.619115	0.49689	0.444	0.225	0	VE	HSD17B11
0	0.61909	0.403689	0.5	0.275	0	VE	ARL2BP
0	0.618892	0.449054	0.281	0.045	0	VE	TSPAN12
0	0.61878	0.454884	0.463	0.247	0	VE	RPS6KA3
0	0.618587	0.412327	0.289	0.055	0	VE	GRB10
0	0.618507	0.496638	0.847	0.701	0	VE	AHNAK
0	0.6185	0.418833	0.263	0.027	0	VE	SLCO4A1
0	0.618327	0.502801	0.777	0.626	0	VE	PCBP2
0	0.618115	0.450574	0.61	0.416	0	VE	PAK2
0	0.618071	0.430601	0.262	0.027	0	VE	SEMA3F
0	0.618025	0.499011	0.963	0.948	0	VE	RPS14
0	0.617906	0.420787	0.309	0.077	0	VE	CHD7
0	0.617784	0.38426	0.693	0.496	0	VE	CLTA
0	0.617778	0.437837	0.325	0.096	0	VE	PITPNC1
0	0.617767	0.458583	0.465	0.254	0	VE	ELK4
0	0.61767	0.404459	0.842	0.718	0	VE	RBM3
0	0.617505	0.492367	0.315	0.085	0	VE	SOCS2
0	0.617476	0.396618	0.536	0.311	0	VE	ROCK2
0	0.617162	0.402664	0.52	0.301	0	VE	TMEM109
0	0.617012	0.438528	0.354	0.126	0	VE	LRRC8A
0	0.616966	0.426139	0.584	0.381	0	VE	SPAG9
0	0.616643	0.483221	0.579	0.38	0	VE	GABARAPL2
0	0.616598	0.399411	0.352	0.122	0	VE	PTPN14
0	0.616436	0.463031	0.451	0.234	0	VE	MBNL2
0	0.616237	0.455265	0.616	0.43	0	VE	SLC3A2
0	0.616033	0.38312	0.312	0.078	0	VE	SORBS2
0	0.616033	0.368938	0.682	0.502	0	VE	SNRPF
0	0.615912	0.408373	0.44	0.224	0	VE	SNAP23
0	0.61591	0.408361	0.389	0.166	0	VE	RALB
0	0.615811	0.450633	0.961	0.941	0	VE	RPL32
0	0.61569	0.416362	0.609	0.411	0	VE	SH3GLB1
0	0.615597	0.374006	0.515	0.292	0	VE	ARPC1A
0	0.615506	0.407924	0.426	0.205	0	VE	ZFYVE21
0	0.61544	0.373559	0.948	0.918	0	VE	RPL37A
0	0.615286	0.396104	0.277	0.049	0	VE	MANSC1
0	0.615134	0.410642	0.465	0.242	0	VE	MYOF
0	0.615113	0.398175	0.357	0.13	0	VE	BCAR1
0	0.615042	0.448037	0.794	0.67	0	VE	CDC42
0	0.614975	0.397478	0.344	0.12	0	VE	ZNRF1
0	0.614935	0.447154	0.547	0.343	0	VE	VASP
0	0.614928	0.51507	0.432	0.215	0	VE	ABL2
0	0.614901	0.408756	0.968	0.916	0	VE	NEAT1
0	0.614767	0.53519	0.623	0.444	0	VE	MAP1LC3B
0	0.614765	0.43881	0.449	0.236	0	VE	WDFY1
0	0.614686	0.499567	0.479	0.265	0	VE	UGCG
0	0.614653	0.448236	0.34	0.12	0	VE	CEP68
0	0.614543	0.429013	0.532	0.325	0	VE	NAA38
0	0.614463	0.41385	0.819	0.71	0	VE	DYNLL1
0	0.614402	0.380554	0.368	0.145	0	VE	PIEZO1
0	0.614384	0.355798	0.726	0.535	0	VE	SEC62
0	0.614379	0.445077	0.446	0.234	0	VE	BAZ2B
0	0.614327	0.502629	0.328	0.104	0	VE	EPB41L3
0	0.61431	0.515945	0.376	0.163	0	VE	EGLN1
0	0.614308	0.359169	0.578	0.372	0	VE	CCT6A
0	0.614257	0.263128	0.63	0.396	0	VE	CYB5R3
0	0.614188	0.385169	0.308	0.083	0	VE	PPM1F
0	0.614104	0.387964	0.932	0.884	0	VE	RPL22
0	0.613889	0.429032	0.382	0.156	0	VE	NRP2
0	0.613836	0.3952	0.415	0.199	0	VE	STK25
0	0.613786	1.11082	0.873	0.791	0	VE	TXNIP
0	0.613777	0.415337	0.475	0.265	0	VE	LYPLA1
0	0.61375	0.779906	0.472	0.259	0	VE	THBS1
0	0.613653	0.415014	0.353	0.133	0	VE	SLC44A2
0	0.613613	0.37076	0.28	0.053	0	VE	SH2D3C
0	0.613476	0.408986	0.955	0.934	0	VE	RPS23
0	0.613413	0.453632	0.943	0.914	0	VE	RPS9
0	0.613391	0.413475	0.766	0.611	0	VE	PCBP1
0	0.613361	0.482777	0.42	0.199	0	VE	LAMB1
0	0.61332	0.401978	0.289	0.066	0	VE	NUDT14
0	0.613241	0.449577	0.254	0.03	0	VE	CLDN15
0	0.613144	0.386603	0.262	0.037	0	VE	CASKIN2
0	0.613071	0.51908	0.805	0.704	0	VE	HSPA8
0	0.613001	0.450848	0.608	0.417	0	VE	FOSL2
0	0.612869	0.339927	0.558	0.358	0	VE	CLEC2B
0	0.612841	0.400589	0.27	0.046	0	VE	PIK3C2B
0	0.612833	0.455737	0.327	0.105	0	VE	ZNF521
0	0.612811	0.391034	0.284	0.06	0	VE	IPO11
0	0.612778	0.486828	0.781	0.657	0	VE	MBNL1
0	0.612698	0.417364	0.78	0.662	0	VE	COMMD6
0	0.612384	0.523551	0.686	0.526	0	VE	NOP53
0	0.6123	0.396104	0.262	0.039	0	VE	ABLIM3
0	0.612276	0.389564	0.811	0.684	0	VE	YWHAB
0	0.612178	0.329441	0.718	0.536	0	VE	SEM1
0	0.612027	0.450431	0.953	0.921	0	VE	RPS4X
0	0.611998	0.405883	0.38	0.167	0	VE	PRKAG2
0	0.611873	0.376128	0.728	0.527	0	VE	ZBTB20
0	0.611823	0.350904	0.562	0.353	0	VE	SYPL1
0	0.611702	0.467163	0.692	0.534	0	VE	JAK1
0	0.611687	0.359258	0.762	0.601	0	VE	ARF1
0	0.611549	0.417133	0.494	0.291	0	VE	PLEC
0	0.611543	0.372218	0.24	0.017	0	VE	NPR1
0	0.61152	0.406815	0.374	0.161	0	VE	STAT5A
0	0.611381	0.359459	0.81	0.694	0	VE	EEF1B2
0	0.611236	0.338208	0.406	0.182	0	VE	MSRB3
0	0.611145	0.444192	0.449	0.248	0	VE	AFF1
0	0.611139	0.394874	0.463	0.255	0	VE	NAA10
0	0.611051	0.373946	0.776	0.615	0	VE	CAST
0	0.610975	0.344615	0.949	0.925	0	VE	RPL7A
0	0.610959	0.405621	0.401	0.184	0	VE	FNIP2
0	0.610745	0.272344	0.888	0.741	0	VE	ZFP36L1
0	0.610728	0.593502	0.313	0.096	0	VE	HLA-DRB5
0	0.610221	0.44309	0.415	0.202	0	VE	PLK2
0	0.609738	0.442523	0.445	0.237	0	VE	TGFBR3
0	0.609674	0.422379	0.276	0.058	0	VE	PLCB4
0	0.609661	0.284615	0.603	0.388	0	VE	ATOX1
0	0.609654	0.42517	0.283	0.064	0	VE	SEMA6A
0	0.609652	0.435498	0.983	0.961	0	VE	MT-ND1
0	0.609621	0.396923	0.289	0.072	0	VE	HOXD8
0	0.609533	0.372073	0.31	0.094	0	VE	PCGF2
0	0.609516	0.379083	0.275	0.058	0	VE	GFOD2
0	0.60949	0.378762	0.924	0.876	0	VE	RACK1
0	0.609485	0.372449	0.29	0.074	0	VE	ARHGAP23
0	0.60945	1.96411	0.367	0.166	0	VE	FABP4
0	0.609247	0.399518	0.466	0.267	0	VE	PPP2R2A
0	0.609239	0.381827	0.234	0.016	0	VE	RAPGEF4
0	0.609111	0.396907	0.253	0.034	0	VE	GPR146
0	0.609064	0.386246	0.726	0.558	0	VE	POMP
0	0.608995	0.407688	0.314	0.102	0	VE	ITPR1
0	0.60894	0.403478	0.249	0.033	0	VE	FAM171A1
0	0.608903	0.421496	0.634	0.457	0	VE	TAPBP
0	0.608894	0.42774	0.74	0.598	0	VE	EIF4G2
0	0.608795	0.356635	0.96	0.949	0	VE	RPS19
0	0.608625	0.380966	0.368	0.155	0	VE	APOL3
0	0.608625	0.40796	0.513	0.32	0	VE	HLA-F
0	0.608562	0.310178	0.572	0.366	0	VE	NUCB1
0	0.60853	0.3748	0.299	0.086	0	VE	TNFRSF10B
0	0.608528	0.346808	0.232	0.015	0	VE	CCM2L
0	0.608471	0.289564	0.423	0.204	0	VE	PTK2
0	0.608446	0.623692	0.564	0.378	0	VE	CDKN1A
0	0.608363	0.387315	0.982	0.958	0	VE	MT-ND2
0	0.608344	0.398914	0.608	0.421	0	VE	RAB5C
0	0.608316	0.387497	0.653	0.473	0	VE	PSMB9
0	0.60831	0.321452	0.912	0.829	0	VE	HMGB1
0	0.6083	0.357293	0.386	0.17	0	VE	SKAP2
0	0.608279	0.426916	0.469	0.277	0	VE	DIAPH1
0	0.608274	0.382007	0.48	0.281	0	VE	SHISA5
0	0.60822	0.356921	0.418	0.208	0	VE	BZW2
0	0.608185	0.414481	0.544	0.356	0	VE	SERINC3
0	0.60816	0.379208	0.383	0.171	0	VE	CARHSP1
0	0.608089	0.467811	0.616	0.443	0	VE	ATRX
0	0.608027	0.456368	0.298	0.085	0	VE	NES
0	0.607999	0.411706	0.273	0.06	0	VE	ARNTL2
0	0.607938	0.412867	0.398	0.192	0	VE	TES
0	0.607841	0.796077	0.802	0.717	0	VE	ZFP36
0	0.607829	0.353103	0.377	0.165	0	VE	TNS2
0	0.607814	0.395499	0.408	0.204	0	VE	FOXO1
0	0.60776	0.384587	0.364	0.156	0	VE	PFKP
0	0.60765	0.378334	0.339	0.131	0	VE	ATP11A
0	0.607639	0.43786	0.946	0.92	0	VE	RPS3
0	0.607379	0.373429	0.32	0.109	0	VE	PTPRK
0	0.607109	0.380901	0.491	0.298	0	VE	PDCD6IP
0	0.60703	0.339626	0.235	0.022	0	VE	MAPK11
0	0.607001	0.357967	0.438	0.236	0	VE	PEF1
0	0.606825	0.396311	0.927	0.877	0	VE	DDX5
0	0.606704	0.318155	0.961	0.947	0	VE	RPL12
0	0.606376	0.576841	0.401	0.206	0	VE	HAPLN3
0	0.606312	0.389451	0.774	0.649	0	VE	UBE2D3
0	0.606246	0.393837	0.553	0.371	0	VE	FAM177A1
0	0.606073	0.610197	0.312	0.104	0	VE	ANGPT2
0	0.606036	0.300946	0.781	0.611	0	VE	EID1
0	0.60603	0.419592	0.479	0.29	0	VE	EFCAB14
0	0.60595	0.398913	0.549	0.361	0	VE	PSMB8
0	0.605787	0.454019	0.57	0.362	0	VE	KLF4
0	0.605744	0.376809	0.366	0.163	0	VE	CPT1A
0	0.60574	0.374006	0.424	0.228	0	VE	TTC19
0	0.605664	0.409557	0.631	0.458	0	VE	SERINC1
0	0.605612	0.381437	0.424	0.227	0	VE	TSPAN14
0	0.605607	0.38757	0.516	0.326	0	VE	CAMTA1
0	0.605396	0.387849	0.313	0.109	0	VE	ARHGEF3
0	0.605316	0.516993	0.228	0.018	0	VE	BMX
0	0.605313	0.528521	0.524	0.317	0	VE	CYR61
0	0.605277	0.418419	0.918	0.866	0	VE	H3F3A
0	0.605257	0.335217	0.485	0.281	0	VE	SLC39A1
0	0.605224	0.351991	0.434	0.235	0	VE	CYB5B
0	0.605082	0.347205	0.818	0.7	0	VE	HNRNPA3
0	0.605025	0.375704	0.713	0.552	0	VE	IQGAP1
0	0.604771	0.497313	0.433	0.243	0	VE	BCL3
0	0.604656	0.349309	0.448	0.243	0	VE	MYO1C
0	0.604509	0.3463	0.442	0.241	0	VE	EBPL
0	0.604341	0.32807	0.674	0.503	0	VE	NEDD8
0	0.604267	0.378698	0.391	0.194	0	VE	NCK1
0	0.604166	0.40145	0.24	0.033	0	VE	TMCC3
0	0.604084	0.37402	0.291	0.087	0	VE	CPNE2
0	0.603975	0.402907	0.414	0.222	0	VE	TBC1D15
0	0.603946	0.385678	0.224	0.017	0	VE	RASGRF2
0	0.603726	0.383387	0.55	0.371	0	VE	SRSF4
0	0.603676	0.36596	0.318	0.117	0	VE	TPST2
0	0.603597	0.375164	0.295	0.092	0	VE	AFAP1
0	0.603596	0.365436	0.699	0.544	0	VE	VAPA
0	0.603586	0.4097	0.289	0.082	0	VE	INHBB
0	0.603583	0.332202	0.278	0.071	0	VE	PEAR1
0	0.603579	0.337508	0.228	0.021	0	VE	PKN3
0	0.603563	0.384982	0.262	0.057	0	VE	ST6GAL1
0	0.603499	0.347979	0.666	0.492	0	VE	SEPT2
0	0.6034	0.485843	0.746	0.602	0	VE	WSB1
0	0.603392	0.301298	0.627	0.448	0	VE	SNRPE
0	0.603282	0.349136	0.329	0.123	0	VE	FRMD4A
0	0.603091	0.344397	0.621	0.447	0	VE	RPS17
0	0.603049	0.381227	0.449	0.243	0	VE	DLC1
0	0.602769	0.346061	0.451	0.252	0	VE	AP1S2
0	0.602705	0.368031	0.23	0.025	0	VE	HOXD9
0	0.602696	0.37644	0.474	0.286	0	VE	SMAD2
0	0.602288	0.374149	0.59	0.418	0	VE	GNAI3
0	0.602231	0.368344	0.495	0.315	0	VE	ARPP19
0	0.602226	0.324412	0.245	0.042	0	VE	PPP1R13B
0	0.602132	0.359723	0.262	0.059	0	VE	MFNG
0	0.602129	0.408289	0.731	0.601	0	VE	DDX17
0	0.601912	0.359047	0.576	0.4	0	VE	SPCS3
0	0.601833	0.343379	0.535	0.351	0	VE	RBM17
0	0.601813	0.345851	0.375	0.176	0	VE	CAMSAP2
0	0.6018	0.375521	0.299	0.1	0	VE	RIMKLB
0	0.601791	0.437236	0.49	0.287	0	VE	WARS
0	0.601718	0.32798	0.378	0.176	0	VE	TRIM47
0	0.601672	0.380428	0.311	0.113	0	VE	MYO5A
0	0.601622	0.301233	0.567	0.377	0	VE	ZNHIT1
0	0.601554	0.363168	0.236	0.033	0	VE	ARHGEF28
0	0.601378	0.349018	0.222	0.019	0	VE	CCDC68
0	0.601371	0.333046	0.263	0.062	0	VE	DOCK6
0	0.601284	0.346241	0.41	0.216	0	VE	NDUFA8
0	0.601282	0.44931	0.287	0.09	0	VE	FGF2
0	0.601232	0.325292	0.477	0.281	0	VE	AHR
0	0.601221	0.266637	0.485	0.277	0	VE	TSPAN4
0	0.601212	0.482722	0.339	0.147	0	VE	INSR
0	0.601148	0.490346	0.329	0.129	0	VE	PXDN
0	0.601136	0.404439	0.51	0.323	0	VE	KLF10
0	0.600876	0.353283	0.47	0.283	0	VE	AIDA
0	0.600772	0.478832	0.52	0.343	0	VE	GADD45A
0	0.600687	0.328679	0.622	0.454	0	VE	CBX3
0	0.600548	0.362138	0.448	0.259	0	VE	CNIH1
0	0.600529	0.339645	0.342	0.148	0	VE	CEBPG
0	0.600509	0.342121	0.244	0.044	0	VE	SMAD9
0	0.600486	0.415538	0.364	0.171	0	VE	BAG3
0	0.600432	0.374409	0.449	0.262	0	VE	STX12
0	0.600356	0.344009	0.292	0.095	0	VE	NUDCD1
0	0.600063	0.358472	0.494	0.309	0	VE	YWHAG
0	0.59994	0.375613	0.449	0.268	0	VE	RYBP
0	0.59964	0.307376	0.666	0.509	0	VE	SNRPG
0	0.599579	0.360134	0.387	0.2	0	VE	BCL10
0	0.599467	0.424602	0.211	0.012	0	VE	ADM5
0	0.599356	0.327132	0.667	0.498	0	VE	ST13
0	0.599254	0.356271	0.533	0.361	0	VE	FXR1
0	0.599246	0.330843	0.471	0.286	0	VE	EIF4G1
0	0.599202	0.368592	0.272	0.077	0	VE	STARD9
0	0.599064	0.34046	0.431	0.244	0	VE	MCUB
0	0.598974	0.331982	0.256	0.06	0	VE	CASP10
0	0.598938	0.348853	0.335	0.137	0	VE	COBLL1
0	0.598908	0.330773	0.323	0.127	0	VE	APBB2
0	0.598822	0.328823	0.267	0.072	0	VE	STXBP1
0	0.598817	0.327147	0.207	0.009	0	VE	CPLX1
0	0.598778	0.305227	0.633	0.467	0	VE	SNU13
0	0.598557	0.60728	0.307	0.111	0	VE	POSTN
0	0.598474	0.326949	0.318	0.12	0	VE	APOL1
0	0.598423	0.288573	0.456	0.258	0	VE	TUBB6
0	0.598307	0.309886	0.503	0.315	0	VE	ATL3
0	0.5982	0.343947	0.331	0.14	0	VE	FCHO2
0	0.598166	0.322766	0.348	0.154	0	VE	VAT1
0	0.59805	0.349842	0.212	0.017	0	VE	BCL6B
0	0.597906	0.363996	0.211	0.016	0	VE	SYT15
0	0.597775	0.32402	0.276	0.084	0	VE	GIT1
0	0.597701	0.349929	0.273	0.08	0	VE	OSBPL10
0	0.597539	0.400038	0.546	0.368	0	VE	GBP2
0	0.597493	0.343674	0.288	0.095	0	VE	MYO1E
0	0.597432	0.331324	0.291	0.1	0	VE	TMEM184B
0	0.597363	0.333252	0.521	0.342	0	VE	CHMP3
0	0.59696	0.30486	0.469	0.285	0	VE	LSM2
0	0.596889	0.566419	0.209	0.016	0	VE	APLNR
0	0.596836	0.400235	0.339	0.143	0	VE	ADAMTS4
0	0.596764	0.325307	0.35	0.157	0	VE	CDC42EP5
0	0.596604	0.350919	0.304	0.116	0	VE	LRCH1
0	0.596533	0.460517	0.252	0.062	0	VE	FAM13C
0	0.596435	0.329937	0.425	0.24	0	VE	MCFD2
0	0.596377	0.32595	0.6	0.438	0	VE	PAPOLA
0	0.596344	0.32685	0.407	0.218	0	VE	IL13RA1
0	0.596283	0.308851	0.433	0.248	0	VE	FDPS
0	0.5962	0.324643	0.404	0.22	0	VE	CSNK1E
0	0.596147	0.264529	0.557	0.363	0	VE	MAP4
0	0.596013	0.320738	0.354	0.158	0	VE	AKR1C3
0	0.595831	0.325349	0.331	0.145	0	VE	MOB2
0	0.595822	0.351617	0.561	0.392	0	VE	CTNNB1
0	0.59577	0.321252	0.409	0.225	0	VE	GSDMD
0	0.595672	0.342596	0.273	0.081	0	VE	NEURL1B
0	0.595629	0.423722	0.383	0.209	0	VE	HERC1
0	0.595508	0.345499	0.388	0.209	0	VE	PKN1
0	0.595439	0.292187	0.564	0.388	0	VE	EIF3I
0	0.595429	0.356562	0.305	0.12	0	VE	RALGDS
0	0.595231	0.371949	0.263	0.075	0	VE	NQO1
0	0.59508	0.40769	0.321	0.138	0	VE	STK38L
0	0.594714	0.309748	0.489	0.314	0	VE	FBL
0	0.594512	0.34913	0.275	0.089	0	VE	ZNF462
0	0.594481	0.306515	0.527	0.348	0	VE	DYNC1I2
0	0.594376	0.321841	0.24	0.053	0	VE	RELL1
0	0.594372	0.417569	0.408	0.232	0	VE	PLCG2
0	0.594225	0.344094	0.446	0.274	0	VE	RERE
0	0.594197	0.354723	0.355	0.177	0	VE	PPP2R5A
0	0.594071	0.287923	0.436	0.252	0	VE	TMEM43
0	0.59373	0.340912	0.423	0.249	0	VE	ELMSAN1
0	0.593646	0.330216	0.383	0.199	0	VE	LAPTM4B
0	0.593329	0.324804	0.323	0.141	0	VE	KIF1C
0	0.593005	0.740303	0.344	0.166	0	VE	CYP1B1
0	0.592929	0.331772	0.239	0.054	0	VE	ITGA2
0	0.592817	0.324481	0.452	0.278	0	VE	CLIP1
0	0.592693	0.386388	0.202	0.017	0	VE	DLL4
0	0.59269	0.337355	0.427	0.256	0	VE	NBDY
0	0.592653	0.331548	0.193	0.008	0	VE	NR5A2
0	0.592567	0.25729	0.486	0.301	0	VE	EI24
0	0.59249	0.32625	0.344	0.163	0	VE	IGF1R
0	0.592464	0.361581	0.252	0.069	0	VE	TSPAN18
0	0.592337	0.304499	0.417	0.239	0	VE	DNAJC10
0	0.592333	0.319849	0.453	0.282	0	VE	APH1A
0	0.592265	0.303662	0.25	0.066	0	VE	SMAGP
0	0.592263	0.334264	0.349	0.173	0	VE	UBN1
0	0.592219	0.311954	0.481	0.313	0	VE	PDCD10
0	0.59214	0.296591	0.251	0.067	0	VE	ITGA3
0	0.592043	0.28298	0.526	0.357	0	VE	ILF2
0	0.591947	0.326835	0.317	0.14	0	VE	KBTBD2
0	0.591636	0.339614	0.338	0.162	0	VE	SMURF2
0	0.591576	0.291403	0.399	0.218	0	VE	HACD3
0	0.591521	0.339977	0.363	0.188	0	VE	TAP2
0	0.591433	0.345329	0.39	0.221	0	VE	CRBN
0	0.591401	0.344293	0.328	0.15	0	VE	DGKH
0	0.591284	0.30899	0.255	0.075	0	VE	NEDD4
0	0.59128	0.295531	0.224	0.042	0	VE	DCHS1
0	0.591272	0.310863	0.346	0.169	0	VE	MGAT4B
0	0.59117	0.312357	0.319	0.14	0	VE	DOCK1
0	0.590971	0.328621	0.222	0.041	0	VE	SERTAD4-AS1
0	0.590845	0.338553	0.315	0.139	0	VE	SLC39A10
0	0.590786	0.316239	0.501	0.33	0	VE	ARPC1B
0	0.590653	0.334182	0.498	0.334	0	VE	ZBTB38
0	0.590597	0.297504	0.274	0.095	0	VE	PGM2
0	0.59051	0.341653	0.502	0.333	0	VE	TAP1
0	0.590341	0.305119	0.196	0.016	0	VE	GIPC2
0	0.59019	0.658871	0.332	0.166	0	VE	SLC6A6
0	0.590175	0.32722	0.304	0.13	0	VE	MAP3K3
0	0.59012	0.294875	0.491	0.322	0	VE	RALBP1
0	0.590112	0.300157	0.353	0.177	0	VE	GNA11
0	0.590068	0.449505	0.298	0.125	0	VE	DIXDC1
0	0.589926	0.306048	0.23	0.051	0	VE	CADPS2
0	0.589926	0.406501	0.297	0.117	0	VE	ENPP2
0	0.589919	0.294156	0.333	0.155	0	VE	MGAT4A
0	0.589881	0.310761	0.212	0.033	0	VE	GPR68
0	0.589881	0.297597	0.408	0.239	0	VE	TNFRSF14
0	0.589851	0.299859	0.392	0.218	0	VE	TIMMDC1
0	0.589798	0.367859	0.348	0.18	0	VE	TMEM245
0	0.589752	0.288053	0.483	0.316	0	VE	PPM1G
0	0.589738	0.295585	0.33	0.154	0	VE	ELOVL1
0	0.589675	0.345875	0.329	0.157	0	VE	HERC2
0	0.589558	0.362017	0.193	0.014	0	VE	FAM167B
0	0.589469	0.440499	0.209	0.032	0	VE	RND1
0	0.589434	0.320646	0.24	0.064	0	VE	NLK
0	0.589071	0.310715	0.251	0.074	0	VE	FAT4
0	0.589068	0.300865	0.291	0.117	0	VE	ORAI1
0	0.588887	0.291017	0.324	0.15	0	VE	GRAMD1A
0	0.588871	0.30763	0.296	0.123	0	VE	FLOT2
0	0.588764	0.421269	0.355	0.185	0	VE	LGALS9
0	0.588617	0.304904	0.269	0.092	0	VE	PLOD2
0	0.588565	0.256996	0.378	0.205	0	VE	SEC11C
0	0.588497	0.30289	0.264	0.088	0	VE	SCN1B
0	0.588449	0.303031	0.35	0.179	0	VE	PRKD3
0	0.588229	0.30928	0.284	0.113	0	VE	ESYT1
0	0.588227	0.308575	0.186	0.01	0	VE	HOXD1
0	0.588215	0.302575	0.422	0.257	0	VE	RAB6A
0	0.5882	0.28082	0.247	0.071	0	VE	TPD52
0	0.588148	0.305529	0.284	0.11	0	VE	MPDZ
0	0.588065	0.302014	0.236	0.061	0	VE	SOX13
0	0.587588	0.288162	0.235	0.058	0	VE	BNC2
0	0.587502	0.311712	0.386	0.221	0	VE	ADSS
0	0.587471	0.382964	0.323	0.153	0	VE	LDLR
0	0.587419	0.3146	0.295	0.125	0	VE	KLHL5
0	0.587392	0.297249	0.378	0.209	0	VE	CTBP2
0	0.587345	0.291945	0.201	0.027	0	VE	HOXB7
0	0.587217	0.338049	0.43	0.273	0	VE	ABHD17A
0	0.587116	0.359208	0.286	0.115	0	VE	MYO10
0	0.586685	0.322486	0.278	0.109	0	VE	SLC41A3
0	0.586313	0.292626	0.309	0.141	0	VE	STIM2
0	0.586245	0.291705	0.318	0.15	0	VE	KLF11
0	0.586213	0.294639	0.376	0.21	0	VE	CDC27
0	0.586144	0.327872	0.267	0.098	0	VE	LFNG
0	0.586129	0.298856	0.36	0.195	0	VE	KPNA3
0	0.586084	0.30331	0.239	0.069	0	VE	UCK2
0	0.58608	0.284761	0.208	0.037	0	VE	TNFRSF10A
0	0.586043	0.588399	0.222	0.053	0	VE	CX3CL1
0	0.585927	0.268762	0.192	0.02	0	VE	CARD10
0	0.585894	0.302838	0.325	0.159	0	VE	FURIN
0	0.585888	0.274652	0.204	0.032	0	VE	GALNT18
0	0.585876	0.342301	0.232	0.063	0	VE	ACACB
0	0.585585	0.293706	0.256	0.088	0	VE	HPCAL1
0	0.585526	0.305125	0.429	0.266	0	VE	RALA
0	0.585523	0.297968	0.352	0.188	0	VE	EXOC5
0	0.585511	0.295241	0.315	0.149	0	VE	ERC1
0	0.585509	0.348541	0.193	0.023	0	VE	SMAD6
0	0.585192	0.269128	0.183	0.013	0	VE	MAPK12
0	0.585114	0.311071	0.26	0.092	0	VE	ADGRL2
0	0.585062	0.307967	0.387	0.224	0	VE	CFDP1
0	0.585051	0.301175	0.252	0.084	0	VE	IL15
0	0.585017	0.276992	0.232	0.062	0	VE	TPD52L1
0	0.584911	0.29456	0.381	0.218	0	VE	RNF11
0	0.584902	1.00253	0.29	0.126	0	VE	IGFBP3
0	0.584826	0.301786	0.284	0.118	0	VE	EEF2K
0	0.584085	0.275057	0.392	0.228	0	VE	ZNF22
0	0.583872	0.305059	0.389	0.231	0	VE	PHACTR4
0	0.583659	0.355623	0.194	0.027	0	VE	TSPAN2
0	0.583605	0.365386	0.244	0.078	0	VE	NTN4
0	0.583531	0.291583	0.269	0.103	0	VE	FRY
0	0.583484	0.288761	0.218	0.052	0	VE	KIAA1671
0	0.58341	0.284091	0.253	0.087	0	VE	LINC01116
0	0.583148	0.295219	0.176	0.01	0	VE	NOS3
0	0.583048	0.360593	0.175	0.009	0	VE	PCDH19
0	0.582974	0.295162	0.225	0.06	0	VE	GPRC5B
0	0.582897	0.322435	0.172	0.007	0	VE	MYRIP
0	0.582874	0.528421	0.176	0.011	0	VE	CCL23
0	0.582512	0.263851	0.199	0.034	0	VE	ABI3
0	0.582498	0.275867	0.384	0.223	0	VE	HEBP1
0	0.582393	0.289862	0.343	0.184	0	VE	MYO9A
0	0.582338	0.267619	0.283	0.119	0	VE	CNRIP1
0	0.582266	0.275673	0.218	0.055	0	VE	HOXB3
0	0.58224	0.294364	0.212	0.049	0	VE	SH3TC1
0	0.582218	0.294688	0.243	0.081	0	VE	GMDS
0	0.58213	0.27378	0.392	0.228	0	VE	SVIL
0	0.58213	0.26232	0.373	0.213	0	VE	CYFIP1
0	0.582072	0.283512	0.306	0.145	0	VE	SH2B3
0	0.582068	0.264141	0.33	0.171	0	VE	LYPLA2
0	0.58195	0.30208	0.295	0.137	0	VE	RAB27A
0	0.581602	0.370566	0.194	0.032	0	VE	ACE
0	0.581477	0.31763	0.196	0.033	0	VE	DSG2
0	0.581417	0.291797	0.353	0.195	0	VE	LATS2
0	0.581414	0.279498	0.256	0.096	0	VE	MTMR12
0	0.58127	0.311195	0.335	0.181	0	VE	PHKB
0	0.581255	0.281296	0.287	0.13	0	VE	MEX3C
0	0.581049	0.288544	0.206	0.045	0	VE	TNFAIP8L1
0	0.580905	0.308584	0.254	0.095	0	VE	SYNJ2
0	0.580879	0.318292	0.36	0.208	0	VE	BTBD7
0	0.580831	0.266337	0.221	0.06	0	VE	SH3BP4
0	0.580602	0.287923	0.279	0.122	0	VE	UHRF2
0	0.580563	0.254951	0.304	0.145	0	VE	TRIO
0	0.580542	0.278704	0.229	0.069	0	VE	EPHA2
0	0.580447	0.288853	0.336	0.18	0	VE	SLC16A7
0	0.580409	0.360443	0.166	0.005	0	VE	RAB3C
0	0.579992	0.299742	0.27	0.115	0	VE	C21orf91
0	0.579827	0.276211	0.343	0.189	0	VE	VEZT
0	0.579795	0.265653	0.336	0.183	0	VE	FLII
0	0.579779	0.418075	0.347	0.197	0	VE	MTRNR2L1
0	0.579673	0.320563	0.179	0.02	0	VE	AL583785.1
0	0.579641	0.255097	0.235	0.077	0	VE	PRKD2
0	0.579548	0.296257	0.189	0.031	0	VE	KLHL3
0	0.579546	0.275139	0.242	0.086	0	VE	LMBR1
0	0.579269	0.302655	0.272	0.117	0	VE	CDC25B
0	0.579161	0.275367	0.238	0.082	0	VE	EOGT
0	0.579147	0.274184	0.213	0.056	0	VE	CEP112
0	0.578764	0.253442	0.182	0.025	0	VE	TMEM44
0	0.578711	0.257545	0.178	0.02	0	VE	FAM124A
0	0.578683	0.331032	0.256	0.101	0	VE	RGS3
0	0.578674	0.328201	0.293	0.142	0	VE	SSH1
0	0.578539	0.311177	0.183	0.027	0	VE	SCARB1
0	0.578531	0.26658	0.186	0.03	0	VE	HSPA12B
0	0.578185	0.274276	0.221	0.066	0	VE	FGD6
0	0.578172	0.286373	0.334	0.186	0	VE	HDAC1
0	0.578096	0.311389	0.348	0.201	0	VE	TMEM70
0	0.578068	0.262548	0.262	0.109	0	VE	STX6
0	0.578061	0.392125	0.181	0.026	0	VE	PCDH17
0	0.577979	0.270798	0.347	0.197	0	VE	ATXN3
0	0.577916	0.273585	0.288	0.136	0	VE	RAPGEF2
0	0.577868	0.255456	0.297	0.147	0	VE	CDK9
0	0.577528	0.259461	0.222	0.069	0	VE	DPY19L1
0	0.577502	0.298599	0.179	0.025	0	VE	TLL1
0	0.577453	0.25484	0.231	0.078	0	VE	RGL2
0	0.577412	0.264455	0.262	0.109	0	VE	TTC28
0	0.577308	0.254493	0.209	0.056	0	VE	PRRG1
0	0.577181	0.275515	0.311	0.162	0	VE	SBNO2
0	0.577046	0.259218	0.235	0.083	0	VE	AGPAT5
0	0.576906	0.28062	0.23	0.075	0	VE	CCDC3
0	0.576885	0.265645	0.318	0.168	0	VE	ZMIZ1
0	0.576612	0.275514	0.19	0.037	0	VE	RASSF9
0	0.576596	0.257608	0.34	0.192	0	VE	LARP4
0	0.576304	0.394658	0.247	0.1	0	VE	RFLNB
0	0.576191	0.30072	0.173	0.021	0	VE	AIF1L
0	0.57595	0.251728	0.186	0.034	0	VE	HIP1R
0	0.575805	0.258259	0.287	0.137	0	VE	MYO6
0	0.575709	0.257105	0.296	0.147	0	VE	KIF13A
0	0.575629	0.259705	0.278	0.131	0	VE	ARRDC2
0	0.575507	0.253433	0.189	0.038	0	VE	AFAP1L1
0	0.575384	0.282883	0.319	0.175	0	VE	HMOX2
0	0.575376	0.259698	0.16	0.01	0	VE	AVPR2
0	0.57518	0.331163	0.162	0.012	0	VE	ABCB1
0	0.574902	0.254242	0.301	0.156	0	VE	NRAS
0	0.574794	0.270575	0.317	0.173	0	VE	UVRAG
0	0.574432	0.252413	0.241	0.093	0	VE	TBC1D9
0	0.574277	0.253617	0.169	0.02	0	VE	GPR4
0	0.574116	0.261304	0.317	0.174	0	VE	MRPL9
0	0.574061	0.251622	0.297	0.153	0	VE	IL4R
0	0.573908	0.261618	0.23	0.084	0	VE	FMNL3
0	0.573875	0.271968	0.202	0.055	0	VE	TCN2
0	0.573866	0.278788	0.182	0.035	0	VE	DYSF
0	0.573752	0.267821	0.24	0.096	0	VE	ITPRIP
0	0.573673	0.26358	0.197	0.051	0	VE	DLL1
0	0.573662	0.267912	0.24	0.093	0	VE	OLFML2A
0	0.573394	0.260488	0.292	0.15	0	VE	VPS13A
0	0.57339	0.253274	0.246	0.102	0	VE	CCNYL1
0	0.573332	0.262466	0.273	0.129	0	VE	TSHZ1
0	0.573171	0.263659	0.225	0.079	0	VE	EGLN3
0	0.573162	0.310802	0.254	0.11	0	VE	RHOU
0	0.573091	0.251941	0.298	0.157	0	VE	RNF38
0	0.572892	0.262337	0.222	0.078	0	VE	GULP1
0	0.572879	0.259347	0.308	0.167	0	VE	TLNRD1
0	0.572872	0.275906	0.204	0.06	0	VE	TSPAN6
0	0.57283	0.296879	0.261	0.119	0	VE	RFK
0	0.572792	0.344792	0.197	0.053	0	VE	HIF3A
0	0.572678	0.259109	0.256	0.114	0	VE	GSE1
0	0.572486	0.311606	0.2	0.055	0	VE	GALNT15
0	0.572057	0.25354	0.174	0.031	0	VE	TM6SF1
0	0.571595	0.278488	0.2	0.057	0	VE	RASGRP3
0	0.571128	0.268835	0.177	0.036	0	VE	RNF122
0	0.571025	0.257553	0.246	0.105	0	VE	USP31
0	0.570867	0.376489	0.211	0.07	0	VE	FAM107A
0	0.570365	0.256865	0.2	0.06	0	VE	MID1
0	0.570269	0.252105	0.218	0.08	0	VE	SIK2
0	0.57008	0.383218	0.214	0.076	0	VE	PLAT
0	0.569901	0.304551	0.22	0.082	0	VE	MATN2
0	0.569498	0.263844	0.227	0.091	0	VE	TRIM24
0	0.568843	0.280256	0.225	0.09	0	VE	SLC25A25
0	0.566997	0.335009	0.186	0.054	0	VE	ARL15
0	0.566436	0.536651	0.142	0.01	0	VE	BTNL9
0	0.565957	0.531566	0.194	0.063	0	VE	IL6
0	0.565383	0.281506	0.237	0.107	0	VE	MSX1
0	0.565266	0.279706	0.212	0.085	0	VE	LDLRAD3
0	0.563831	0.354293	0.179	0.052	0	VE	HLA-DQA2
0	0.563603	0.289182	0.132	0.005	0	VE	LCN6
0	0.563538	0.273548	0.169	0.043	0	VE	VEGFC
0	0.563128	0.265711	0.222	0.098	0	VE	SNAI1
0	0.561476	0.258865	0.14	0.018	0	VE	TMEM88
0	0.561046	0.2704	0.139	0.017	0	VE	PLA1A
0	0.56065	0.32526	0.13	0.009	0	VE	CYTL1
0	0.560566	0.285801	0.139	0.019	0	VE	LRG1
0	0.559719	0.27934	0.151	0.032	0	VE	ADAMTS6
0	0.55907	0.276312	0.156	0.039	0	VE	LTC4S
0	0.558417	0.431305	0.132	0.016	0	VE	DNASE1L3
0	0.557038	0.306979	0.14	0.026	0	VE	LIPG
0	0.556228	0.26233	0.122	0.01	0	VE	GPIHBP1
0	0.556041	0.286403	0.138	0.027	0	VE	LAMC2
0	0.555652	0.366971	0.147	0.037	0	VE	HEY1
0	0.554901	0.353509	0.184	0.075	0	VE	SULF1
0	0.553954	0.252344	0.123	0.015	0	VE	ADGRG6
0	0.551164	0.38237	0.111	0.009	0	VE	CSF3
0	0.550722	0.260809	0.139	0.037	0	VE	UBD
0	0.550577	0.262413	0.116	0.015	0	VE	PLCXD3
0	0.550032	0.270511	0.141	0.042	0	VE	F8
0	0.546029	0.350442	0.122	0.031	0	VE	LAMP3
0	0.545774	0.390992	0.114	0.024	0	VE	SEMA3G
5.30794e-307	0.57715	0.277949	0.348	0.2	1.31759e-302	VE	SUSD6
8.97334e-307	0.599966	0.389328	0.69	0.544	2.22745e-302	VE	CSDE1
9.10536e-307	0.603855	0.437821	0.843	0.738	2.26022e-302	VE	KLF6
1.25698e-306	0.585604	0.293898	0.442	0.275	3.12019e-302	VE	ANKRD28
1.34748e-305	0.602936	0.404297	0.805	0.688	3.34486e-301	VE	EEF2
1.93158e-305	0.573737	0.261022	0.318	0.177	4.79477e-301	VE	PDCL
1.50771e-304	0.603347	0.31332	0.837	0.73	3.74259e-300	VE	RPL4
3.30189e-304	0.601888	0.413166	0.761	0.641	8.19627e-300	VE	NAP1L1
5.75472e-304	0.604363	0.253088	0.933	0.891	1.42849e-299	VE	RPL35
7.27577e-303	0.593063	0.293906	0.557	0.39	1.80606e-298	VE	RPS19BP1
8.70581e-303	0.598684	0.338172	0.675	0.52	2.16104e-298	VE	BZW1
1.37384e-302	0.592766	0.303754	0.552	0.385	3.41027e-298	VE	ELOC
1.40565e-302	0.581283	0.263194	0.396	0.24	3.48925e-298	VE	RECQL
5.84623e-302	0.604103	0.323585	0.942	0.915	1.45121e-297	VE	RPL29
2.05545e-301	0.604035	0.376577	0.944	0.921	5.10224e-297	VE	RPS13
1.22179e-300	0.594099	0.410935	0.568	0.415	3.03285e-296	VE	SERTAD1
6.80103e-300	0.584625	0.305246	0.436	0.28	1.68822e-295	VE	PKN2
2.18418e-299	0.574668	0.256843	0.334	0.189	5.4218e-295	VE	CHSY1
2.29908e-299	0.590871	0.332921	0.524	0.364	5.70702e-295	VE	PUM1
1.06368e-298	0.598941	0.391562	0.696	0.55	2.64037e-294	VE	EIF3E
1.44049e-298	0.598757	0.276155	0.706	0.539	3.57573e-294	VE	ATP5PF
2.69489e-298	0.585036	0.295307	0.445	0.286	6.68952e-294	VE	C1orf43
4.1799e-298	0.57872	0.293935	0.371	0.223	1.03758e-293	VE	MGMT
4.57006e-298	0.603405	0.372391	0.933	0.909	1.13443e-293	VE	RPL35A
7.26232e-298	0.594812	0.336373	0.607	0.434	1.80272e-293	VE	SNX3
1.85825e-297	0.59653	0.326328	0.652	0.478	4.61274e-293	VE	QKI
4.53961e-297	0.598285	0.298397	0.701	0.531	1.12687e-292	VE	GNB2
1.93612e-295	0.573269	0.289203	0.323	0.183	4.80604e-291	VE	CFAP36
4.01427e-295	0.602968	0.365603	0.955	0.939	9.96462e-291	VE	RPS27A
1.80543e-294	0.597238	0.29523	0.675	0.517	4.48162e-290	VE	EIF4A1
4.52783e-294	0.582168	0.297653	0.416	0.261	1.12394e-289	VE	UBE2J1
1.80706e-293	0.577101	0.310453	0.364	0.212	4.48568e-289	VE	PBX1
2.36372e-293	0.582988	0.288861	0.426	0.272	5.86747e-289	VE	ADAM10
2.86379e-293	0.601316	0.363863	0.827	0.732	7.10879e-289	VE	HNRNPA1
4.98611e-293	0.584447	0.312822	0.443	0.29	1.2377e-288	VE	KRAS
4.76359e-292	0.602094	0.325822	0.893	0.842	1.18247e-287	VE	RPL27
8.41108e-291	0.574664	0.254694	0.342	0.198	2.08788e-286	VE	NUMB
5.16435e-290	0.582986	0.316097	0.43	0.277	1.28195e-285	VE	TNPO1
4.84544e-289	0.601067	0.285816	0.861	0.773	1.20278e-284	VE	PPIA
5.70906e-288	0.597751	0.36739	0.712	0.578	1.41716e-283	VE	EIF3F
2.95299e-287	0.600863	0.321025	0.864	0.792	7.3302e-283	VE	ATP5F1E
5.57119e-287	0.574918	0.255815	0.347	0.205	1.38294e-282	VE	PRKAA1
5.58938e-287	0.590584	0.321029	0.55	0.391	1.38745e-282	VE	XRN2
6.16894e-286	0.590607	0.317191	0.555	0.396	1.53131e-281	VE	NONO
2.52633e-285	0.59233	0.254054	0.603	0.418	6.2711e-281	VE	GRN
2.76774e-285	0.596271	0.353177	0.68	0.531	6.87036e-281	VE	HSPD1
5.03976e-284	0.57075	0.37149	0.307	0.177	1.25102e-279	VE	NSUN6
1.76573e-283	0.600907	0.347209	0.964	0.95	4.38306e-279	VE	RPL11
7.16044e-283	0.5961	0.337759	0.694	0.55	1.77744e-278	VE	STAT3
7.18431e-283	0.577756	0.288847	0.38	0.234	1.78336e-278	VE	LPGAT1
8.53409e-282	0.582843	0.263283	0.446	0.288	2.11842e-277	VE	EIF3J
4.07728e-281	0.58836	0.274487	0.529	0.368	1.0121e-276	VE	CCT3
7.35588e-281	0.575997	0.256439	0.366	0.22	1.82595e-276	VE	AP2B1
3.0012e-280	0.590279	0.2887	0.567	0.404	7.44988e-276	VE	RHEB
6.05394e-277	0.596227	0.496809	0.719	0.604	1.50277e-272	VE	DDX3X
9.69289e-277	0.573324	0.258752	0.343	0.203	2.40607e-272	VE	VPS51
2.1511e-275	0.575354	0.287891	0.364	0.222	5.33968e-271	VE	RNF145
3.11931e-274	0.592089	0.303339	0.625	0.468	7.74306e-270	VE	DYNLRB1
3.74916e-274	0.59576	0.37454	0.714	0.582	9.30654e-270	VE	RPL36A
7.83193e-274	0.593334	0.28716	0.659	0.506	1.94412e-269	VE	HNRNPF
2.23222e-273	0.584396	0.296787	0.487	0.322	5.54103e-269	VE	ASPH
7.56956e-273	0.579704	0.251411	0.424	0.267	1.87899e-268	VE	SMAD5
1.10401e-271	0.571395	0.260534	0.331	0.192	2.74048e-267	VE	HSPA2
2.74655e-271	0.59381	0.268446	0.686	0.534	6.81775e-267	VE	CAPZB
4.83093e-271	0.598301	0.4304	0.883	0.836	1.19918e-266	VE	RPS21
3.67722e-270	0.577332	0.265551	0.395	0.247	9.12796e-266	VE	IPO7
7.47318e-270	0.574752	0.251066	0.367	0.223	1.85507e-265	VE	C5orf24
1.35431e-269	0.593915	0.335661	0.687	0.562	3.3618e-265	VE	RBM8A
2.30347e-268	0.582466	0.349669	0.461	0.312	5.7179e-264	VE	CALCOCO2
1.14807e-267	0.584267	0.307997	0.49	0.339	2.84986e-263	VE	METTL9
1.21651e-267	0.595917	0.335644	0.79	0.673	3.01974e-263	VE	HNRNPK
2.05924e-267	0.572791	0.264032	0.348	0.209	5.11164e-263	VE	PELI1
2.3815e-267	0.588683	0.267892	0.574	0.414	5.91161e-263	VE	DDX21
9.93339e-267	0.582922	0.254748	0.476	0.319	2.46577e-262	VE	HEBP2
3.3516e-266	0.597517	0.373693	0.897	0.847	8.31967e-262	VE	RPS26
8.24503e-266	0.577488	0.277511	0.402	0.257	2.04666e-261	VE	TRIM44
1.36446e-265	0.585766	0.26298	0.528	0.364	3.38699e-261	VE	EIF5B
1.51118e-265	0.571036	0.294151	0.331	0.197	3.75121e-261	VE	ITPR2
8.94156e-265	0.59318	0.279399	0.7	0.555	2.21956e-260	VE	TRMT112
1.13874e-264	0.594096	0.275982	0.732	0.591	2.8267e-260	VE	RBX1
3.48664e-264	0.582559	0.305772	0.472	0.321	8.65489e-260	VE	TMEM219
2.66682e-263	0.576613	0.260405	0.397	0.251	6.61984e-259	VE	SLC20A1
2.94516e-263	0.581281	0.272626	0.458	0.306	7.31076e-259	VE	ADRM1
1.18552e-262	0.578946	0.301168	0.423	0.278	2.94282e-258	VE	PPP2R5E
1.55704e-262	0.596974	0.277901	0.937	0.904	3.86505e-258	VE	RPL6
5.45134e-262	0.582857	0.291653	0.482	0.332	1.35319e-257	VE	DHRS7
9.17512e-262	0.589	0.392459	0.593	0.451	2.27754e-257	VE	NKTR
8.42763e-261	0.582987	0.253293	0.498	0.327	2.09199e-256	VE	NFIA
2.63148e-260	0.591599	0.265791	0.673	0.526	6.53213e-256	VE	PGK1
7.26247e-259	0.584373	0.305406	0.513	0.366	1.80276e-254	VE	CELF1
8.44317e-259	0.58814	0.318537	0.588	0.439	2.09585e-254	VE	PRKAR1A
2.00462e-257	0.595712	0.368583	0.893	0.831	4.97608e-253	VE	RPS20
6.85099e-256	0.595105	0.501153	0.855	0.776	1.70062e-251	VE	NFKBIA
1.11561e-254	0.575628	0.303036	0.394	0.255	2.76928e-250	VE	TRIM56
7.91348e-254	0.576819	0.476609	0.404	0.27	1.96436e-249	VE	ARRDC3
1.1853e-252	0.595174	0.330625	0.949	0.925	2.94228e-248	VE	RPS3A
2.48433e-252	0.577861	0.272821	0.43	0.285	6.16684e-248	VE	SELENOH
4.5283e-252	0.568155	0.288911	0.32	0.188	1.12406e-247	VE	DUSP5
1.04452e-251	0.581652	0.288412	0.49	0.335	2.59282e-247	VE	FNDC3B
1.09586e-251	0.591719	0.276165	0.725	0.591	2.72024e-247	VE	ATP6V0E1
6.14039e-251	0.583217	0.255714	0.521	0.364	1.52423e-246	VE	VCP
1.65258e-250	0.591386	0.281966	0.723	0.593	4.10219e-246	VE	PTGES3
4.84131e-250	0.587399	0.314127	0.602	0.457	1.20176e-245	VE	EIF3L
1.7911e-249	0.578592	0.259918	0.449	0.299	4.44605e-245	VE	CCDC47
1.93279e-249	0.592938	0.283389	0.812	0.704	4.79777e-245	VE	SRSF3
9.71977e-248	0.588578	0.339856	0.642	0.502	2.41274e-243	VE	SNHG8
1.17729e-247	0.576583	0.258069	0.423	0.279	2.92239e-243	VE	ELF2
2.90931e-247	0.594158	0.313882	0.947	0.933	7.22179e-243	VE	RPL18
4.37581e-245	0.57637	0.257375	0.426	0.28	1.08621e-240	VE	UPF3A
9.65058e-245	0.579764	0.270303	0.474	0.328	2.39556e-240	VE	STAU1
4.05094e-243	0.587832	0.372882	0.644	0.518	1.00556e-238	VE	KMT2E
1.30466e-242	0.574402	0.261987	0.401	0.264	3.23855e-238	VE	KAT6A
4.1371e-242	0.572102	0.358368	0.369	0.24	1.02695e-237	VE	LYST
7.61678e-242	0.592706	0.334567	0.888	0.822	1.89071e-237	VE	RPL23
1.07213e-240	0.58448	0.290803	0.572	0.428	2.66135e-236	VE	KPNB1
5.43517e-240	0.582676	0.29698	0.536	0.393	1.34917e-235	VE	CDV3
1.72053e-239	0.583907	0.317358	0.563	0.42	4.27087e-235	VE	MTPN
4.67091e-236	0.587257	0.344707	0.661	0.528	1.15946e-231	VE	ACTR3
5.12669e-236	0.57474	0.270668	0.418	0.28	1.2726e-231	VE	SKI
7.78547e-236	0.591838	0.326482	0.93	0.896	1.93259e-231	VE	RPS11
7.84204e-236	0.569436	0.28281	0.356	0.219	1.94663e-231	VE	ITGAV
1.2478e-235	0.584135	0.282115	0.587	0.444	3.09742e-231	VE	TAF1D
3.05785e-235	0.575787	0.282185	0.434	0.295	7.59049e-231	VE	KLF3
7.50997e-235	0.57169	0.255289	0.381	0.244	1.8642e-230	VE	INSIG1
3.34095e-234	0.585155	0.289479	0.617	0.473	8.29325e-230	VE	MYCBP2
2.93857e-233	0.573093	0.261479	0.402	0.265	7.2944e-229	VE	HECTD1
3.10858e-233	0.591374	0.308007	0.944	0.911	7.71642e-229	VE	RPS25
1.00039e-232	0.58458	0.27899	0.61	0.469	2.48326e-228	VE	KHDRBS1
3.29445e-232	0.575366	0.269646	0.436	0.295	8.1778e-228	VE	TMEM30A
2.12342e-231	0.574035	0.256584	0.419	0.279	5.27097e-227	VE	USP22
4.95747e-231	0.576769	0.270365	0.46	0.317	1.23059e-226	VE	EIF3D
1.14537e-230	0.577763	0.259317	0.478	0.333	2.84316e-226	VE	UBE2Z
1.48567e-230	0.574727	0.308193	0.426	0.291	3.68787e-226	VE	PCMTD1
2.0147e-230	0.583218	0.265814	0.584	0.442	5.00109e-226	VE	HMGN1
6.18355e-230	0.590826	0.398963	0.974	0.966	1.53494e-225	VE	RPL10
3.51991e-229	0.580525	0.282256	0.529	0.391	8.73747e-225	VE	RAP1A
4.21092e-229	0.582358	0.252868	0.574	0.426	1.04528e-224	VE	SYNCRIP
7.236e-228	0.571741	0.311332	0.39	0.26	1.79619e-223	VE	POLR2J3.1
1.13332e-227	0.579982	0.279352	0.523	0.386	2.81325e-223	VE	RAD21
1.16893e-227	0.575327	0.276011	0.446	0.305	2.90164e-223	VE	ADD1
3.71941e-226	0.571277	0.250614	0.391	0.258	9.23268e-222	VE	BAZ2A
4.52975e-226	0.584273	0.294137	0.629	0.497	1.12442e-221	VE	TMEM123
5.33295e-226	0.580312	0.339628	0.53	0.39	1.3238e-221	VE	HSPH1
2.47726e-224	0.582614	0.566547	0.561	0.449	6.1493e-220	VE	COTL1
5.56448e-223	0.576242	0.312197	0.463	0.333	1.38127e-218	VE	PDCD4
3.43841e-221	0.57316	0.354877	0.423	0.289	8.53517e-217	VE	BHLHE40
9.0528e-221	0.588897	0.353009	0.948	0.933	2.24718e-216	VE	EIF1
1.49648e-220	0.570618	0.330341	0.39	0.26	3.71471e-216	VE	GALNT1
1.70088e-220	0.581952	0.258917	0.597	0.461	4.22208e-216	VE	SNRPB
1.72697e-220	0.584453	0.277856	0.674	0.54	4.28686e-216	VE	RAP1B
9.60004e-219	0.57337	0.262784	0.434	0.301	2.38302e-214	VE	KPNA4
2.21548e-218	0.574118	0.254851	0.449	0.31	5.49949e-214	VE	PPP1R18
3.3997e-218	0.581552	0.347782	0.6	0.45	8.43907e-214	VE	PARP14
3.4558e-218	0.576658	0.28345	0.49	0.353	8.57834e-214	VE	TAOK1
1.47916e-217	0.569765	0.253206	0.388	0.257	3.67171e-213	VE	PRPF6
1.72507e-217	0.588078	0.320613	0.932	0.883	4.28214e-213	VE	UBC
5.59112e-217	0.582131	0.255974	0.622	0.486	1.38788e-212	VE	HNRNPD
5.19124e-215	0.587307	0.271023	0.874	0.815	1.28862e-210	VE	CFL1
6.75064e-215	0.578309	0.297714	0.534	0.396	1.67571e-210	VE	CHMP5
3.40784e-213	0.576696	0.251284	0.512	0.368	8.45928e-209	VE	FAM120A
9.90931e-213	0.580665	0.350292	0.593	0.467	2.45979e-208	VE	SP100
1.09867e-212	0.57646	0.269672	0.504	0.37	2.72723e-208	VE	ACAP2
6.17635e-212	0.587142	0.28055	0.971	0.956	1.53316e-207	VE	RPL13
9.20025e-212	0.577563	0.307733	0.53	0.392	2.28378e-207	VE	RNF7
8.42944e-211	0.586273	0.278032	0.889	0.821	2.09244e-206	VE	HNRNPA2B1
4.30913e-210	0.565941	0.278669	0.352	0.227	1.06966e-205	VE	HSD17B12
3.96717e-209	0.574179	0.289743	0.471	0.339	9.84771e-205	VE	ZBTB7A
7.08305e-209	0.585483	0.29852	0.806	0.728	1.75823e-204	VE	RPS10
3.16065e-205	0.575255	0.253797	0.507	0.372	7.84567e-201	VE	PTBP1
5.16415e-205	0.580308	0.279855	0.636	0.505	1.2819e-200	VE	SCAF11
3.37664e-204	0.567731	0.336982	0.381	0.259	8.38184e-200	VE	CEMIP2
6.71992e-203	0.575491	0.290257	0.521	0.382	1.66809e-198	VE	HMGN3
5.56435e-202	0.575193	0.268469	0.517	0.381	1.38124e-197	VE	CAMLG
1.04538e-200	0.576698	0.250575	0.558	0.421	2.59495e-196	VE	OCIAD1
2.19136e-195	0.582954	0.341562	0.849	0.781	5.43962e-191	VE	RPL38
1.42589e-194	0.579742	0.267284	0.677	0.559	3.53948e-190	VE	PTP4A2
1.75268e-194	0.583424	0.312203	0.942	0.93	4.35068e-190	VE	RPS15A
2.33099e-194	0.579441	0.29776	0.668	0.557	5.78621e-190	VE	TRIR
2.00643e-193	0.575217	0.267083	0.554	0.414	4.98056e-189	VE	KLF9
1.77607e-192	0.581414	0.440152	0.766	0.685	4.40874e-188	VE	SLC38A2
3.22567e-191	0.564739	0.28201	0.37	0.249	8.00709e-187	VE	ZYX
1.83475e-190	0.572782	0.261012	0.509	0.376	4.55439e-186	VE	OPTN
2.75293e-186	0.566256	0.264719	0.402	0.282	6.83361e-182	VE	PSIP1
8.70439e-186	0.570694	0.273416	0.48	0.355	2.16069e-181	VE	UBE2R2
1.91801e-185	0.581017	0.250981	0.909	0.843	4.76109e-181	VE	MT-ND5
1.48367e-183	0.578214	0.380814	0.661	0.583	3.68292e-179	VE	RPS4Y1
1.52449e-182	0.57123	0.25666	0.507	0.379	3.78425e-178	VE	MED13L
4.75128e-182	0.580687	0.321311	0.951	0.94	1.17941e-177	VE	RPL30
1.66598e-178	0.572792	0.254567	0.564	0.435	4.13546e-174	VE	TPR
3.94728e-178	0.573241	0.333295	0.574	0.451	9.79833e-174	VE	KIF5B
6.657e-177	0.57099	0.304802	0.517	0.402	1.65247e-172	VE	UBXN1
7.77257e-177	0.567766	0.273797	0.454	0.334	1.92938e-172	VE	CNOT6L
9.59076e-174	0.576904	0.306608	0.752	0.651	2.38072e-169	VE	CCNI
6.99286e-172	0.578343	0.267478	0.946	0.922	1.73584e-167	VE	RPL19
7.42869e-171	0.577816	0.308437	0.884	0.826	1.84402e-166	VE	RPL27A
1.87312e-170	0.572097	0.254647	0.588	0.465	4.64965e-166	VE	NORAD
1.40171e-167	0.570265	0.398343	0.547	0.425	3.47947e-163	VE	CD55
4.55103e-164	0.573665	0.280005	0.701	0.598	1.1297e-159	VE	PRRC2C
6.29812e-164	0.565674	0.276867	0.46	0.346	1.56338e-159	VE	RAB21
2.24794e-160	0.566656	0.257319	0.497	0.381	5.58006e-156	VE	KMT2A
4.80828e-157	0.573781	0.419897	0.793	0.733	1.19356e-152	VE	PABPC1
4.98612e-150	0.566747	0.265659	0.554	0.444	1.23771e-145	VE	SYF2
3.10574e-144	0.568143	0.328896	0.635	0.534	7.70939e-140	VE	IRF1
9.24984e-142	0.564589	0.250922	0.541	0.436	2.29609e-137	VE	ARID1B
2.98413e-141	0.567026	0.301019	0.63	0.532	7.4075e-137	VE	AKAP13
5.05049e-136	0.534422	0.373791	0.143	0.076	1.25368e-131	VE	PTGS2
3.35816e-129	0.54722	0.386681	0.274	0.179	8.33595e-125	VE	VCAM1
1.49829e-127	0.567315	0.252588	0.922	0.909	3.71921e-123	VE	FAU
4.13191e-125	0.556166	0.254339	0.426	0.322	1.02566e-120	VE	RPL17
4.04387e-121	0.563733	0.476907	0.698	0.622	1.00381e-116	VE	HSPA5
5.18106e-120	0.558633	0.262029	0.512	0.414	1.28609e-115	VE	JMJD1C
9.38671e-114	0.554334	0.445254	0.436	0.334	2.33006e-109	VE	FN1
2.03234e-97	0.550986	0.499003	0.458	0.358	5.04487e-93	VE	HBB
2.06044e-91	0.550524	0.315361	0.482	0.388	5.11463e-87	VE	IL32
1.83223e-88	0.549877	0.263149	0.485	0.395	4.54813e-84	VE	EGR1
4.27078e-69	0.542205	0.461286	0.422	0.342	1.06014e-64	VE	IFI44L
1.65248e-63	0.529756	0.659788	0.202	0.144	4.10195e-59	VE	CXCL11
2.33331e-56	0.544197	0.260864	0.875	0.833	5.79197e-52	VE	JUNB
5.87733e-51	0.527097	0.52536	0.199	0.154	1.45893e-46	VE	XIST
2.88053e-45	0.5379	0.256447	0.631	0.581	7.15034e-41	VE	HERPUD1
4.27862e-45	0.527537	0.255059	0.243	0.188	1.06208e-40	VE	CXCL2
2.66627e-23	0.519072	0.371913	0.22	0.183	6.61849e-19	VE	HBA2
1.15142e-07	0.491594	0.260188	0.105	0.124	0.00285816	VE	CD36
2.7263e-07	0.507667	0.279249	0.117	0.102	0.0067675	VE	HBA1
0	0.931771	4.38522	0.952	0.272	0	SmMus	TAGLN
0	0.918085	4.76932	0.885	0.153	0	SmMus	ACTA2
0	0.887892	3.51624	0.856	0.16	0	SmMus	TPM2
0	0.887801	3.21491	0.907	0.29	0	SmMus	MYL9
0	0.882401	3.25722	0.877	0.23	0	SmMus	C11orf96
0	0.864943	2.6628	0.883	0.309	0	SmMus	TPM1
0	0.862039	2.62202	0.947	0.478	0	SmMus	CALD1
0	0.837633	1.9467	0.713	0.06	0	SmMus	NOTCH3
0	0.829886	2.37358	0.691	0.051	0	SmMus	SYNPO2
0	0.827865	2.07954	0.962	0.543	0	SmMus	IGFBP7
0	0.825809	2.19046	0.74	0.139	0	SmMus	MYLK
0	0.824275	1.98218	0.842	0.307	0	SmMus	NR2F2
0	0.816518	1.6921	0.784	0.23	0	SmMus	MFGE8
0	0.811293	2.04547	0.714	0.133	0	SmMus	ID4
0	0.802109	1.363	0.798	0.202	0	SmMus	PRRX1
0	0.797454	1.73228	0.775	0.246	0	SmMus	MAP1B
0	0.796786	1.4807	0.74	0.167	0	SmMus	CPE
0	0.788517	1.72558	0.754	0.279	0	SmMus	EPS8
0	0.786363	1.37568	0.734	0.181	0	SmMus	PDGFRB
0	0.785663	1.64656	0.708	0.182	0	SmMus	TINAGL1
0	0.785521	1.95518	0.719	0.213	0	SmMus	FILIP1L
0	0.783564	1.8252	0.865	0.422	0	SmMus	TIMP3
0	0.783326	1.76961	0.717	0.192	0	SmMus	MCAM
0	0.783274	1.30605	0.582	0.02	0	SmMus	MRVI1
0	0.777125	2.4566	0.585	0.044	0	SmMus	NDUFA4L2
0	0.770776	1.63988	0.857	0.439	0	SmMus	ADIRF
0	0.766904	1.42272	0.694	0.225	0	SmMus	JAG1
0	0.766732	1.3061	0.827	0.414	0	SmMus	SELENOM
0	0.764856	1.73147	0.775	0.405	0	SmMus	LPP
0	0.763957	1.18771	0.545	0.023	0	SmMus	ITGA7
0	0.762513	1.07398	0.822	0.337	0	SmMus	A2M
0	0.761472	0.917839	0.82	0.325	0	SmMus	COL6A1
0	0.760242	0.974244	0.809	0.29	0	SmMus	COL6A2
0	0.758059	1.47872	0.878	0.649	0	SmMus	SEPT7
0	0.751011	3.13257	0.52	0.027	0	SmMus	RGS5
0	0.74865	1.18238	0.534	0.046	0	SmMus	SLC7A2
0	0.747759	1.6534	0.534	0.046	0	SmMus	PPP1R14A
0	0.747725	1.85156	0.87	0.576	0	SmMus	DSTN
0	0.746429	1.24882	0.576	0.106	0	SmMus	PDGFA
0	0.74433	1.75327	0.682	0.285	0	SmMus	CSRP1
0	0.743427	1.16952	0.668	0.194	0	SmMus	BGN
0	0.741232	1.18273	0.878	0.479	0	SmMus	CAV1
0	0.741106	1.03875	0.517	0.041	0	SmMus	EFHD1
0	0.739013	1.49446	0.649	0.198	0	SmMus	CRYAB
0	0.737985	0.54236	0.773	0.312	0	SmMus	COL3A1
0	0.737911	1.1862	0.866	0.409	0	SmMus	SPARCL1
0	0.737743	1.02682	0.525	0.052	0	SmMus	EDNRA
0	0.737523	1.72471	0.721	0.313	0	SmMus	COL4A2
0	0.736637	1.2021	0.656	0.183	0	SmMus	SOD3
0	0.734201	2.27176	0.493	0.034	0	SmMus	MYH11
0	0.731919	0.343129	0.784	0.313	0	SmMus	COL1A2
0	0.731178	1.08603	0.489	0.032	0	SmMus	PDE5A
0	0.728508	1.41099	0.678	0.275	0	SmMus	COL18A1
0	0.728468	1.229	0.528	0.095	0	SmMus	PPP1R12B
0	0.727721	1.05268	0.548	0.113	0	SmMus	C1QTNF1
0	0.727645	1.1201	0.625	0.185	0	SmMus	CRISPLD2
0	0.726799	1.21011	0.67	0.27	0	SmMus	LHFPL6
0	0.726045	1.43991	0.487	0.044	0	SmMus	CCDC102B
0	0.725051	1.30602	0.924	0.708	0	SmMus	LGALS1
0	0.724708	1.11771	0.635	0.231	0	SmMus	TGFB1I1
0	0.724143	0.650608	0.719	0.273	0	SmMus	PLAC9
0	0.722607	1.01986	0.62	0.217	0	SmMus	RBPMS
0	0.722307	1.97194	0.68	0.295	0	SmMus	MT1M
0	0.722186	1.03697	0.758	0.369	0	SmMus	ZEB2
0	0.721997	1.40144	0.639	0.242	0	SmMus	PALLD
0	0.721512	0.729919	0.648	0.196	0	SmMus	PCOLCE
0	0.721453	1.87204	0.654	0.243	0	SmMus	IGFBP5
0	0.720741	1.29412	0.454	0.016	0	SmMus	LMOD1
0	0.720734	1.215	0.851	0.474	0	SmMus	SPARC
0	0.718314	1.69213	0.577	0.161	0	SmMus	TNC
0	0.716858	1.42901	0.795	0.544	0	SmMus	FLNA
0	0.716753	1.04136	0.596	0.209	0	SmMus	MAP3K20
0	0.713997	1.67682	0.689	0.314	0	SmMus	COL4A1
0	0.712272	1.5612	0.746	0.409	0	SmMus	MT1E
0	0.712157	1.028	0.596	0.215	0	SmMus	TNS1
0	0.711818	1.06255	0.894	0.752	0	SmMus	CALM2
0	0.711813	0.935283	0.629	0.255	0	SmMus	CHCHD10
0	0.710568	1.20468	0.7	0.401	0	SmMus	PPP1R12A
0	0.709601	0.931861	0.623	0.206	0	SmMus	AEBP1
0	0.707592	1.61865	0.603	0.23	0	SmMus	RGS16
0	0.707485	0.9199	0.433	0.021	0	SmMus	PARM1
0	0.706705	1.17675	0.45	0.043	0	SmMus	ABCC9
0	0.704492	1.23962	0.923	0.741	0	SmMus	S100A4
0	0.70412	0.910445	0.538	0.151	0	SmMus	KANK2
0	0.703824	0.957721	0.472	0.072	0	SmMus	GUCY1A1
0	0.70298	1.13189	0.481	0.093	0	SmMus	SYTL2
0	0.697579	0.886035	0.6	0.233	0	SmMus	EBF1
0	0.697273	0.674446	0.707	0.332	0	SmMus	C1R
0	0.696318	1.09885	0.43	0.042	0	SmMus	KCNE4
0	0.69589	0.744412	0.676	0.301	0	SmMus	EPAS1
0	0.695686	1.02104	0.641	0.279	0	SmMus	ADAMTS1
0	0.694715	1.42924	0.41	0.025	0	SmMus	CARMN
0	0.694604	0.899911	0.429	0.045	0	SmMus	AOC3
0	0.694356	0.888584	0.412	0.027	0	SmMus	RERG
0	0.694195	0.963004	0.55	0.191	0	SmMus	ZFHX3
0	0.69274	1.68964	0.508	0.142	0	SmMus	STEAP4
0	0.692643	0.9298	0.465	0.089	0	SmMus	HES4
0	0.692631	1.08973	0.622	0.29	0	SmMus	VCL
0	0.692026	1.05588	0.641	0.294	0	SmMus	CAVIN3
0	0.691924	0.81376	0.544	0.19	0	SmMus	FADS3
0	0.691057	1.26468	0.583	0.262	0	SmMus	LBH
0	0.689937	0.921691	0.546	0.206	0	SmMus	PTK2
0	0.689915	0.815617	0.926	0.766	0	SmMus	CD63
0	0.689775	0.806226	0.762	0.487	0	SmMus	C12orf57
0	0.689625	0.883989	0.722	0.389	0	SmMus	CNN3
0	0.689316	1.25947	0.49	0.135	0	SmMus	ITGA1
0	0.688983	0.940856	0.39	0.015	0	SmMus	TBX2
0	0.688301	1.60847	0.531	0.171	0	SmMus	THY1
0	0.688139	1.10317	0.828	0.612	0	SmMus	ITGB1
0	0.687985	0.838596	0.439	0.067	0	SmMus	SMOC2
0	0.687371	1.22352	0.422	0.052	0	SmMus	RRAD
0	0.686459	1.29715	0.672	0.365	0	SmMus	CCL2
0	0.685689	0.989308	0.411	0.041	0	SmMus	GJA4
0	0.685557	0.604478	0.794	0.43	0	SmMus	MGP
0	0.685127	0.912414	0.58	0.251	0	SmMus	RHOQ
0	0.685077	0.895863	0.814	0.475	0	SmMus	CAVIN1
0	0.684365	0.992731	0.411	0.047	0	SmMus	HSPB6
0	0.684318	1.02024	0.535	0.197	0	SmMus	GGT5
0	0.683813	0.971651	0.497	0.147	0	SmMus	MYO1B
0	0.683672	0.70375	0.409	0.047	0	SmMus	ARHGEF17
0	0.682528	0.98767	0.442	0.093	0	SmMus	INPP4B
0	0.681427	0.765461	0.408	0.051	0	SmMus	GUCY1B1
0	0.680161	0.794774	0.376	0.018	0	SmMus	GJC1
0	0.680097	0.939768	0.764	0.509	0	SmMus	ACTN4
0	0.679308	0.839815	0.93	0.7	0	SmMus	IFITM3
0	0.678585	0.684307	0.882	0.663	0	SmMus	CD81
0	0.678436	0.817009	0.81	0.524	0	SmMus	PTMS
0	0.678303	0.799034	0.812	0.573	0	SmMus	MGST3
0	0.678219	0.850335	0.417	0.067	0	SmMus	MRGPRF
0	0.677793	0.824793	0.586	0.283	0	SmMus	MPRIP
0	0.677307	0.833746	0.522	0.169	0	SmMus	SLIT3
0	0.676982	0.849576	0.373	0.02	0	SmMus	LGI4
0	0.675468	0.616628	0.743	0.416	0	SmMus	SERPING1
0	0.675394	0.736368	0.458	0.12	0	SmMus	PAWR
0	0.674826	1.67335	0.443	0.106	0	SmMus	MT1A
0	0.674484	1.21603	0.438	0.108	0	SmMus	CHN1
0	0.672815	1.02979	0.703	0.439	0	SmMus	ARID5B
0	0.672504	0.653915	0.518	0.174	0	SmMus	DDR2
0	0.672295	0.989736	0.356	0.013	0	SmMus	GUCY1A2
0	0.672215	0.537881	0.64	0.291	0	SmMus	C1S
0	0.671646	0.945706	0.63	0.333	0	SmMus	MEF2C
0	0.671301	0.783897	0.563	0.245	0	SmMus	DLC1
0	0.670992	0.9025	0.374	0.034	0	SmMus	ADRA2A
0	0.670497	0.900749	0.67	0.43	0	SmMus	TLN1
0	0.669733	0.708959	0.463	0.128	0	SmMus	FXYD1
0	0.669253	1.06169	0.429	0.094	0	SmMus	COL14A1
0	0.66925	0.820761	0.553	0.249	0	SmMus	RRAS
0	0.669082	1.11436	0.49	0.173	0	SmMus	FHL1
0	0.669005	0.829596	0.344	0.007	0	SmMus	COX4I2
0	0.668645	0.803751	0.502	0.188	0	SmMus	MSRB3
0	0.668584	0.782852	0.482	0.171	0	SmMus	ARHGAP1
0	0.66851	1.18238	0.924	0.85	0	SmMus	MYL6
0	0.668243	0.81978	0.684	0.409	0	SmMus	CYB5R3
0	0.667428	0.793061	0.582	0.277	0	SmMus	CAV2
0	0.667399	0.690807	0.388	0.06	0	SmMus	ARHGAP42
0	0.667379	0.88715	0.499	0.174	0	SmMus	LGALS3BP
0	0.666791	1.31682	0.871	0.746	0	SmMus	MT2A
0	0.666613	0.760344	0.53	0.24	0	SmMus	UBA2
0	0.666164	0.997064	0.519	0.211	0	SmMus	ENAH
0	0.666053	0.680755	0.403	0.076	0	SmMus	FBLIM1
0	0.665781	0.602446	0.577	0.242	0	SmMus	COL6A3
0	0.664765	0.989832	0.423	0.102	0	SmMus	OLFML2B
0	0.664557	0.808681	0.555	0.254	0	SmMus	FERMT2
0	0.664392	0.665978	0.469	0.143	0	SmMus	GPX3
0	0.661753	0.675631	0.351	0.03	0	SmMus	RASL12
0	0.661003	0.648825	0.443	0.124	0	SmMus	AXL
0	0.660986	0.676194	0.663	0.4	0	SmMus	LDHB
0	0.660681	1.16777	0.477	0.168	0	SmMus	FABP4
0	0.660038	0.709602	0.542	0.242	0	SmMus	EHD2
0	0.659722	0.532586	0.535	0.22	0	SmMus	RAB34
0	0.659505	0.731508	0.595	0.322	0	SmMus	ROCK2
0	0.659356	0.74083	0.671	0.394	0	SmMus	CD151
0	0.659276	0.862916	0.321	0.003	0	SmMus	FHL5
0	0.659033	0.680007	0.437	0.132	0	SmMus	PHLDB2
0	0.658212	0.935418	0.504	0.201	0	SmMus	CSRP2
0	0.658048	0.739679	0.54	0.262	0	SmMus	ILK
0	0.657999	1.03264	0.451	0.142	0	SmMus	FGF7
0	0.657258	0.675636	0.391	0.081	0	SmMus	NEURL1B
0	0.657077	1.04026	0.374	0.068	0	SmMus	NEXN
0	0.656611	0.657322	0.498	0.18	0	SmMus	COL5A2
0	0.656091	0.713389	0.46	0.169	0	SmMus	SORBS3
0	0.655887	1.20257	0.317	0.006	0	SmMus	PLN
0	0.655833	0.67765	0.55	0.256	0	SmMus	COX7A1
0	0.655773	1.62885	0.325	0.016	0	SmMus	CNN1
0	0.65558	0.796249	0.536	0.251	0	SmMus	C9orf3
0	0.655095	0.98171	0.448	0.158	0	SmMus	PHLDA2
0	0.654572	0.355775	0.466	0.142	0	SmMus	RARRES2
0	0.654477	0.863728	0.809	0.626	0	SmMus	TIMP1
0	0.654141	0.446203	0.774	0.49	0	SmMus	IGFBP4
0	0.653882	0.589979	0.569	0.279	0	SmMus	TFPI
0	0.653209	0.658111	0.346	0.044	0	SmMus	CLMN
0	0.653169	0.901181	0.385	0.086	0	SmMus	CPM
0	0.652805	0.712264	0.358	0.057	0	SmMus	RCAN2
0	0.652388	0.958392	0.792	0.589	0	SmMus	TPM4
0	0.652254	0.510241	0.443	0.134	0	SmMus	VASN
0	0.651363	0.511473	0.806	0.58	0	SmMus	LAPTM4A
0	0.650977	0.705516	0.34	0.043	0	SmMus	ISYNA1
0	0.650917	0.861588	0.564	0.31	0	SmMus	H2AFJ
0	0.650893	0.569558	0.995	0.933	0	SmMus	VIM
0	0.650382	0.849554	0.435	0.142	0	SmMus	SDC2
0	0.650169	0.812442	0.321	0.022	0	SmMus	AVPR1A
0	0.650105	0.672607	0.629	0.372	0	SmMus	TUBA1C
0	0.650097	0.723301	0.575	0.327	0	SmMus	PTEN
0	0.649706	0.650282	0.333	0.036	0	SmMus	ANGPT1
0	0.648761	0.753946	0.983	0.968	0	SmMus	PTMA
0	0.648016	0.853813	0.659	0.408	0	SmMus	ACTN1
0	0.647297	1.0214	0.392	0.107	0	SmMus	TGFBI
0	0.647293	0.582857	0.511	0.231	0	SmMus	MGLL
0	0.646893	0.73741	0.428	0.139	0	SmMus	NTRK2
0	0.646508	0.655331	0.664	0.398	0	SmMus	SERPINH1
0	0.646205	0.600218	0.323	0.034	0	SmMus	RASL11A
0	0.646193	0.647788	0.307	0.016	0	SmMus	KCNJ8
0	0.646158	0.601091	0.316	0.025	0	SmMus	EGFLAM
0	0.64602	0.720764	0.561	0.292	0	SmMus	LAMC1
0	0.645946	0.970493	0.493	0.203	0	SmMus	APOE
0	0.645891	0.650893	0.321	0.032	0	SmMus	SEPT4
0	0.644335	0.92519	0.791	0.591	0	SmMus	CEBPD
0	0.644304	0.689002	0.757	0.555	0	SmMus	MYH9
0	0.644173	0.643167	0.446	0.179	0	SmMus	RABGAP1
0	0.643975	0.748916	0.378	0.096	0	SmMus	ADGRF5
0	0.643097	0.60257	0.458	0.186	0	SmMus	OSMR
0	0.642783	0.533207	0.599	0.343	0	SmMus	CYSTM1
0	0.642688	0.66448	0.309	0.025	0	SmMus	FRZB
0	0.642665	0.924493	0.379	0.103	0	SmMus	PDLIM3
0	0.642372	0.658576	0.841	0.637	0	SmMus	HSPB1
0	0.642346	0.727877	0.831	0.697	0	SmMus	IFITM2
0	0.642185	0.556376	0.361	0.082	0	SmMus	ADCY3
0	0.642082	0.559104	0.631	0.391	0	SmMus	LMO4
0	0.641972	1.12611	0.312	0.03	0	SmMus	C2orf40
0	0.641857	0.574122	0.795	0.61	0	SmMus	NUCKS1
0	0.641685	0.547664	0.447	0.161	0	SmMus	EMILIN1
0	0.641678	0.682669	0.328	0.049	0	SmMus	PTP4A3
0	0.641402	0.477922	0.676	0.385	0	SmMus	PDLIM1
0	0.64129	0.573202	0.329	0.049	0	SmMus	ARHGAP6
0	0.641097	0.484486	0.779	0.577	0	SmMus	PEBP1
0	0.641071	0.723836	0.408	0.135	0	SmMus	MT1F
0	0.640421	0.807593	0.565	0.323	0	SmMus	TCEAL4
0	0.64039	0.544681	0.861	0.651	0	SmMus	LMNA
0	0.64037	0.627138	0.474	0.222	0	SmMus	SLCO3A1
0	0.640129	0.741454	0.602	0.392	0	SmMus	SH3BGRL
0	0.640041	0.557954	0.353	0.078	0	SmMus	NT5DC2
0	0.638754	0.616912	0.343	0.072	0	SmMus	SPECC1
0	0.638563	0.856388	0.52	0.275	0	SmMus	CYTOR
0	0.638171	0.477097	0.801	0.608	0	SmMus	GSTP1
0	0.638153	0.531216	0.57	0.303	0	SmMus	HES1
0	0.637642	0.6401	0.391	0.131	0	SmMus	C20orf27
0	0.637614	0.62219	0.312	0.04	0	SmMus	PRKAR2B
0	0.637609	0.597728	0.606	0.373	0	SmMus	MAP4
0	0.636843	0.508475	0.518	0.256	0	SmMus	PKIG
0	0.636037	0.507625	0.488	0.226	0	SmMus	RBMS3
0	0.635265	0.890373	0.407	0.15	0	SmMus	ADAMTS4
0	0.634964	0.574457	0.728	0.549	0	SmMus	NDUFS5
0	0.634836	0.542804	0.301	0.033	0	SmMus	TTLL7
0	0.634781	0.54863	0.716	0.516	0	SmMus	PARK7
0	0.634252	0.556126	0.339	0.073	0	SmMus	PRKG1
0	0.634248	0.727847	0.421	0.168	0	SmMus	PDLIM7
0	0.634212	0.595542	0.339	0.072	0	SmMus	FILIP1
0	0.633995	0.572239	0.589	0.356	0	SmMus	PHPT1
0	0.633892	0.761676	0.334	0.073	0	SmMus	FHL2
0	0.633717	0.528101	0.28	0.013	0	SmMus	PDE3A
0	0.633089	0.61491	0.334	0.071	0	SmMus	FAT1
0	0.633039	3.11845	0.447	0.231	0	SmMus	CCL19
0	0.632739	0.614945	0.301	0.038	0	SmMus	HRH2
0	0.632418	0.609967	0.485	0.244	0	SmMus	ANXA6
0	0.632404	0.502056	0.351	0.09	0	SmMus	ZNF703
0	0.632306	0.535307	0.481	0.241	0	SmMus	CBX6
0	0.631842	0.604033	0.618	0.397	0	SmMus	MYADM
0	0.631635	0.571025	0.438	0.19	0	SmMus	MAP1LC3A
0	0.631408	0.816027	0.827	0.707	0	SmMus	TUBA1B
0	0.631403	0.489478	0.497	0.24	0	SmMus	RAB31
0	0.631164	0.657983	0.38	0.129	0	SmMus	TMEM47
0	0.631081	0.611198	0.266	0.004	0	SmMus	CDH6
0	0.630413	0.736662	0.278	0.019	0	SmMus	SSTR2
0	0.629645	1.13982	0.428	0.189	0	SmMus	IGFBP2
0	0.629416	0.841913	0.654	0.463	0	SmMus	TUBA1A
0	0.629273	0.641349	0.37	0.114	0	SmMus	ANGPT2
0	0.629261	0.651708	0.357	0.103	0	SmMus	DKK3
0	0.629186	0.745768	0.588	0.362	0	SmMus	ATF3
0	0.628925	0.501432	0.543	0.308	0	SmMus	ARPC1A
0	0.628759	0.674151	0.492	0.245	0	SmMus	LAMA4
0	0.628717	0.654959	0.317	0.061	0	SmMus	COL5A3
0	0.6285	0.52635	0.667	0.432	0	SmMus	RAB13
0	0.628499	0.485487	0.343	0.091	0	SmMus	KIRREL1
0	0.628351	0.412155	0.592	0.339	0	SmMus	DST
0	0.628334	0.552874	0.47	0.232	0	SmMus	MTHFD2
0	0.628217	0.318444	0.66	0.414	0	SmMus	NNMT
0	0.627702	0.570931	0.343	0.096	0	SmMus	WTIP
0	0.627521	0.686448	0.608	0.427	0	SmMus	ROCK1
0	0.627497	0.3629	0.622	0.362	0	SmMus	CRIP2
0	0.627438	0.46671	0.741	0.545	0	SmMus	CEBPB
0	0.627293	0.976322	0.563	0.325	0	SmMus	FN1
0	0.627041	0.534264	0.72	0.534	0	SmMus	RABAC1
0	0.626995	0.555685	0.391	0.147	0	SmMus	COBLL1
0	0.626909	0.645854	0.751	0.595	0	SmMus	ARPC5
0	0.62676	0.513405	0.415	0.17	0	SmMus	NME4
0	0.626685	0.462823	0.329	0.079	0	SmMus	PLEKHA4
0	0.626676	0.535318	0.807	0.695	0	SmMus	SKP1
0	0.626667	0.697998	0.534	0.303	0	SmMus	MYC
0	0.626656	0.447436	0.316	0.064	0	SmMus	DAAM2
0	0.626607	0.352969	0.569	0.309	0	SmMus	NUPR1
0	0.626567	0.51736	0.475	0.236	0	SmMus	YAP1
0	0.626298	0.411562	0.845	0.633	0	SmMus	YBX3
0	0.626161	0.512906	0.688	0.503	0	SmMus	COX6A1
0	0.6261	0.254994	0.443	0.17	0	SmMus	TWIST1
0	0.626091	0.427532	0.403	0.151	0	SmMus	NDN
0	0.625891	2.74121	0.27	0.022	0	SmMus	ACTG2
0	0.625823	0.591682	0.345	0.103	0	SmMus	SMTN
0	0.625528	1.04513	0.39	0.146	0	SmMus	DEPP1
0	0.624758	0.535727	0.667	0.488	0	SmMus	MINOS1
0	0.624586	0.631754	0.728	0.542	0	SmMus	CD44
0	0.62455	0.486328	0.269	0.02	0	SmMus	ANO1
0	0.624008	0.483926	0.742	0.553	0	SmMus	ANXA5
0	0.623976	0.53825	0.271	0.026	0	SmMus	KLHL23
0	0.623731	0.492241	0.351	0.109	0	SmMus	SMIM3
0	0.623727	0.531221	0.62	0.417	0	SmMus	KLF9
0	0.623453	0.528603	0.486	0.262	0	SmMus	ATP2B4
0	0.623448	0.448781	0.263	0.017	0	SmMus	TEX41
0	0.623401	0.482863	0.263	0.016	0	SmMus	EBF2
0	0.623073	0.59119	0.259	0.014	0	SmMus	FAM162B
0	0.623062	0.511647	0.639	0.44	0	SmMus	TACC1
0	0.622938	0.483949	0.321	0.077	0	SmMus	COL27A1
0	0.622795	0.41571	0.572	0.344	0	SmMus	NENF
0	0.622561	0.493214	0.255	0.011	0	SmMus	REM1
0	0.62224	0.533491	0.613	0.4	0	SmMus	CALU
0	0.622238	0.415412	0.276	0.033	0	SmMus	ARHGEF25
0	0.622059	0.697442	0.337	0.098	0	SmMus	HOPX
0	0.622028	0.432302	0.653	0.456	0	SmMus	ATP5MC3
0	0.622007	0.447107	0.336	0.098	0	SmMus	PLEKHH3
0	0.621945	0.448636	0.573	0.332	0	SmMus	CRIM1
0	0.621942	0.547143	0.436	0.204	0	SmMus	EPHX1
0	0.621769	0.54645	0.484	0.256	0	SmMus	PLS3
0	0.621605	0.478241	0.357	0.12	0	SmMus	ARHGAP10
0	0.621352	0.4409	0.446	0.208	0	SmMus	PMEPA1
0	0.620969	0.484872	0.55	0.338	0	SmMus	SPATS2L
0	0.620786	0.46886	0.685	0.503	0	SmMus	UQCRQ
0	0.620626	0.506086	0.574	0.369	0	SmMus	NDUFB7
0	0.620615	0.451242	0.355	0.121	0	SmMus	SEPT8
0	0.620342	0.515566	0.33	0.091	0	SmMus	ITIH5
0	0.619932	0.478214	0.322	0.087	0	SmMus	ST5
0	0.619767	0.467037	0.434	0.205	0	SmMus	EPB41L2
0	0.619516	0.580472	0.355	0.119	0	SmMus	GPM6B
0	0.619459	0.606733	0.571	0.367	0	SmMus	YWHAH
0	0.619434	0.356273	0.413	0.162	0	SmMus	PRRX2
0	0.619244	0.540543	0.312	0.075	0	SmMus	SEMA5A
0	0.619219	0.540208	0.283	0.047	0	SmMus	SGIP1
0	0.619084	0.612345	0.357	0.121	0	SmMus	GEM
0	0.618705	0.479088	0.485	0.27	0	SmMus	RSU1
0	0.618077	0.663945	0.346	0.117	0	SmMus	EDNRB
0	0.617648	0.524768	0.657	0.436	0	SmMus	ID3
0	0.61731	0.491581	0.509	0.296	0	SmMus	MAGED2
0	0.61718	0.437133	0.413	0.182	0	SmMus	SH3PXD2A
0	0.616656	0.506424	0.407	0.195	0	SmMus	NCK2
0	0.616316	0.45016	0.475	0.257	0	SmMus	MYO1C
0	0.615876	0.492525	0.332	0.1	0	SmMus	CYP7B1
0	0.615678	0.513051	0.345	0.123	0	SmMus	KIAA0040
0	0.615442	0.482371	0.503	0.289	0	SmMus	ITPRIPL2
0	0.615266	0.439776	0.282	0.054	0	SmMus	SMARCD3
0	0.615101	0.585058	0.409	0.195	0	SmMus	HCFC1R1
0	0.614681	0.421357	0.435	0.217	0	SmMus	ARL3
0	0.614191	0.533112	0.38	0.168	0	SmMus	RAP2A
0	0.613877	0.454569	0.327	0.103	0	SmMus	NDRG2
0	0.613799	0.659798	0.27	0.048	0	SmMus	SERPINI1
0	0.613766	0.462203	0.589	0.374	0	SmMus	LIMA1
0	0.613724	0.461794	0.341	0.119	0	SmMus	MAP7D3
0	0.613395	0.446593	0.376	0.159	0	SmMus	SNX18
0	0.613337	0.379132	0.372	0.142	0	SmMus	EFEMP2
0	0.613212	0.405289	0.364	0.134	0	SmMus	LOXL1
0	0.613169	0.487155	0.333	0.114	0	SmMus	GNAI1
0	0.613081	0.592165	0.446	0.244	0	SmMus	PHLDA1
0	0.613054	0.565016	0.359	0.141	0	SmMus	TNFRSF12A
0	0.612607	0.458115	0.306	0.085	0	SmMus	INAFM1
0	0.612159	0.420396	0.264	0.04	0	SmMus	DMD
0	0.611202	0.43451	0.239	0.018	0	SmMus	NFASC
0	0.611197	0.423501	0.462	0.259	0	SmMus	GLRX5
0	0.611114	0.407964	0.251	0.03	0	SmMus	LINC01197
0	0.610931	0.55069	0.488	0.292	0	SmMus	DNAJB4
0	0.610506	0.481033	0.239	0.019	0	SmMus	NPNT
0	0.610332	0.497544	0.557	0.331	0	SmMus	CYR61
0	0.610254	0.399378	0.525	0.322	0	SmMus	IMPDH2
0	0.609945	0.388854	0.372	0.155	0	SmMus	PHLDB1
0	0.609818	0.655401	0.231	0.012	0	SmMus	ADGRL3
0	0.609751	0.482818	0.423	0.225	0	SmMus	CCDC107
0	0.609702	0.571508	0.279	0.064	0	SmMus	SORBS1
0	0.609679	0.427559	0.278	0.06	0	SmMus	LURAP1L
0	0.609015	0.435132	0.403	0.2	0	SmMus	DYNLT3
0	0.608736	0.592139	0.343	0.125	0	SmMus	VGLL3
0	0.608454	0.494117	0.225	0.008	0	SmMus	TRPC6
0	0.608421	0.462432	0.243	0.027	0	SmMus	NCKAP5
0	0.608412	0.436289	0.467	0.259	0	SmMus	TJP1
0	0.608034	0.450573	0.271	0.058	0	SmMus	SORT1
0	0.608029	0.729327	0.354	0.153	0	SmMus	C12orf75
0	0.607901	0.476979	0.264	0.049	0	SmMus	HSPB2
0	0.60787	1.72159	0.222	0.008	0	SmMus	RERGL
0	0.607769	0.402257	0.246	0.031	0	SmMus	NR2F2-AS1
0	0.607718	0.552354	0.419	0.205	0	SmMus	SNCG
0	0.60737	0.38294	0.249	0.035	0	SmMus	PDE1A
0	0.60733	0.296504	0.531	0.305	0	SmMus	ARHGAP29
0	0.607319	0.406279	0.27	0.059	0	SmMus	RASGRP2
0	0.607163	0.412034	0.227	0.013	0	SmMus	LZTS1
0	0.606763	0.403589	0.439	0.236	0	SmMus	RTL8C
0	0.605419	0.477972	0.365	0.157	0	SmMus	APOLD1
0	0.605221	0.492804	0.439	0.249	0	SmMus	NUDT4
0	0.605129	0.435835	0.465	0.277	0	SmMus	NPTN
0	0.604904	0.381613	0.265	0.058	0	SmMus	SNTA1
0	0.604631	0.566819	0.233	0.025	0	SmMus	SBSPON
0	0.604543	0.433798	0.351	0.15	0	SmMus	CRIP1
0	0.604376	0.549462	0.354	0.157	0	SmMus	CFL2
0	0.603936	0.505203	0.219	0.011	0	SmMus	ENPEP
0	0.603842	0.419127	0.313	0.111	0	SmMus	FRY
0	0.60346	0.429392	0.439	0.243	0	SmMus	MXRA7
0	0.602897	0.448488	0.403	0.207	0	SmMus	LAMB2
0	0.602045	0.605014	0.28	0.082	0	SmMus	CCDC3
0	0.601371	0.434365	0.363	0.175	0	SmMus	OAZ2
0	0.600806	0.364127	0.38	0.187	0	SmMus	TNFSF12
0	0.600742	0.490044	0.361	0.176	0	SmMus	ARID5A
0	0.600603	0.551074	0.222	0.022	0	SmMus	SUSD2
0	0.600514	0.386362	0.349	0.144	0	SmMus	COL5A1
0	0.600467	0.358793	0.28	0.082	0	SmMus	SMIM10
0	0.600245	1.68415	0.361	0.181	0	SmMus	MT1G
0	0.599766	0.635562	0.319	0.124	0	SmMus	CKB
0	0.599687	0.424062	0.408	0.219	0	SmMus	EVA1B
0	0.599439	0.372059	0.418	0.235	0	SmMus	NBEAL1
0	0.598931	0.59907	0.286	0.095	0	SmMus	LOXL2
0	0.598822	0.381821	0.349	0.152	0	SmMus	ITM2C
0	0.598089	0.35178	0.291	0.096	0	SmMus	SELENBP1
0	0.598063	0.3496	0.214	0.019	0	SmMus	TRNP1
0	0.597985	0.336123	0.41	0.218	0	SmMus	RBFOX2
0	0.597714	0.544928	0.202	0.007	0	SmMus	FMO3
0	0.597711	0.260349	0.398	0.188	0	SmMus	ESAM
0	0.597659	0.422987	0.378	0.196	0	SmMus	ABHD2
0	0.597567	0.383814	0.377	0.188	0	SmMus	FARP1
0	0.597315	0.475307	0.331	0.144	0	SmMus	MIR4435-2HG
0	0.597221	0.39335	0.36	0.171	0	SmMus	AMOTL2
0	0.596689	0.336275	0.32	0.127	0	SmMus	HNMT
0	0.596357	0.367603	0.33	0.141	0	SmMus	FRMD4A
0	0.595909	0.492332	0.196	0.004	0	SmMus	MYOCD
0	0.595886	0.361361	0.338	0.15	0	SmMus	CSF1
0	0.595853	0.372581	0.214	0.023	0	SmMus	ATP1B2
0	0.59576	0.446226	0.256	0.065	0	SmMus	TPPP3
0	0.594947	0.357545	0.352	0.172	0	SmMus	ARHGAP17
0	0.594816	0.422065	0.341	0.164	0	SmMus	MAPRE2
0	0.594589	0.440858	0.284	0.096	0	SmMus	ADAMTS2
0	0.594403	0.696407	0.284	0.102	0	SmMus	SORBS2
0	0.59426	0.325426	0.295	0.106	0	SmMus	SGCE
0	0.594249	0.403998	0.209	0.021	0	SmMus	RAMP1
0	0.59417	0.314727	0.234	0.047	0	SmMus	TEAD3
0	0.594109	0.352693	0.342	0.154	0	SmMus	RHOBTB3
0	0.594012	0.332761	0.228	0.041	0	SmMus	MAP9
0	0.593617	0.371282	0.257	0.071	0	SmMus	FSTL3
0	0.593596	0.312839	0.329	0.144	0	SmMus	TRIP6
0	0.593274	0.414774	0.235	0.051	0	SmMus	FRMD3
0	0.593091	0.5329	0.215	0.03	0	SmMus	EDIL3
0	0.592568	0.478197	0.193	0.008	0	SmMus	WFDC1
0	0.592529	0.372933	0.37	0.197	0	SmMus	PDHB
0	0.591894	0.316426	0.371	0.193	0	SmMus	DTWD1
0	0.591813	0.409559	0.372	0.193	0	SmMus	PLPP1
0	0.591297	0.308977	0.265	0.084	0	SmMus	A1BG
0	0.590901	0.30734	0.236	0.055	0	SmMus	HOXC6
0	0.590873	0.334792	0.206	0.024	0	SmMus	FOXC2
0	0.590818	0.487891	0.193	0.012	0	SmMus	CLSTN2
0	0.590785	0.287384	0.347	0.164	0	SmMus	PTPRG
0	0.589753	0.328836	0.352	0.179	0	SmMus	TWSG1
0	0.589587	0.310082	0.313	0.135	0	SmMus	MARVELD1
0	0.589485	0.307253	0.33	0.155	0	SmMus	HDDC2
0	0.589434	0.376514	0.194	0.016	0	SmMus	CSRNP3
0	0.58936	0.36335	0.345	0.173	0	SmMus	PCYOX1
0	0.589313	0.381402	0.265	0.086	0	SmMus	PCDH18
0	0.589145	0.36788	0.195	0.018	0	SmMus	CAP2
0	0.589108	0.310988	0.238	0.06	0	SmMus	LINC02381
0	0.589002	0.335951	0.286	0.108	0	SmMus	ANKRD29
0	0.588869	0.339195	0.25	0.074	0	SmMus	LGALSL
0	0.58886	0.354701	0.208	0.031	0	SmMus	HGF
0	0.588603	0.387151	0.315	0.141	0	SmMus	CDH13
0	0.588335	0.311887	0.255	0.077	0	SmMus	EMX2
0	0.587655	0.305307	0.242	0.069	0	SmMus	SYDE1
0	0.587603	0.323532	0.269	0.095	0	SmMus	CAMK2N1
0	0.586824	0.286157	0.334	0.164	0	SmMus	EPN2
0	0.586482	0.311194	0.321	0.147	0	SmMus	SNAI2
0	0.586354	0.338201	0.269	0.099	0	SmMus	C1orf198
0	0.586347	0.340583	0.175	0.002	0	SmMus	LDB3
0	0.585563	0.49352	0.284	0.111	0	SmMus	IGFBP6
0	0.585236	0.359271	0.251	0.085	0	SmMus	PRKAB2
0	0.585231	0.314002	0.19	0.02	0	SmMus	HEY2
0	0.584644	0.305961	0.234	0.066	0	SmMus	FAM110B
0	0.584066	0.634679	0.296	0.142	0	SmMus	SLMAP
0	0.584051	0.32955	0.254	0.09	0	SmMus	PNMA1
0	0.583686	0.31016	0.275	0.111	0	SmMus	SPRY2
0	0.583489	0.327314	0.29	0.128	0	SmMus	ENDOD1
0	0.583124	0.282928	0.213	0.047	0	SmMus	PTGIR
0	0.582944	0.303286	0.306	0.146	0	SmMus	B3GNT2
0	0.582886	0.427931	0.192	0.028	0	SmMus	PRUNE2
0	0.582865	0.447991	0.177	0.012	0	SmMus	PLPPR4
0	0.582386	0.349799	0.235	0.072	0	SmMus	RNF152
0	0.582335	0.441298	0.237	0.073	0	SmMus	CYP26B1
0	0.582008	0.286177	0.177	0.013	0	SmMus	LIN7A
0	0.58195	0.388803	0.172	0.008	0	SmMus	KCNAB1
0	0.581818	0.321734	0.269	0.11	0	SmMus	SLC25A4
0	0.581752	0.286429	0.27	0.108	0	SmMus	SETBP1
0	0.581455	0.314636	0.264	0.106	0	SmMus	AKAP1
0	0.581201	0.289262	0.181	0.02	0	SmMus	MOCS1
0	0.580869	0.260618	0.293	0.132	0	SmMus	SGCB
0	0.58061	0.434462	0.214	0.055	0	SmMus	PCDH9
0	0.580268	0.266244	0.196	0.036	0	SmMus	GPR176
0	0.58014	0.37161	0.162	0.002	0	SmMus	CASQ2
0	0.579752	0.462688	0.191	0.033	0	SmMus	MAP3K7CL
0	0.579621	0.293622	0.176	0.016	0	SmMus	EPHA3
0	0.579351	0.315242	0.165	0.007	0	SmMus	RBPMS2
0	0.579317	0.285743	0.234	0.076	0	SmMus	BATF3
0	0.57883	0.317966	0.273	0.121	0	SmMus	TCEAL1
0	0.578262	0.410181	0.216	0.062	0	SmMus	TGFB3
0	0.578212	0.375649	0.244	0.093	0	SmMus	PELO
0	0.577956	0.28051	0.193	0.038	0	SmMus	DMPK
0	0.577894	0.322047	0.268	0.117	0	SmMus	PKD2
0	0.577597	0.291289	0.238	0.085	0	SmMus	AGAP1
0	0.577463	0.304501	0.265	0.112	0	SmMus	PROCR
0	0.577087	0.303996	0.262	0.109	0	SmMus	NES
0	0.576834	0.883429	0.258	0.107	0	SmMus	CCL8
0	0.576479	0.25321	0.186	0.034	0	SmMus	ADCY6
0	0.576434	0.666446	0.23	0.078	0	SmMus	SULF1
0	0.575794	0.289808	0.156	0.005	0	SmMus	LINGO1
0	0.575591	0.252783	0.191	0.04	0	SmMus	CACNA1C
0	0.57528	0.294944	0.17	0.02	0	SmMus	CSPG4
0	0.57512	0.368171	0.199	0.051	0	SmMus	NRGN
0	0.5746	0.276661	0.243	0.096	0	SmMus	FHL3
0	0.574455	0.256546	0.221	0.072	0	SmMus	GPC1
0	0.573451	0.27554	0.217	0.072	0	SmMus	SH3RF1
0	0.573358	0.289012	0.154	0.008	0	SmMus	SPEG
0	0.572492	0.304065	0.212	0.067	0	SmMus	EN1
0	0.572195	0.276664	0.22	0.075	0	SmMus	MAP1A
0	0.572164	0.258746	0.229	0.085	0	SmMus	FADS1
0	0.57136	0.254176	0.167	0.025	0	SmMus	SOX5
0	0.570997	0.307351	0.206	0.064	0	SmMus	NID2
0	0.570379	0.280909	0.172	0.032	0	SmMus	C3orf70
0	0.570207	0.251345	0.226	0.087	0	SmMus	STARD13
0	0.570164	0.280824	0.148	0.007	0	SmMus	FOXS1
0	0.570067	0.389062	0.168	0.03	0	SmMus	MBNL1-AS1
0	0.569734	0.280392	0.164	0.025	0	SmMus	DACT3
0	0.568958	0.252783	0.195	0.059	0	SmMus	TMEM38B
0	0.568236	0.278102	0.192	0.057	0	SmMus	NCS1
0	0.568136	0.417329	0.145	0.009	0	SmMus	EGFL6
0	0.56812	0.25232	0.17	0.033	0	SmMus	SGCA
0	0.567681	0.273479	0.2	0.066	0	SmMus	DCBLD2
0	0.56709	0.260235	0.168	0.034	0	SmMus	DTNA
0	0.566769	0.312621	0.199	0.066	0	SmMus	BMP2
0	0.566611	0.261634	0.139	0.006	0	SmMus	DPY19L2
0	0.565125	0.307229	0.188	0.059	0	SmMus	BAG2
0	0.565053	0.401799	0.159	0.029	0	SmMus	FMO2
0	0.564918	0.264346	0.157	0.028	0	SmMus	ARSJ
0	0.564783	0.258485	0.182	0.054	0	SmMus	SPRY4
0	0.564056	0.760285	0.155	0.028	0	SmMus	TNFRSF11B
0	0.562592	1.67169	0.131	0.007	0	SmMus	DES
0	0.561801	0.440504	0.144	0.021	0	SmMus	CCL13
0	0.561434	0.284405	0.153	0.032	0	SmMus	KCNMB1
0	0.561406	0.303223	0.15	0.028	0	SmMus	AC092807.3
0	0.561205	0.341601	0.157	0.036	0	SmMus	AMIGO2
0	0.560995	0.318089	0.145	0.024	0	SmMus	SUSD5
0	0.559347	0.677344	0.128	0.009	0	SmMus	PI15
0	0.557911	0.296463	0.117	0.001	0	SmMus	HIGD1B
0	0.556751	0.290188	0.123	0.01	0	SmMus	NPY1R
0	0.555552	0.284016	0.13	0.02	0	SmMus	NTRK3
0	0.555309	0.260982	0.114	0.004	0	SmMus	LYPD1
0	0.554596	0.284541	0.151	0.043	0	SmMus	ALDH1B1
0	0.551679	0.322494	0.117	0.015	0	SmMus	ITGA8
0	0.544597	1.22529	0.101	0.012	0	SmMus	CCL26
2.24849e-307	0.60654	0.412896	0.511	0.305	5.58143e-303	SmMus	TCEAL9
5.94389e-307	0.610032	0.412915	0.546	0.347	1.47545e-302	SmMus	CRTAP
8.247e-307	0.571547	0.315649	0.244	0.101	2.04715e-302	SmMus	ANGPTL4
8.28207e-303	0.56056	0.323638	0.19	0.068	2.05586e-298	SmMus	CRLF1
1.47389e-301	0.617771	0.389321	0.683	0.475	3.65862e-297	SmMus	STOM
1.98688e-301	0.591279	0.358921	0.374	0.197	4.93203e-297	SmMus	PARVA
4.35702e-301	0.582818	0.435871	0.314	0.151	1.08154e-296	SmMus	TCIM
8.83728e-301	0.568628	0.259973	0.228	0.094	2.19368e-296	SmMus	ABTB1
9.532e-299	0.58446	0.378442	0.322	0.162	2.36613e-294	SmMus	TCEAL3
1.41241e-298	0.577241	0.373352	0.279	0.127	3.50601e-294	SmMus	BCAM
6.06509e-298	0.596815	0.40781	0.42	0.24	1.50554e-293	SmMus	BCL6
5.47888e-297	0.61082	0.430009	0.573	0.382	1.36002e-292	SmMus	ESD
1.27673e-295	0.612875	0.439238	0.605	0.42	3.16923e-291	SmMus	ANXA11
3.10235e-295	0.576309	0.282453	0.274	0.126	7.70096e-291	SmMus	UBE2E2
1.37447e-293	0.610643	0.574379	0.566	0.39	3.41185e-289	SmMus	WDR1
2.72454e-293	0.587972	0.410471	0.355	0.185	6.76314e-289	SmMus	NID1
8.39642e-293	0.586686	0.575945	0.345	0.178	2.08424e-288	SmMus	VCAM1
4.46507e-292	0.609077	0.404697	0.565	0.37	1.10837e-287	SmMus	PDCD5
3.00091e-291	0.610749	0.681757	0.582	0.389	7.44916e-287	SmMus	EGR1
5.60532e-291	0.623073	0.56432	0.867	0.757	1.39141e-286	SmMus	ZFP36L1
1.66945e-290	0.57702	0.292406	0.283	0.131	4.14408e-286	SmMus	SMARCA1
4.79769e-290	0.619	0.524044	0.74	0.574	1.19093e-285	SmMus	RPS27L
1.07463e-289	0.601602	0.445504	0.479	0.29	2.66755e-285	SmMus	SEPT11
1.46037e-289	0.58857	0.314548	0.363	0.193	3.62509e-285	SmMus	TBC1D1
3.00589e-288	0.589892	0.422916	0.369	0.203	7.46151e-284	SmMus	HIPK2
6.57227e-288	0.571635	0.317157	0.25	0.111	1.63144e-283	SmMus	TP53I11
8.16435e-285	0.619534	0.542552	0.763	0.647	2.02664e-280	SmMus	COX7A2
9.61318e-283	0.614257	0.439127	0.678	0.48	2.38628e-278	SmMus	RHOB
1.05377e-282	0.582392	0.306484	0.322	0.164	2.61576e-278	SmMus	GFPT1
1.0927e-282	0.580769	0.484601	0.309	0.155	2.7124e-278	SmMus	STK38L
1.2872e-282	0.605651	0.420059	0.533	0.352	3.19522e-278	SmMus	C19orf70
3.46454e-282	0.609872	0.425226	0.601	0.407	8.60002e-278	SmMus	PSMB5
4.06437e-282	0.622202	0.84889	0.983	0.956	1.0089e-277	SmMus	ACTB
1.09952e-277	0.615059	0.520589	0.695	0.539	2.72935e-273	SmMus	UQCR11
1.26114e-277	0.58166	0.26972	0.326	0.163	3.13054e-273	SmMus	CTDSPL
1.44125e-277	0.610179	0.416145	0.617	0.43	3.5776e-273	SmMus	BSG
2.29079e-277	0.566056	0.26072	0.224	0.095	5.68643e-273	SmMus	INSIG2
5.04888e-277	0.59006	0.327229	0.393	0.214	1.25328e-272	SmMus	BEX3
2.31456e-274	0.586217	0.288937	0.361	0.194	5.74543e-270	SmMus	RTL8A
3.95568e-273	0.607909	0.48665	0.587	0.409	9.81919e-269	SmMus	MORF4L2
2.86215e-272	0.602085	0.57037	0.496	0.334	7.10471e-268	SmMus	ASAP1
5.92684e-271	0.567702	0.835506	0.233	0.104	1.47122e-266	SmMus	CD36
1.11016e-270	0.616431	0.450254	0.785	0.625	2.75574e-266	SmMus	EID1
2.00178e-270	0.612296	0.451768	0.677	0.506	4.96901e-266	SmMus	SEPT2
1.92046e-269	0.615338	0.469262	0.748	0.603	4.76716e-265	SmMus	PSMB1
1.1251e-268	0.614232	0.495964	0.72	0.572	2.79284e-264	SmMus	TPI1
1.87563e-268	0.567211	0.292198	0.233	0.104	4.65587e-264	SmMus	ARHGAP15
1.958e-268	0.616975	0.472854	0.806	0.677	4.86035e-264	SmMus	LDHA
2.612e-266	0.606464	0.377075	0.589	0.407	6.48376e-262	SmMus	CLTB
5.01539e-266	0.614765	0.860256	0.712	0.614	1.24497e-261	SmMus	NDUFA4
1.58941e-265	0.581291	0.299591	0.332	0.172	3.9454e-261	SmMus	ZNF503
1.03976e-264	0.600759	0.36574	0.517	0.333	2.581e-260	SmMus	ANAPC11
7.14848e-263	0.59985	0.494977	0.503	0.325	1.77447e-258	SmMus	PDLIM5
1.41614e-261	0.59149	0.33433	0.418	0.249	3.51527e-257	SmMus	MRPL32
4.56609e-261	0.573642	0.255827	0.281	0.136	1.13344e-256	SmMus	TUSC1
6.51506e-260	0.602381	0.391184	0.543	0.368	1.61723e-255	SmMus	NDUFAB1
5.87078e-259	0.6036	0.452012	0.562	0.388	1.4573e-254	SmMus	SBDS
9.61016e-259	0.573499	0.25073	0.28	0.137	2.38553e-254	SmMus	PPP1R12C
3.16185e-258	0.603566	0.368433	0.571	0.387	7.84867e-254	SmMus	SLIRP
3.70202e-258	0.591386	0.354591	0.423	0.252	9.18953e-254	SmMus	DCTN2
6.36291e-258	0.606351	0.617631	0.599	0.429	1.57947e-253	SmMus	BST2
6.82732e-257	0.581003	0.345046	0.332	0.18	1.69474e-252	SmMus	ARHGEF7
1.46891e-256	0.575815	0.255429	0.3	0.15	3.64627e-252	SmMus	TCF7L1
3.79195e-255	0.616147	0.320639	0.978	0.933	9.41277e-251	SmMus	S100A6
8.54828e-254	0.587005	0.268985	0.394	0.222	2.12194e-249	SmMus	VEGFB
4.36717e-252	0.594844	0.322829	0.475	0.294	1.08406e-247	SmMus	ADH5
5.05789e-252	0.61516	0.552948	0.923	0.859	1.25552e-247	SmMus	GAPDH
7.17694e-251	0.614237	0.548344	0.86	0.781	1.78153e-246	SmMus	PPIA
7.57851e-250	0.58121	0.286892	0.347	0.187	1.88121e-245	SmMus	TNS2
1.72088e-249	0.597709	0.385296	0.505	0.334	4.27174e-245	SmMus	AHCYL1
3.3083e-249	0.571594	0.252862	0.275	0.135	8.21219e-245	SmMus	KLHL42
3.73997e-249	0.611327	0.431562	0.756	0.629	9.28373e-245	SmMus	COX5B
2.72741e-248	0.576805	0.273514	0.312	0.163	6.77025e-244	SmMus	SSBP2
1.48018e-245	0.607178	0.458856	0.666	0.515	3.67426e-241	SmMus	COX7B
1.21079e-244	0.602443	0.476342	0.582	0.419	3.00554e-240	SmMus	CHURC1
1.75269e-243	0.591489	0.332528	0.449	0.277	4.3507e-239	SmMus	YIF1A
1.90904e-243	0.611575	0.321552	0.858	0.661	4.7388e-239	SmMus	CST3
2.36532e-243	0.602972	0.281033	0.628	0.418	5.87143e-239	SmMus	TIMP2
1.15438e-242	0.609168	0.840989	0.715	0.581	2.86551e-238	SmMus	MT1X
3.52873e-241	0.580612	0.349014	0.349	0.193	8.75937e-237	SmMus	RASAL2
2.83138e-240	0.610551	0.43283	0.789	0.677	7.02833e-236	SmMus	PPIB
8.89322e-240	0.601742	0.397114	0.592	0.421	2.20756e-235	SmMus	NDUFA13
9.55911e-240	0.575679	0.291669	0.309	0.165	2.37286e-235	SmMus	SMIM12
4.24752e-239	0.591168	0.311357	0.454	0.284	1.05436e-234	SmMus	CYC1
4.26146e-238	0.590561	0.317363	0.447	0.281	1.05782e-233	SmMus	SSBP4
4.34375e-238	0.602241	0.387012	0.605	0.44	1.07825e-233	SmMus	VDAC2
4.72724e-238	0.559115	0.251632	0.204	0.089	1.17344e-233	SmMus	ARHGAP24
3.05026e-237	0.60128	0.441175	0.6	0.417	7.57167e-233	SmMus	RHOC
2.92796e-236	0.585277	0.3531	0.393	0.235	7.26808e-232	SmMus	DEGS1
4.58799e-236	0.608341	0.444841	0.753	0.623	1.13888e-231	SmMus	ELOB
[truncated: 5,937 more rows]

## Sheet: Immune cluster
p_val	auc	avg_log2FC	pct.1	pct.2	p_val_adj	cluster	gene
0	0.950518	2.9329	0.998	0.95	0	Macrophage	FTL
0	0.93028	3.10619	0.951	0.34	0	Macrophage	CTSB
0	0.909674	4.10825	0.852	0.074	0	Macrophage	RNASE1
0	0.899401	2.46018	0.895	0.191	0	Macrophage	CD68
0	0.892176	2.92931	0.918	0.354	0	Macrophage	CTSD
0	0.888657	2.06591	0.928	0.376	0	Macrophage	NPC2
0	0.887913	2.27485	0.932	0.413	0	Macrophage	PSAP
0	0.884725	2.02129	0.97	0.597	0	Macrophage	CD74
0	0.883159	3.52756	0.798	0.071	0	Macrophage	LGMN
0	0.872028	1.89383	0.967	0.434	0	Macrophage	HLA-DRA
0	0.87116	2.52187	0.881	0.273	0	Macrophage	CTSZ
0	0.870916	1.97159	0.948	0.585	0	Macrophage	CD63
0	0.870652	3.04927	0.831	0.156	0	Macrophage	CTSL
0	0.868663	2.46665	0.845	0.167	0	Macrophage	CD163
0	0.864279	2.29582	0.843	0.199	0	Macrophage	FCGRT
0	0.863978	1.80557	0.922	0.35	0	Macrophage	HLA-DPA1
0	0.861916	1.99223	0.954	0.399	0	Macrophage	CST3
0	0.860555	3.61106	0.736	0.028	0	Macrophage	PLTP
0	0.857983	1.9034	0.878	0.267	0	Macrophage	GRN
0	0.84768	1.97005	0.804	0.133	0	Macrophage	MS4A7
0	0.844453	1.61572	0.903	0.36	0	Macrophage	HLA-DPB1
0	0.835986	2.15485	0.888	0.407	0	Macrophage	CSTB
0	0.835717	2.14938	0.713	0.059	0	Macrophage	MS4A4A
0	0.833749	3.87896	0.679	0.022	0	Macrophage	C1QC
0	0.833735	3.62928	0.682	0.028	0	Macrophage	C1QA
0	0.830638	1.65828	0.889	0.381	0	Macrophage	BRI3
0	0.82686	3.86292	0.669	0.031	0	Macrophage	C1QB
0	0.824494	1.59215	0.896	0.299	0	Macrophage	MARCKS
0	0.814705	1.58816	0.813	0.22	0	Macrophage	CTSH
0	0.812227	2.35264	0.66	0.044	0	Macrophage	VSIG4
0	0.81112	1.90544	0.738	0.154	0	Macrophage	BLVRB
0	0.80954	1.77661	0.788	0.198	0	Macrophage	HLA-DQA1
0	0.808171	1.80741	0.657	0.045	0	Macrophage	FPR3
0	0.806969	1.36942	0.926	0.471	0	Macrophage	CTSS
0	0.806595	1.93367	0.75	0.167	0	Macrophage	MS4A6A
0	0.806345	1.48557	0.95	0.65	0	Macrophage	S100A11
0	0.803901	1.52621	0.81	0.269	0	Macrophage	ASAH1
0	0.802948	1.9166	0.752	0.168	0	Macrophage	CD14
0	0.801799	1.53602	0.848	0.344	0	Macrophage	LGALS3
0	0.800469	2.23577	0.646	0.056	0	Macrophage	DAB2
0	0.797832	1.92129	0.683	0.096	0	Macrophage	FCGR3A
0	0.797825	2.38457	0.653	0.063	0	Macrophage	MRC1
0	0.797657	1.43573	0.864	0.298	0	Macrophage	AIF1
0	0.797447	1.3908	0.887	0.439	0	Macrophage	ANXA2
0	0.797272	1.48999	0.78	0.213	0	Macrophage	HLA-DMA
0	0.795344	1.44998	0.766	0.181	0	Macrophage	FCGR2A
0	0.794197	2.59147	0.613	0.033	0	Macrophage	GPNMB
0	0.794117	1.53186	0.8	0.294	0	Macrophage	LAMP1
0	0.793841	1.55809	0.876	0.488	0	Macrophage	PRDX1
0	0.79378	1.83798	0.655	0.073	0	Macrophage	MSR1
0	0.793114	1.2841	0.934	0.409	0	Macrophage	TYROBP
0	0.792615	1.73034	0.827	0.331	0	Macrophage	CTSC
0	0.792218	1.44093	0.779	0.205	0	Macrophage	KCTD12
0	0.787823	1.47023	0.713	0.152	0	Macrophage	TIMP2
0	0.787128	1.38486	0.881	0.396	0	Macrophage	GLUL
0	0.786724	1.46552	0.692	0.13	0	Macrophage	MFSD1
0	0.783077	1.18222	0.997	0.973	0	Macrophage	FTH1
0	0.782631	1.37769	0.829	0.381	0	Macrophage	CD81
0	0.782339	1.49439	0.642	0.089	0	Macrophage	TTYH3
0	0.782125	1.24606	0.815	0.235	0	Macrophage	MAFB
0	0.781901	1.41932	0.91	0.397	0	Macrophage	FCER1G
0	0.780811	1.8114	0.633	0.087	0	Macrophage	PLD3
0	0.776671	1.34127	0.679	0.14	0	Macrophage	HEXB
0	0.773979	1.60602	0.667	0.137	0	Macrophage	CREG1
0	0.773753	1.22313	0.835	0.273	0	Macrophage	CYBB
0	0.772835	1.33023	0.666	0.123	0	Macrophage	MPP1
0	0.771537	1.17407	0.882	0.538	0	Macrophage	LAPTM5
0	0.771152	1.41365	0.602	0.062	0	Macrophage	NPL
0	0.770371	1.54427	0.619	0.078	0	Macrophage	HMOX1
0	0.770045	1.93001	0.772	0.302	0	Macrophage	HLA-DRB1
0	0.769591	1.40548	0.72	0.18	0	Macrophage	GSN
0	0.766207	1.22968	0.707	0.184	0	Macrophage	RNF130
0	0.766161	1.51552	0.549	0.017	0	Macrophage	SLCO2B1
0	0.765041	1.19678	0.797	0.297	0	Macrophage	APLP2
0	0.764257	1.17113	0.821	0.362	0	Macrophage	ANXA5
0	0.762811	1.22699	0.68	0.155	0	Macrophage	SCARB2
0	0.761424	1.60897	0.693	0.206	0	Macrophage	ATOX1
0	0.760712	1.02082	0.874	0.464	0	Macrophage	RAC1
0	0.758113	1.16308	0.638	0.115	0	Macrophage	SIRPA
0	0.757799	1.28852	0.707	0.193	0	Macrophage	CXCL16
0	0.756447	1.35711	0.764	0.289	0	Macrophage	HLA-DQB1
0	0.755651	1.09153	0.883	0.446	0	Macrophage	IFITM3
0	0.755388	1.24065	0.784	0.347	0	Macrophage	ATP6V1F
0	0.754564	1.17941	0.738	0.251	0	Macrophage	AP2S1
0	0.752004	1.36764	0.599	0.094	0	Macrophage	ABCA1
0	0.751739	1.01442	0.706	0.181	0	Macrophage	C3AR1
0	0.751225	2.04314	0.515	0.016	0	Macrophage	FOLR2
0	0.748981	1.23993	0.83	0.448	0	Macrophage	CALR
0	0.747051	1.72426	0.685	0.256	0	Macrophage	CAPG
0	0.745622	1.83507	0.572	0.093	0	Macrophage	LIPA
0	0.744998	1.10143	0.768	0.327	0	Macrophage	VAMP8
0	0.743054	1.05761	0.78	0.333	0	Macrophage	ATP6V0B
0	0.741676	1.15434	0.755	0.314	0	Macrophage	CLTA
0	0.741431	1.1513	0.597	0.111	0	Macrophage	ARHGAP18
0	0.740353	1.25639	0.602	0.117	0	Macrophage	SERPING1
0	0.740221	1.0423	0.648	0.163	0	Macrophage	ATP6AP1
0	0.739987	1.12004	0.783	0.342	0	Macrophage	TUBB
0	0.739754	1.09926	0.632	0.152	0	Macrophage	PDXK
0	0.739411	1.06868	0.64	0.154	0	Macrophage	GNS
0	0.739162	1.24539	0.52	0.043	0	Macrophage	TSPAN4
0	0.736897	1.49447	0.701	0.266	0	Macrophage	PLIN2
0	0.73602	1.01782	0.796	0.36	0	Macrophage	H2AFY
0	0.734624	1.1076	0.551	0.079	0	Macrophage	SLC15A3
0	0.73421	1.17773	0.587	0.112	0	Macrophage	LILRB4
0	0.732456	1.14544	0.748	0.319	0	Macrophage	GSTO1
0	0.73071	1.046	0.654	0.193	0	Macrophage	NAGK
0	0.730344	0.989956	0.744	0.306	0	Macrophage	RAB5C
0	0.730065	1.13603	0.534	0.07	0	Macrophage	SIGLEC1
0	0.72973	1.08438	0.532	0.07	0	Macrophage	HNMT
0	0.729404	1.0562	0.648	0.177	0	Macrophage	MPEG1
0	0.729063	1.22282	0.511	0.052	0	Macrophage	ADAP2
0	0.726393	1.18278	0.541	0.085	0	Macrophage	CPM
0	0.725887	1.37503	0.54	0.093	0	Macrophage	TGFBI
0	0.725501	1.07503	0.585	0.131	0	Macrophage	HLA-DMB
0	0.724978	0.932204	0.677	0.219	0	Macrophage	LAMP2
0	0.723276	0.964005	0.576	0.121	0	Macrophage	UNC93B1
0	0.722685	1.15417	0.479	0.032	0	Macrophage	NRP2
0	0.721233	0.964092	0.639	0.183	0	Macrophage	ADA2
0	0.720398	1.02437	0.612	0.158	0	Macrophage	CCR1
0	0.72016	1.04306	0.669	0.213	0	Macrophage	ICAM1
0	0.719915	1.00082	0.561	0.116	0	Macrophage	ANXA4
0	0.719823	2.94102	0.459	0.023	0	Macrophage	SELENOP
0	0.719374	0.975094	0.55	0.099	0	Macrophage	RGL1
0	0.718837	0.809287	0.641	0.172	0	Macrophage	DMXL2
0	0.717808	0.861151	0.628	0.169	0	Macrophage	SPI1
0	0.717788	0.974314	0.532	0.092	0	Macrophage	CYFIP1
0	0.715955	1.22363	0.506	0.075	0	Macrophage	CSF1R
0	0.715909	1.12986	0.495	0.063	0	Macrophage	NCEH1
0	0.715786	1.56699	0.481	0.051	0	Macrophage	PMP22
0	0.714925	1.04122	0.499	0.064	0	Macrophage	LHFPL2
0	0.714441	1.0561	0.553	0.122	0	Macrophage	CALU
0	0.714287	1.02451	0.49	0.059	0	Macrophage	SLAMF8
0	0.71409	1.24254	0.454	0.027	0	Macrophage	C2
0	0.713836	0.94595	0.64	0.204	0	Macrophage	PLEKHO1
0	0.712874	1.20113	0.587	0.155	0	Macrophage	CFD
0	0.712542	0.966656	0.5	0.07	0	Macrophage	LRP1
0	0.712312	0.864106	0.611	0.174	0	Macrophage	SYNGR2
0	0.712293	0.934262	0.502	0.072	0	Macrophage	ADAM9
0	0.712183	0.961218	0.537	0.102	0	Macrophage	LAIR1
0	0.711139	0.897574	0.534	0.1	0	Macrophage	SLC7A7
0	0.709553	0.764608	0.636	0.179	0	Macrophage	C5AR1
0	0.707611	0.892246	0.577	0.144	0	Macrophage	MARCH1
0	0.707306	0.957347	0.592	0.163	0	Macrophage	IGSF6
0	0.707244	1.29088	0.535	0.12	0	Macrophage	IL4I1
0	0.707047	1.38994	0.626	0.218	0	Macrophage	SNX10
0	0.70699	0.852556	0.647	0.221	0	Macrophage	CLTC
0	0.706568	0.93278	0.481	0.065	0	Macrophage	COLGALT1
0	0.706519	2.88232	0.454	0.051	0	Macrophage	APOE
0	0.704183	0.800901	0.627	0.194	0	Macrophage	DSE
0	0.704058	1.03591	0.507	0.091	0	Macrophage	IL13RA1
0	0.70389	0.927919	0.541	0.122	0	Macrophage	RAB13
0	0.703865	0.950529	0.618	0.208	0	Macrophage	SNX2
0	0.7038	1.02427	0.486	0.077	0	Macrophage	GM2A
0	0.702707	0.975436	0.562	0.146	0	Macrophage	FNIP2
0	0.702303	0.754878	0.637	0.196	0	Macrophage	NCF2
0	0.702112	0.803855	0.643	0.21	0	Macrophage	NINJ1
0	0.701863	0.722584	0.64	0.201	0	Macrophage	RAB31
0	0.701397	0.911838	0.51	0.101	0	Macrophage	BMP2K
0	0.701337	0.895023	0.494	0.085	0	Macrophage	SLC43A3
0	0.701099	0.880355	0.541	0.129	0	Macrophage	PEA15
0	0.699403	1.50598	0.461	0.062	0	Macrophage	PDK4
0	0.698378	0.715081	0.589	0.166	0	Macrophage	RBM47
0	0.698305	2.02827	0.421	0.027	0	Macrophage	MMP9
0	0.697559	0.75298	0.557	0.141	0	Macrophage	IFNGR2
0	0.69747	1.01853	0.551	0.144	0	Macrophage	EMP1
0	0.696793	2.20912	0.422	0.034	0	Macrophage	MARCO
0	0.696725	0.785417	0.537	0.13	0	Macrophage	CORO1C
0	0.696127	0.974866	0.593	0.187	0	Macrophage	MAF
0	0.695662	0.870391	0.516	0.119	0	Macrophage	AKR1A1
0	0.695018	1.14171	0.503	0.108	0	Macrophage	CD9
0	0.694277	0.849043	0.547	0.149	0	Macrophage	COMT
0	0.69348	1.34325	0.428	0.043	0	Macrophage	STAB1
0	0.690378	0.87705	0.448	0.062	0	Macrophage	EPB41L3
0	0.690179	0.902854	0.419	0.037	0	Macrophage	ACP2
0	0.69015	1.2921	0.44	0.062	0	Macrophage	PLA2G7
0	0.689865	0.74463	0.552	0.15	0	Macrophage	BASP1
0	0.688166	1.3067	0.384	0.008	0	Macrophage	LILRB5
0	0.687025	0.89949	0.403	0.027	0	Macrophage	CMKLR1
0	0.685834	0.874601	0.515	0.135	0	Macrophage	PDIA4
0	0.68376	0.821734	0.516	0.138	0	Macrophage	SCPEP1
0	0.683263	0.731875	0.53	0.148	0	Macrophage	PPT1
0	0.682811	1.21526	0.427	0.06	0	Macrophage	A2M
0	0.682784	3.88597	0.385	0.025	0	Macrophage	CCL18
0	0.681679	0.679408	0.534	0.148	0	Macrophage	GRINA
0	0.68068	0.898795	0.392	0.029	0	Macrophage	SPRED1
0	0.680342	2.30326	0.393	0.04	0	Macrophage	F13A1
0	0.679454	1.00072	0.379	0.019	0	Macrophage	SDC3
0	0.679254	0.748065	0.433	0.068	0	Macrophage	GAA
0	0.679126	0.908655	0.442	0.077	0	Macrophage	FAM198B
0	0.678522	0.788718	0.419	0.057	0	Macrophage	PLXND1
0	0.677999	0.710936	0.511	0.139	0	Macrophage	TNFRSF1A
0	0.67748	1.16104	0.485	0.133	0	Macrophage	HLA-DRB5
0	0.676914	0.753192	0.449	0.087	0	Macrophage	KIAA0930
0	0.676589	1.16296	0.381	0.028	0	Macrophage	ACP5
0	0.676521	0.770561	0.501	0.135	0	Macrophage	CD4
0	0.675799	0.779536	0.429	0.072	0	Macrophage	FUCA2
0	0.675516	0.783445	0.489	0.125	0	Macrophage	DRAM1
0	0.675075	0.694881	0.476	0.114	0	Macrophage	HEXA
0	0.674927	1.14475	0.451	0.096	0	Macrophage	CXCL2
0	0.673214	0.801921	0.449	0.092	0	Macrophage	RASSF4
0	0.672956	0.804467	0.397	0.048	0	Macrophage	TNS3
0	0.672482	0.726491	0.467	0.111	0	Macrophage	SYK
0	0.672122	1.04791	0.368	0.024	0	Macrophage	NRP1
0	0.671737	0.861374	0.457	0.105	0	Macrophage	RDX
0	0.671412	0.866273	0.452	0.102	0	Macrophage	RNASE6
0	0.671114	1.06059	0.39	0.047	0	Macrophage	FCGR2B
0	0.67054	0.932884	0.424	0.077	0	Macrophage	CPVL
0	0.67052	0.793013	0.4	0.056	0	Macrophage	BCAT1
0	0.66999	0.600944	0.464	0.104	0	Macrophage	RIN2
0	0.669313	0.740057	0.421	0.077	0	Macrophage	AP1B1
0	0.669245	0.674518	0.481	0.127	0	Macrophage	EMILIN2
0	0.668538	0.838107	0.361	0.023	0	Macrophage	OLFML2B
0	0.668117	0.74543	0.402	0.061	0	Macrophage	GNPDA1
0	0.667879	1.4936	0.446	0.117	0	Macrophage	CD36
0	0.667677	0.723805	0.421	0.078	0	Macrophage	NTAN1
0	0.666688	0.738125	0.417	0.077	0	Macrophage	IDH1
0	0.664559	0.762179	0.361	0.029	0	Macrophage	VAT1
0	0.664314	0.706434	0.379	0.047	0	Macrophage	ABHD12
0	0.664024	0.814963	0.372	0.04	0	Macrophage	MGLL
0	0.664001	0.759992	0.424	0.088	0	Macrophage	PEPD
0	0.663582	1.08769	0.434	0.104	0	Macrophage	CALHM6
0	0.662964	0.63157	0.417	0.082	0	Macrophage	DUSP3
0	0.660528	0.680286	0.42	0.09	0	Macrophage	MYO5A
0	0.66018	0.689076	0.44	0.109	0	Macrophage	CD86
0	0.659323	0.830022	0.381	0.058	0	Macrophage	SLC1A3
0	0.658838	0.640772	0.404	0.08	0	Macrophage	NAGA
0	0.658242	0.629635	0.411	0.084	0	Macrophage	PLXNB2
0	0.657623	0.546993	0.429	0.099	0	Macrophage	RAB32
0	0.656519	0.65288	0.374	0.056	0	Macrophage	ATP6V0A1
0	0.656072	0.69694	0.381	0.063	0	Macrophage	ZFHX3
0	0.655587	0.672778	0.398	0.078	0	Macrophage	PTAFR
0	0.655419	0.675509	0.398	0.08	0	Macrophage	HSD17B4
0	0.654468	0.723432	0.348	0.036	0	Macrophage	FCHO2
0	0.654134	0.654321	0.409	0.092	0	Macrophage	ITPRIPL2
0	0.654004	0.940279	0.333	0.025	0	Macrophage	PLAU
0	0.653674	0.673499	0.381	0.068	0	Macrophage	MFSD12
0	0.652414	0.785141	0.341	0.035	0	Macrophage	TCN2
0	0.650788	0.892322	0.315	0.013	0	Macrophage	NR1H3
0	0.648548	0.554856	0.385	0.078	0	Macrophage	SLC39A1
0	0.647778	0.64708	0.341	0.042	0	Macrophage	GLMP
0	0.647096	0.63606	0.354	0.054	0	Macrophage	GPR137B
0	0.645813	0.675467	0.32	0.027	0	Macrophage	FMNL2
0	0.645314	0.669979	0.352	0.057	0	Macrophage	AP2A2
0	0.645139	0.595002	0.373	0.074	0	Macrophage	TLR4
0	0.642224	0.670194	0.307	0.021	0	Macrophage	ECM1
0	0.641358	0.555589	0.318	0.032	0	Macrophage	OSBPL1A
0	0.641041	0.580642	0.333	0.046	0	Macrophage	ENG
0	0.640804	1.64633	0.307	0.027	0	Macrophage	NUPR1
0	0.640545	0.577813	0.347	0.061	0	Macrophage	SNX8
0	0.639835	0.556814	0.331	0.047	0	Macrophage	SLC31A1
0	0.638749	0.596932	0.344	0.059	0	Macrophage	DOCK4
0	0.6372	0.776927	0.301	0.026	0	Macrophage	FUCA1
0	0.635276	0.920451	0.283	0.012	0	Macrophage	COLEC12
0	0.632942	0.559033	0.326	0.055	0	Macrophage	TBC1D9
0	0.630143	0.608008	0.288	0.026	0	Macrophage	MITF
0	0.629992	0.487976	0.317	0.05	0	Macrophage	LRRC25
0	0.629302	3.72659	0.284	0.028	0	Macrophage	SPP1
0	0.628965	0.608879	0.307	0.046	0	Macrophage	IL18
0	0.628085	0.901653	0.287	0.031	0	Macrophage	TMEM176B
0	0.627981	1.65643	0.269	0.013	0	Macrophage	APOC1
0	0.626245	0.596619	0.287	0.034	0	Macrophage	ST14
0	0.62398	0.56569	0.286	0.036	0	Macrophage	CLIC2
0	0.62083	0.542441	0.299	0.053	0	Macrophage	IL18BP
0	0.620498	0.690327	0.255	0.013	0	Macrophage	KCNMA1
0	0.620075	0.526743	0.261	0.02	0	Macrophage	PLA2G15
0	0.620041	0.565052	0.252	0.011	0	Macrophage	FRMD4A
0	0.620017	0.498472	0.284	0.041	0	Macrophage	DAPK1
0	0.618398	0.85328	0.242	0.005	0	Macrophage	CD209
0	0.618031	0.917186	0.252	0.016	0	Macrophage	ADAMDEC1
0	0.617841	0.618014	0.252	0.016	0	Macrophage	MERTK
0	0.612588	0.534153	0.242	0.016	0	Macrophage	ITSN1
0	0.611985	0.629595	0.232	0.007	0	Macrophage	SLC7A8
0	0.611766	0.768273	0.251	0.026	0	Macrophage	TMEM176A
0	0.61014	0.467908	0.251	0.028	0	Macrophage	HOMER3
0	0.610114	0.613659	0.249	0.027	0	Macrophage	ALDH1A1
0	0.610109	0.864007	0.23	0.01	0	Macrophage	TMIGD3
0	0.609432	0.456691	0.25	0.029	0	Macrophage	NLN
0	0.60865	0.572113	0.238	0.019	0	Macrophage	TNS1
0	0.607709	0.409899	0.244	0.027	0	Macrophage	PLBD2
0	0.607258	0.490902	0.253	0.036	0	Macrophage	GBA
0	0.606776	0.435943	0.252	0.036	0	Macrophage	SLC39A11
0	0.604554	0.429521	0.246	0.034	0	Macrophage	SNCA
0	0.603869	0.501913	0.21	0.002	0	Macrophage	TMEM37
0	0.603369	0.454353	0.239	0.03	0	Macrophage	FAM20A
0	0.602813	0.435633	0.232	0.024	0	Macrophage	SNX24
0	0.60208	0.390972	0.24	0.033	0	Macrophage	ALDH3B1
0	0.601992	0.540799	0.211	0.007	0	Macrophage	STEAP3
0	0.601032	0.390082	0.237	0.031	0	Macrophage	SLC38A6
0	0.599651	0.442131	0.233	0.031	0	Macrophage	LACC1
0	0.59917	0.708769	0.205	0.007	0	Macrophage	TREM2
0	0.597964	0.985166	0.217	0.021	0	Macrophage	RND3
0	0.597574	0.514595	0.209	0.013	0	Macrophage	ME1
0	0.59731	0.439066	0.224	0.028	0	Macrophage	RAPH1
0	0.597045	0.632327	0.205	0.01	0	Macrophage	GPR34
0	0.597017	0.412378	0.208	0.013	0	Macrophage	MMP14
0	0.596532	0.388316	0.219	0.024	0	Macrophage	RRAGD
0	0.594176	0.564297	0.204	0.015	0	Macrophage	HS3ST1
0	0.58948	0.38141	0.192	0.012	0	Macrophage	CD276
0	0.585303	0.383911	0.19	0.018	0	Macrophage	ETV5
0	0.584536	0.406848	0.183	0.013	0	Macrophage	HSD3B7
0	0.584057	0.441969	0.173	0.005	0	Macrophage	GFRA2
0	0.583352	0.57583	0.181	0.014	0	Macrophage	CYP27A1
0	0.582809	1.39256	0.172	0.007	0	Macrophage	CCL13
0	0.582222	0.402538	0.169	0.004	0	Macrophage	RAB3IL1
0	0.582047	0.594541	0.182	0.018	0	Macrophage	SDS
0	0.581219	0.458357	0.173	0.011	0	Macrophage	SUCNR1
0	0.580278	0.375533	0.176	0.014	0	Macrophage	FAM20C
0	0.579684	0.430137	0.165	0.005	0	Macrophage	OTOA
0	0.579656	0.365696	0.169	0.009	0	Macrophage	ITGB5
0	0.577644	0.393493	0.158	0.002	0	Macrophage	RAB42
0	0.577352	0.466667	0.169	0.014	0	Macrophage	GATM
0	0.572767	0.446135	0.153	0.007	0	Macrophage	RARRES1
0	0.572621	0.422121	0.15	0.005	0	Macrophage	BHLHE41
0	0.571073	0.97135	0.147	0.005	0	Macrophage	LYVE1
0	0.564888	0.251753	0.133	0.003	0	Macrophage	HSD17B14
0	0.564385	0.376424	0.13	0.001	0	Macrophage	IGSF21
0	0.560905	1.21541	0.126	0.004	0	Macrophage	LPL
9.41172930267719e-308	0.561403	0.266789	0.13	0.007	2.33627e-303	Macrophage	ABCC3
7.6505e-307	0.628731	0.538588	0.327	0.063	1.89908e-302	Macrophage	PAPSS2
3.78075e-306	0.617201	0.797335	0.286	0.049	9.38496e-302	Macrophage	CLEC10A
5.96237e-306	0.64192	0.721669	0.372	0.082	1.48004e-301	Macrophage	LGALS3BP
2.98094e-305	0.668105	0.7183	0.478	0.129	7.39959e-301	Macrophage	SMS
4.49148e-305	0.660561	0.615063	0.45	0.114	1.11492e-300	Macrophage	CYTH4
7.83622e-305	0.717878	0.775561	0.737	0.28	1.94519e-300	Macrophage	MGAT1
1.39778e-304	0.661631	0.685834	0.452	0.116	3.46972e-300	Macrophage	NCF4
1.34348e-303	0.651268	0.73134	0.41	0.098	3.33492e-299	Macrophage	CD59
2.925e-303	0.6722	0.654509	0.5	0.139	7.26073e-299	Macrophage	STX7
3.15962e-303	0.580966	0.29896	0.182	0.018	7.84312e-299	Macrophage	SLC38A7
3.8603e-303	0.657506	0.598605	0.438	0.109	9.58243e-299	Macrophage	TPD52L2
4.81074e-302	0.661339	0.594152	0.455	0.117	1.19417e-297	Macrophage	RNPEP
8.03198e-302	0.599948	0.506792	0.234	0.033	1.99378e-297	Macrophage	TSPAN33
9.48985e-302	0.746199	1.13072	0.877	0.481	2.35567e-297	Macrophage	TYMP
1.13171e-301	0.668815	0.67514	0.489	0.132	2.80923e-297	Macrophage	CD84
2.23118e-301	0.720562	0.92331	0.737	0.301	5.53846e-297	Macrophage	RNH1
1.44677e-300	0.693007	0.737997	0.599	0.196	3.59131e-296	Macrophage	TPP1
2.62558e-300	0.66028	0.61624	0.451	0.116	6.51747e-296	Macrophage	PLEKHM2
2.99301e-299	0.582494	0.356445	0.186	0.02	7.42956e-295	Macrophage	DSC2
1.98023e-297	0.616835	0.473364	0.29	0.051	4.91553e-293	Macrophage	MCOLN1
2.05028e-297	0.708733	2.03785	0.643	0.258	5.08941e-293	Macrophage	FABP5
3.18851e-297	0.648383	0.616566	0.403	0.096	7.91485e-293	Macrophage	ASPH
7.82588e-296	0.715996	0.770067	0.759	0.285	1.94262e-291	Macrophage	LYN
4.05301e-295	0.631392	0.571281	0.34	0.07	1.00608e-290	Macrophage	SHTN1
1.42378e-294	0.625097	0.529283	0.318	0.062	3.53425e-290	Macrophage	PLEKHO2
6.77985e-294	0.649566	0.597546	0.409	0.1	1.68296e-289	Macrophage	SEMA4A
7.73881e-294	0.699224	2.31183	0.571	0.23	1.92101e-289	Macrophage	IFI27
8.2991e-294	0.622701	0.485231	0.311	0.059	2.06009e-289	Macrophage	SIDT2
9.76787e-294	0.701957	0.893635	0.646	0.234	2.42468e-289	Macrophage	BCAP31
2.76592e-293	0.721031	0.953089	0.738	0.321	6.86583e-289	Macrophage	CANX
4.75406e-293	0.708342	0.895242	0.704	0.258	1.1801e-288	Macrophage	PLAUR
5.80261e-292	0.702804	0.865334	0.649	0.24	1.44038e-287	Macrophage	M6PR
7.46631e-292	0.754133	0.990758	0.921	0.699	1.85336e-287	Macrophage	YBX1
7.55567e-292	0.63794	0.502544	0.367	0.081	1.87554e-287	Macrophage	CD151
7.95187e-292	0.688183	0.733014	0.589	0.19	1.97389e-287	Macrophage	RHOQ
2.05422e-291	0.642424	0.511809	0.385	0.088	5.09918e-287	Macrophage	ATP6V1C1
4.06401e-291	0.614229	0.713948	0.28	0.05	1.00881e-286	Macrophage	GAS6
8.77501e-290	0.69183	0.781694	0.609	0.203	2.17822e-285	Macrophage	CCDC88A
1.01492e-289	0.655435	0.589751	0.437	0.113	2.51933e-285	Macrophage	PAPSS1
7.8857e-289	0.659723	0.593267	0.458	0.121	1.95747e-284	Macrophage	SLC43A2
4.68198e-288	0.620781	0.483404	0.306	0.058	1.16221e-283	Macrophage	SNX18
6.97043e-288	0.566626	0.293897	0.145	0.011	1.73027e-283	Macrophage	MRAS
5.72677e-287	0.607587	0.399922	0.263	0.043	1.42156e-282	Macrophage	COPRS
8.6995e-287	0.617608	0.431924	0.297	0.055	2.15948e-282	Macrophage	SLC35F6
6.65854e-286	0.636013	0.607781	0.36	0.081	1.65285e-281	Macrophage	PILRA
2.49934e-285	0.629661	0.533988	0.339	0.071	6.2041e-281	Macrophage	SLC11A2
5.11301e-285	0.679197	0.78543	0.543	0.171	1.2692e-280	Macrophage	LY96
1.87896e-284	0.682399	0.694371	0.567	0.18	4.66415e-280	Macrophage	LEPROT
1.11506e-282	0.639622	0.748571	0.372	0.088	2.76792e-278	Macrophage	ALCAM
3.57356e-282	0.623154	0.694515	0.312	0.064	8.87066e-278	Macrophage	METTL7A
5.69997e-282	0.674709	0.68948	0.535	0.161	1.4149e-277	Macrophage	PTMS
8.87189e-282	0.626941	0.535912	0.33	0.069	2.20227e-277	Macrophage	RHOU
2.23548e-281	0.651842	0.592026	0.429	0.11	5.54913e-277	Macrophage	GAS7
6.64589e-281	0.582116	0.329207	0.187	0.022	1.64971e-276	Macrophage	MARVELD1
2.18879e-280	0.630266	0.970285	0.34	0.074	5.43324e-276	Macrophage	CXCL3
3.17057e-280	0.603194	0.378179	0.25	0.04	7.8703e-276	Macrophage	RNF135
6.74022e-280	0.573467	0.32667	0.164	0.016	1.67313e-275	Macrophage	SCD
2.80803e-278	0.635629	0.49778	0.365	0.083	6.97037e-274	Macrophage	FKBP15
8.031e-278	0.585513	0.348403	0.197	0.025	1.99354e-273	Macrophage	GAS2L3
1.3101e-277	0.667513	0.610747	0.503	0.147	3.25206e-273	Macrophage	CEP170
3.09519e-276	0.661227	0.557411	0.478	0.133	7.6832e-272	Macrophage	FRMD4B
3.20491e-276	0.690682	0.903009	0.61	0.216	7.95554e-272	Macrophage	C1orf162
9.78001e-276	0.623822	0.463919	0.321	0.067	2.42769e-271	Macrophage	EIF4EBP1
8.64348e-275	0.698399	1.98674	0.613	0.251	2.14557e-270	Macrophage	CCL2
1.09571e-274	0.670499	0.792442	0.515	0.157	2.71988e-270	Macrophage	OGFRL1
4.79914e-274	0.637456	0.784004	0.368	0.089	1.19129e-269	Macrophage	CD40
5.31642e-274	0.642843	0.544138	0.395	0.097	1.31969e-269	Macrophage	TMBIM1
7.86476e-274	0.690172	0.710703	0.619	0.217	1.95227e-269	Macrophage	HSBP1
1.05186e-273	0.61632	0.489175	0.295	0.057	2.61103e-269	Macrophage	SGPL1
3.67656e-273	0.583536	0.370317	0.193	0.024	9.12633e-269	Macrophage	FMN1
4.93207e-273	0.616243	0.447592	0.296	0.057	1.22429e-268	Macrophage	HEBP1
6.98577e-273	0.572296	0.37962	0.162	0.016	1.73408e-268	Macrophage	PLPP3
7.60365e-273	0.579654	0.323258	0.182	0.021	1.88745e-268	Macrophage	PXDC1
3.64186e-272	0.563549	0.306114	0.138	0.011	9.04019e-268	Macrophage	PDCD1LG2
5.79192e-272	0.55497	0.494396	0.117	0.007	1.43773e-267	Macrophage	IGF1
1.38212e-271	0.653656	0.624079	0.444	0.12	3.43085e-267	Macrophage	ALDH2
3.91494e-271	0.666686	0.567085	0.507	0.15	9.71805e-267	Macrophage	SH2B3
5.73243e-271	0.651032	0.883185	0.425	0.116	1.42296e-266	Macrophage	MAN1A1
8.19793e-271	0.701115	0.72742	0.696	0.263	2.03497e-266	Macrophage	ATP6V1B2
2.10081e-269	0.574208	0.399777	0.167	0.017	5.21484e-265	Macrophage	IL10
2.82819e-269	0.67885	0.732518	0.561	0.186	7.02041e-265	Macrophage	VOPP1
4.04139e-269	0.689767	0.726696	0.62	0.222	1.0032e-264	Macrophage	PLEKHB2
4.5931e-269	0.684242	0.670421	0.598	0.202	1.14015e-264	Macrophage	DPYSL2
5.44813e-269	0.648526	0.588966	0.421	0.111	1.35239e-264	Macrophage	CLIC4
1.36113e-268	0.633256	0.580268	0.358	0.084	3.37873e-264	Macrophage	CD302
1.81077e-268	0.626381	0.480937	0.336	0.073	4.49487e-264	Macrophage	LILRA6
1.99861e-268	0.553969	0.295136	0.115	0.006	4.96116e-264	Macrophage	HRH1
4.95003e-268	0.668788	0.646538	0.516	0.158	1.22875e-263	Macrophage	PRDX3
1.05493e-267	0.675045	0.667696	0.547	0.176	2.61864e-263	Macrophage	ARL8A
2.65931e-267	0.687594	0.730097	0.613	0.216	6.60122e-263	Macrophage	RPN2
6.56685e-267	0.586638	0.395223	0.203	0.027	1.63009e-262	Macrophage	AMDHD2
7.54774e-267	0.621855	0.544591	0.316	0.067	1.87358e-262	Macrophage	FUOM
4.39017e-266	0.632866	0.502381	0.36	0.084	1.08977e-261	Macrophage	AGPAT2
7.39879e-266	0.681767	0.723738	0.582	0.198	1.8366e-261	Macrophage	CNDP2
9.34894e-266	0.661853	0.447545	0.488	0.142	2.32069e-261	Macrophage	TCF4
1.45825e-263	0.568961	0.36963	0.153	0.015	3.61981e-259	Macrophage	PDGFC
2.1803e-263	0.648387	0.529107	0.426	0.114	5.41217e-259	Macrophage	SPG21
4.77482e-263	0.578199	0.422766	0.179	0.021	1.18525e-258	Macrophage	CCND1
3.06105e-262	0.66706	0.589481	0.516	0.158	7.59846e-258	Macrophage	SCAMP2
4.98526e-262	0.651221	0.56966	0.441	0.121	1.23749e-257	Macrophage	SLC31A2
4.99896e-262	0.70464	0.903978	0.698	0.299	1.24089e-257	Macrophage	MGST3
9.57267e-262	0.73356	0.825482	0.9	0.54	2.37622e-257	Macrophage	SDCBP
7.7302e-261	0.62524	0.502427	0.334	0.074	1.91887e-256	Macrophage	VEGFB
1.02203e-260	0.635336	0.490524	0.373	0.091	2.53698e-256	Macrophage	FEZ2
2.39013e-259	0.581232	0.317696	0.189	0.024	5.93302e-255	Macrophage	NAGLU
3.94848e-259	0.677507	0.623176	0.576	0.192	9.80131e-255	Macrophage	PTTG1IP
4.51821e-259	0.567156	0.272592	0.149	0.014	1.12155e-254	Macrophage	ARHGEF10L
9.56339e-259	0.690365	0.727295	0.639	0.239	2.37392e-254	Macrophage	RNF13
1.41704e-258	0.576006	0.309834	0.173	0.02	3.51752e-254	Macrophage	SIGLEC9
3.62185e-258	0.697801	0.870983	0.672	0.273	8.99051e-254	Macrophage	ATP6AP2
7.68023e-258	0.613997	0.415687	0.293	0.059	1.90646e-253	Macrophage	SMIM30
8.1416e-258	0.68795	0.754268	0.626	0.231	2.02099e-253	Macrophage	LGALS9
2.99397e-256	0.604594	0.609002	0.26	0.048	7.43192e-252	Macrophage	H1F0
1.02815e-255	0.595211	1.16998	0.227	0.038	2.55217e-251	Macrophage	SLC40A1
1.20015e-255	0.736092	1.11245	0.924	0.646	2.97914e-251	Macrophage	LGALS1
1.23098e-255	0.610096	0.420191	0.281	0.055	3.05565e-251	Macrophage	SIPA1L2
7.09799e-255	0.622831	0.457836	0.328	0.073	1.76193e-250	Macrophage	CREBL2
8.35612e-255	0.586542	0.620458	0.203	0.03	2.07424e-250	Macrophage	SDC2
1.65162e-253	0.653628	0.53059	0.459	0.132	4.09983e-249	Macrophage	CTNNA1
1.79669e-253	0.626834	0.508883	0.343	0.08	4.45991e-249	Macrophage	CBR1
3.32666e-253	0.662323	0.536699	0.506	0.154	8.25777e-249	Macrophage	PIK3AP1
6.84112e-253	0.565247	0.279276	0.145	0.013	1.69817e-248	Macrophage	RENBP
1.19378e-252	0.631105	0.479166	0.361	0.088	2.96332e-248	Macrophage	MKNK1
2.36592e-252	0.648338	0.516906	0.437	0.121	5.87292e-248	Macrophage	GNB4
1.2863e-251	0.728313	0.828778	0.877	0.532	3.19297e-247	Macrophage	ARPC5
2.70721e-251	0.562599	0.327609	0.138	0.012	6.7201e-247	Macrophage	ADAMTS2
3.36691e-251	0.598303	0.409416	0.242	0.042	8.35767e-247	Macrophage	PYGL
7.44694e-251	0.564736	0.25797	0.144	0.013	1.84855e-246	Macrophage	SPIRE1
1.59295e-250	0.737894	0.813073	0.993	0.917	3.95418e-246	Macrophage	VIM
2.45738e-250	0.626914	0.448187	0.346	0.082	6.09996e-246	Macrophage	MANBA
1.73335e-249	0.640631	0.514828	0.402	0.107	4.30268e-245	Macrophage	APP
2.60893e-249	0.696912	0.896573	0.676	0.286	6.47615e-245	Macrophage	PDIA6
3.53415e-248	0.591908	0.396789	0.223	0.036	8.77282e-244	Macrophage	TCEAL9
1.54613e-247	0.55444	0.310901	0.117	0.008	3.83795e-243	Macrophage	WLS
2.84684e-247	0.712254	0.877868	0.779	0.385	7.0667e-243	Macrophage	GPX4
6.50035e-247	0.642464	0.529761	0.413	0.112	1.61358e-242	Macrophage	P2RX4
1.34474e-246	0.676453	0.566012	0.595	0.203	3.33805e-242	Macrophage	TNFAIP2
2.33687e-246	0.604366	0.445409	0.264	0.051	5.80082e-242	Macrophage	CRYL1
2.38805e-246	0.712376	0.928314	0.793	0.388	5.92786e-242	Macrophage	FKBP1A
5.1994e-246	0.598751	0.475862	0.244	0.044	1.29065e-241	Macrophage	EPB41L2
7.7457e-246	0.676287	1.10987	0.552	0.208	1.92271e-241	Macrophage	TFRC
3.01211e-245	0.663861	0.715372	0.514	0.166	7.47695e-241	Macrophage	MEF2C
1.62871e-244	0.644836	0.524154	0.425	0.119	4.04295e-240	Macrophage	PITPNA
2.90841e-244	0.605263	0.418892	0.269	0.052	7.21955e-240	Macrophage	EVA1B
5.59057e-244	0.625512	0.423534	0.345	0.082	1.38775e-239	Macrophage	WDFY3
1.03849e-242	0.651847	0.594093	0.461	0.137	2.57784e-238	Macrophage	LILRB2
2.36152e-242	0.573306	0.324681	0.168	0.02	5.86201e-238	Macrophage	TMEM51
5.20424e-242	0.568049	0.25173	0.153	0.017	1.29185e-237	Macrophage	ARPIN
6.79398e-242	0.559752	0.264075	0.131	0.011	1.68647e-237	Macrophage	STARD13
6.85719e-241	0.57663	0.31361	0.178	0.023	1.70216e-236	Macrophage	KIFC3
6.56743e-240	0.569291	0.286166	0.157	0.018	1.63023e-235	Macrophage	PDGFB
7.78555e-240	0.563526	0.35214	0.142	0.014	1.93261e-235	Macrophage	GPX3
7.79401e-240	0.646945	0.708419	0.434	0.128	1.93471e-235	Macrophage	PHACTR1
8.89493e-240	0.596901	0.417129	0.241	0.043	2.20799e-235	Macrophage	RCAN1
9.2868e-239	0.560061	0.27051	0.132	0.012	2.30526e-234	Macrophage	SDSL
5.92441e-238	0.635225	0.631315	0.383	0.104	1.47062e-233	Macrophage	PDE4DIP
1.07408e-237	0.609567	0.442331	0.285	0.06	2.6662e-233	Macrophage	TUBB6
8.38715e-237	0.64476	0.609787	0.428	0.125	2.08194e-232	Macrophage	TMEM70
9.86943e-237	0.608607	0.391305	0.283	0.059	2.44989e-232	Macrophage	GOLIM4
1.16234e-236	0.588817	0.332322	0.216	0.035	2.88528e-232	Macrophage	NEK6
2.141e-236	0.644124	0.506445	0.43	0.123	5.31461e-232	Macrophage	PLXDC2
2.30761e-236	0.622415	0.627881	0.331	0.081	5.72817e-232	Macrophage	AKR1B1
3.03155e-236	0.674503	0.905279	0.575	0.213	7.52521e-232	Macrophage	C15orf48
4.46045e-236	0.61067	0.413947	0.291	0.063	1.10722e-231	Macrophage	CTNND1
1.68211e-235	0.670211	0.706743	0.556	0.198	4.17549e-231	Macrophage	AP2M1
2.56803e-235	0.693381	0.657825	0.706	0.296	6.37463e-231	Macrophage	LAPTM4A
2.9387e-235	0.671875	0.639851	0.573	0.203	7.29473e-231	Macrophage	RPN1
2.96346e-235	0.640438	0.479629	0.414	0.116	7.35621e-231	Macrophage	SLC25A24
1.71634e-234	0.682035	0.645842	0.641	0.243	4.26047e-230	Macrophage	CD83
1.93042e-234	0.595047	0.373459	0.237	0.043	4.79189e-230	Macrophage	CHID1
2.68241e-234	0.562485	0.25114	0.139	0.014	6.65855e-230	Macrophage	SLC37A2
5.48142e-234	0.56646	0.271824	0.15	0.016	1.36065e-229	Macrophage	SLC29A1
6.12257e-234	0.590068	0.32297	0.221	0.037	1.51981e-229	Macrophage	PLOD3
7.31944e-234	0.623542	0.432984	0.341	0.084	1.8169e-229	Macrophage	PARVB
7.78736e-234	0.558802	0.269345	0.13	0.012	1.93306e-229	Macrophage	CCDC170
8.30913e-234	0.662938	0.560583	0.528	0.176	2.06258e-229	Macrophage	WASHC4
1.09335e-233	0.615344	0.431669	0.309	0.071	2.71403e-229	Macrophage	PCBD1
3.5779e-233	0.69746	0.872795	0.72	0.326	8.88143e-229	Macrophage	CALM3
2.28964e-232	0.571967	0.267293	0.166	0.021	5.68357e-228	Macrophage	SLC36A1
3.57648e-231	0.652196	0.701887	0.469	0.148	8.8779e-227	Macrophage	ATP1B1
4.64664e-231	0.641235	0.528812	0.42	0.121	1.15343e-226	Macrophage	CISD2
5.29094e-231	0.58774	0.349642	0.213	0.036	1.31337e-226	Macrophage	TM6SF1
6.96653e-231	0.728281	1.04014	0.977	0.911	1.7293e-226	Macrophage	S100A6
8.79818e-231	0.617152	0.649072	0.316	0.075	2.18397e-226	Macrophage	MMP19
9.62161e-231	0.660667	0.560222	0.518	0.172	2.38837e-226	Macrophage	OS9
1.05407e-230	0.638263	0.458259	0.41	0.114	2.61652e-226	Macrophage	TFEC
1.25963e-230	0.706069	0.819979	0.804	0.393	3.12679e-226	Macrophage	LAP3
1.03888e-229	0.56326	0.2683	0.142	0.015	2.57882e-225	Macrophage	CUEDC1
1.94787e-229	0.69253	0.821106	0.687	0.308	4.8352e-225	Macrophage	P4HB
3.88103e-229	0.696013	0.779897	0.733	0.327	9.63389e-225	Macrophage	LMNA
3.21086e-228	0.632883	0.486784	0.384	0.105	7.97031e-224	Macrophage	FAM96A
1.94717e-227	0.697294	0.737078	0.752	0.339	4.83346e-223	Macrophage	QKI
6.98762e-227	0.669227	0.681358	0.563	0.206	1.73454e-222	Macrophage	NUCB1
2.40774e-226	0.563696	0.294849	0.144	0.016	5.97674e-222	Macrophage	PSD3
2.14207e-225	0.577133	0.348984	0.182	0.026	5.31727e-221	Macrophage	HLA-DOA
2.48333e-225	0.619067	0.418847	0.328	0.081	6.16438e-221	Macrophage	GRK3
1.87145e-224	0.643378	0.484489	0.439	0.131	4.64551e-220	Macrophage	CRTAP
2.3781e-224	0.580822	0.338972	0.194	0.03	5.90316e-220	Macrophage	ARRB1
4.80194e-224	0.614242	0.413707	0.31	0.073	1.19198e-219	Macrophage	ARAP1
7.42191e-224	0.633961	0.550337	0.39	0.111	1.84234e-219	Macrophage	BLVRA
7.65073e-224	0.586317	0.395849	0.211	0.036	1.89914e-219	Macrophage	ARRDC4
8.8084e-224	0.576044	0.358263	0.179	0.026	2.18651e-219	Macrophage	C1orf54
1.17428e-223	0.595121	0.360921	0.24	0.046	2.91491e-219	Macrophage	AGAP3
2.37799e-223	0.605224	0.426286	0.276	0.06	5.90288e-219	Macrophage	DNASE2
4.05807e-223	0.58794	0.323791	0.217	0.038	1.00733e-218	Macrophage	OPN3
7.92844e-223	0.645313	0.527312	0.447	0.138	1.96808e-218	Macrophage	PRCP
1.63743e-222	0.649392	0.640511	0.466	0.149	4.06459e-218	Macrophage	ATF5
1.69267e-222	0.607585	0.441079	0.285	0.063	4.20172e-218	Macrophage	RRAS
1.76838e-222	0.624114	0.421263	0.352	0.091	4.38964e-218	Macrophage	P4HA1
9.66235e-222	0.63494	0.526644	0.398	0.114	2.39849e-217	Macrophage	ME2
2.66504e-221	0.687863	0.776636	0.693	0.3	6.61542e-217	Macrophage	TALDO1
2.79923e-221	0.645192	0.514448	0.449	0.139	6.94852e-217	Macrophage	TCIRG1
5.10929e-221	0.655528	0.515049	0.507	0.167	1.26828e-216	Macrophage	EHD4
8.12651e-221	0.711195	1.0456	0.822	0.498	2.01724e-216	Macrophage	HSP90B1
1.41152e-220	0.581007	0.367133	0.194	0.031	3.50383e-216	Macrophage	CAMK1
1.87103e-220	0.557448	0.316756	0.127	0.012	4.64445e-216	Macrophage	SMPDL3A
2.22297e-220	0.687933	0.731056	0.695	0.302	5.51807e-216	Macrophage	FERMT3
9.99463e-220	0.641937	0.43782	0.437	0.132	2.48097e-215	Macrophage	NPTN
1.40451e-219	0.610687	0.400632	0.299	0.069	3.48641e-215	Macrophage	UBAC1
2.66027e-218	0.586034	0.353553	0.212	0.037	6.60358e-214	Macrophage	SCCPDH
5.99523e-217	0.624623	0.43311	0.357	0.096	1.4882e-212	Macrophage	IRAK1
6.31441e-217	0.667481	0.602003	0.574	0.214	1.56743e-212	Macrophage	RAB10
8.98899e-217	0.631188	0.426349	0.388	0.109	2.23134e-212	Macrophage	TMEM147
1.02593e-216	0.604924	0.392782	0.28	0.062	2.54668e-212	Macrophage	TCEAL4
2.07692e-216	0.616763	0.413326	0.324	0.081	5.15553e-212	Macrophage	GNA12
2.16181e-216	0.672613	0.597744	0.619	0.234	5.36625e-212	Macrophage	ACSL1
4.60855e-216	0.572537	0.580618	0.17	0.024	1.14398e-211	Macrophage	VMO1
4.73391e-216	0.687578	0.700547	0.708	0.311	1.1751e-211	Macrophage	LAMTOR1
1.42151e-215	0.648575	0.555351	0.473	0.153	3.52861e-211	Macrophage	SERPINB6
4.18265e-215	0.616531	0.374289	0.325	0.081	1.03826e-210	Macrophage	TMEM127
1.68718e-214	0.603859	0.359195	0.275	0.061	4.18808e-210	Macrophage	BCKDK
5.1402e-214	0.673272	0.671207	0.612	0.243	1.27595e-209	Macrophage	BNIP3L
1.03257e-212	0.638891	0.476967	0.427	0.13	2.56314e-208	Macrophage	ADIPOR1
1.36363e-212	0.657164	0.605298	0.526	0.183	3.38493e-208	Macrophage	CLEC7A
5.35099e-212	0.571478	0.281153	0.169	0.024	1.32828e-207	Macrophage	ARHGEF11
5.63101e-212	0.708748	1.09185	0.866	0.522	1.39779e-207	Macrophage	SOD2
1.28081e-211	0.639411	0.455694	0.433	0.132	3.17935e-207	Macrophage	ITGAM
1.6947e-211	0.674811	0.762856	0.621	0.256	4.20676e-207	Macrophage	TUBA1C
4.34551e-211	0.607451	0.412036	0.29	0.068	1.07868e-206	Macrophage	TBC1D14
4.39569e-211	0.700869	0.90269	0.789	0.433	1.09114e-206	Macrophage	DBI
6.08181e-211	0.606757	0.39084	0.287	0.067	1.50969e-206	Macrophage	ARID3A
1.43262e-210	0.582361	0.281838	0.203	0.035	3.5562e-206	Macrophage	TMEM251
2.20071e-210	0.579737	0.493655	0.193	0.032	5.46281e-206	Macrophage	TFPI
3.27694e-210	0.625885	0.46682	0.368	0.103	8.13434e-206	Macrophage	PNKD
6.38949e-210	0.573716	0.681156	0.174	0.026	1.58606e-205	Macrophage	ABCA6
1.3515e-209	0.711659	0.807062	0.874	0.6	3.35484e-205	Macrophage	TMBIM6
1.89319e-209	0.673669	0.778495	0.618	0.254	4.69947e-205	Macrophage	UCP2
2.02891e-209	0.64909	0.5535	0.483	0.162	5.03636e-205	Macrophage	LAMTOR2
2.12726e-209	0.578665	0.276426	0.191	0.031	5.2805e-205	Macrophage	PI4K2A
9.24802e-209	0.658916	0.597718	0.537	0.195	2.29564e-204	Macrophage	NCOA4
1.65867e-208	0.562963	0.701732	0.144	0.017	4.11731e-204	Macrophage	CXCL1
2.18861e-208	0.584038	0.357182	0.207	0.037	5.43278e-204	Macrophage	CEBPA
8.11107e-208	0.595086	0.377237	0.247	0.051	2.01341e-203	Macrophage	SMIM25
1.1241e-207	0.587358	0.316281	0.219	0.041	2.79034e-203	Macrophage	CTTNBP2NL
1.14013e-207	0.67619	0.672357	0.642	0.27	2.83015e-203	Macrophage	RAB7A
2.32642e-207	0.685587	0.328063	0.761	0.318	5.77487e-203	Macrophage	PLEK
3.02206e-207	0.634879	0.509146	0.412	0.125	7.50165e-203	Macrophage	CYSTM1
6.21278e-207	0.612108	0.38312	0.312	0.078	1.5422e-202	Macrophage	PPP2CB
1.45635e-206	0.639479	0.461634	0.438	0.137	3.61509e-202	Macrophage	HAVCR2
4.04751e-206	0.672229	0.646958	0.629	0.253	1.00471e-201	Macrophage	SNX3
3.13045e-205	0.617727	0.406306	0.337	0.089	7.77071e-201	Macrophage	RALB
4.38466e-205	0.715081	0.689707	0.993	0.965	1.0884e-200	Macrophage	ACTB
9.30593e-205	0.623021	0.381794	0.361	0.1	2.31001e-200	Macrophage	VAMP3
1.36607e-204	0.661593	0.764788	0.554	0.212	3.39099e-200	Macrophage	KLF4
1.54286e-204	0.558896	0.293543	0.133	0.015	3.82985e-200	Macrophage	SCN1B
1.14104e-203	0.632815	1.54946	0.388	0.125	2.83239e-199	Macrophage	CCL8
8.88588e-203	0.681107	0.667425	0.697	0.308	2.20574e-198	Macrophage	CAPZA2
1.05135e-202	0.62305	0.475947	0.36	0.102	2.60976e-198	Macrophage	SEPT11
1.09794e-202	0.62317	0.555083	0.358	0.102	2.72542e-198	Macrophage	ANPEP
1.52247e-202	0.611516	0.381298	0.312	0.079	3.77924e-198	Macrophage	PRKACA
1.55565e-202	0.624288	0.401988	0.368	0.105	3.86158e-198	Macrophage	MCTP1
3.00768e-202	0.592088	0.486924	0.236	0.049	7.46597e-198	Macrophage	FBP1
5.74962e-202	0.625337	0.437111	0.372	0.107	1.42723e-197	Macrophage	ZNF385A
6.33492e-202	0.639753	0.450868	0.445	0.143	1.57252e-197	Macrophage	IFNAR1
1.20364e-201	0.58631	0.329613	0.218	0.042	2.98781e-197	Macrophage	BCL2L1
1.65787e-201	0.624726	0.416457	0.37	0.106	4.11533e-197	Macrophage	NCSTN
1.45539e-200	0.658425	0.52767	0.553	0.205	3.61271e-196	Macrophage	RTN3
1.9389e-200	0.62109	0.475417	0.354	0.099	4.81293e-196	Macrophage	MTSS1
2.05505e-199	0.630298	0.417133	0.399	0.121	5.10125e-195	Macrophage	PGD
2.21642e-199	0.691221	0.813008	0.762	0.395	5.50182e-195	Macrophage	ITGB2
8.59299e-199	0.627504	0.506599	0.385	0.115	2.13304e-194	Macrophage	LMO2
1.54133e-198	0.63835	0.515037	0.439	0.143	3.82604e-194	Macrophage	ZFYVE16
1.89047e-198	0.633702	0.4648	0.415	0.13	4.6927e-194	Macrophage	TMED9
2.30734e-198	0.606822	0.414206	0.294	0.073	5.72751e-194	Macrophage	MGST2
3.09184e-198	0.634173	0.441694	0.42	0.132	7.67487e-194	Macrophage	KIF1B
1.13787e-197	0.684265	0.718751	0.722	0.346	2.82454e-193	Macrophage	NOP10
1.73841e-197	0.642435	0.482824	0.463	0.155	4.31526e-193	Macrophage	ATP6V1A
3.39735e-197	0.560807	0.266239	0.14	0.017	8.43325e-193	Macrophage	TRIM47
8.07667e-197	0.5576	0.265071	0.131	0.015	2.00487e-192	Macrophage	DHRS9
9.88597e-197	0.569924	0.807557	0.166	0.025	2.45399e-192	Macrophage	MT1H
1.06674e-196	0.65878	0.578862	0.557	0.213	2.64798e-192	Macrophage	ATP6V0D1
2.0893e-196	0.615789	0.441784	0.333	0.091	5.18627e-192	Macrophage	DRAM2
4.85016e-196	0.704629	1.02725	0.873	0.6	1.20395e-191	Macrophage	TUBA1B
1.19239e-195	0.618817	0.383639	0.348	0.098	2.95987e-191	Macrophage	FEM1B
1.42621e-195	0.577539	0.291212	0.191	0.033	3.54028e-191	Macrophage	DOK3
1.63991e-195	0.694059	0.841189	0.779	0.443	4.07074e-191	Macrophage	PDIA3
3.00646e-195	0.614485	0.377263	0.331	0.089	7.46295e-191	Macrophage	SWAP70
3.88048e-195	0.615167	0.379877	0.332	0.091	9.63251e-191	Macrophage	OAZ2
1.34759e-194	0.614179	0.425027	0.328	0.089	3.34512e-190	Macrophage	NECTIN2
1.97907e-194	0.661581	0.498789	0.586	0.228	4.91265e-190	Macrophage	GNAQ
3.0739e-194	0.632574	0.433331	0.417	0.131	7.63034e-190	Macrophage	SLC8A1
3.80909e-194	0.662136	0.544889	0.59	0.231	9.45529e-190	Macrophage	SPPL2A
1.00712e-193	0.598815	0.347249	0.266	0.062	2.49996e-189	Macrophage	PTPA
1.24622e-193	0.649076	0.526432	0.508	0.181	3.0935e-189	Macrophage	PSMC1
3.21251e-193	0.576877	0.316483	0.189	0.033	7.97442e-189	Macrophage	IRF5
1.92766e-192	0.554653	0.284821	0.123	0.013	4.78504e-188	Macrophage	RAB7B
6.01584e-192	0.697406	0.735125	0.857	0.505	1.49331e-187	Macrophage	CEBPB
1.36677e-191	0.594023	0.388063	0.249	0.056	3.39274e-187	Macrophage	GPD2
1.45026e-191	0.576126	0.301286	0.188	0.033	3.59999e-187	Macrophage	ACO1
1.99146e-191	0.655677	0.464724	0.56	0.208	4.94341e-187	Macrophage	LACTB
2.10952e-191	0.558213	0.33713	0.133	0.016	5.23647e-187	Macrophage	EGFL7
6.21191e-191	0.630789	0.432232	0.412	0.13	1.54198e-186	Macrophage	NENF
8.90581e-191	0.615745	0.451403	0.338	0.095	2.21069e-186	Macrophage	DDAH2
2.52105e-190	0.617547	0.42033	0.346	0.099	6.258e-186	Macrophage	NPC1
4.3523e-190	0.596354	0.400277	0.258	0.06	1.08037e-185	Macrophage	DUSP23
5.42548e-190	0.60397	0.363029	0.288	0.073	1.34677e-185	Macrophage	GUSB
1.01404e-189	0.606284	0.422205	0.299	0.077	2.51715e-185	Macrophage	SMIM4
2.10134e-189	0.620308	0.389984	0.36	0.106	5.21616e-185	Macrophage	MTCH2
4.59703e-189	0.640909	0.478556	0.468	0.161	1.14112e-184	Macrophage	IFI27L2
6.27453e-189	0.624975	0.454658	0.382	0.117	1.55753e-184	Macrophage	ABL2
6.57682e-189	0.579937	0.288876	0.2	0.038	1.63256e-184	Macrophage	ARSB
9.5273e-189	0.637133	0.437268	0.449	0.149	2.36496e-184	Macrophage	PTPRJ
2.31526e-188	0.657124	0.526387	0.568	0.22	5.74718e-184	Macrophage	RASGEF1B
1.14121e-187	0.618127	0.403544	0.353	0.102	2.83282e-183	Macrophage	RAB20
1.21189e-187	0.630176	0.708275	0.402	0.132	3.00829e-183	Macrophage	CXCL8
1.93084e-187	0.622622	0.388921	0.374	0.113	4.79293e-183	Macrophage	NRAS
2.82777e-187	0.643917	0.464046	0.489	0.173	7.01936e-183	Macrophage	APH1A
8.19764e-187	0.584455	0.333685	0.217	0.044	2.0349e-182	Macrophage	MSRB2
1.19951e-186	0.602065	0.340196	0.283	0.071	2.97755e-182	Macrophage	COMMD9
1.68437e-186	0.594735	0.353796	0.254	0.059	4.18111e-182	Macrophage	TBXAS1
2.83742e-186	0.628943	0.403238	0.407	0.129	7.04332e-182	Macrophage	ACTN1
5.18599e-186	0.624838	0.454388	0.386	0.119	1.28732e-181	Macrophage	CYB5A
6.90976e-186	0.637028	0.523577	0.446	0.153	1.71521e-181	Macrophage	ACADVL
9.64534e-186	0.604186	0.344358	0.293	0.075	2.39426e-181	Macrophage	TOLLIP
3.83836e-185	0.647051	0.438364	0.515	0.186	9.52797e-181	Macrophage	FNDC3B
4.08281e-185	0.651062	0.554752	0.529	0.202	1.01348e-180	Macrophage	MYDGF
1.11453e-184	0.609249	0.385067	0.316	0.086	2.7666e-180	Macrophage	MARCH2
1.63863e-184	0.563785	0.284115	0.151	0.022	4.06756e-180	Macrophage	LRP12
2.76252e-184	0.619122	0.417971	0.359	0.107	6.8574e-180	Macrophage	VKORC1
4.76336e-184	0.6183	0.400632	0.355	0.105	1.18241e-179	Macrophage	PFKL
1.28646e-183	0.594406	0.311318	0.256	0.06	3.19339e-179	Macrophage	CLCN7
1.51304e-183	0.610745	0.401006	0.321	0.089	3.75582e-179	Macrophage	TDP2
2.1723e-183	0.691728	0.717071	0.829	0.489	5.39231e-179	Macrophage	CAP1
2.49546e-183	0.571242	0.333071	0.174	0.03	6.19447e-179	Macrophage	AMPD3
5.72037e-183	0.571211	0.268245	0.174	0.03	1.41997e-178	Macrophage	FLVCR2
7.72723e-183	0.654634	0.747944	0.554	0.221	1.91813e-178	Macrophage	RHOB
1.29748e-182	0.594665	0.326744	0.257	0.061	3.22074e-178	Macrophage	KLF11
2.00862e-182	0.686014	0.688634	0.807	0.424	4.98599e-178	Macrophage	PKM
2.81779e-182	0.678966	0.767373	0.726	0.363	6.99459e-178	Macrophage	RPS27L
4.50885e-182	0.600891	0.365019	0.281	0.072	1.11923e-177	Macrophage	SNX29
5.71377e-182	0.559644	0.262546	0.139	0.019	1.41833e-177	Macrophage	TNFRSF21
1.83346e-181	0.642371	0.46586	0.49	0.175	4.55121e-177	Macrophage	BTF3L4
2.5548e-181	0.569703	0.271596	0.17	0.028	6.34178e-177	Macrophage	ABCC5
4.23606e-181	0.584471	0.305133	0.219	0.046	1.05152e-176	Macrophage	UBE2E2
9.15583e-181	0.574293	0.299389	0.184	0.034	2.27275e-176	Macrophage	LTBR
1.26186e-180	0.584547	0.317279	0.22	0.047	3.13231e-176	Macrophage	C20orf194
5.65466e-180	0.572644	0.269504	0.18	0.032	1.40366e-175	Macrophage	SORBS3
1.39731e-179	0.643245	0.421747	0.5	0.181	3.46854e-175	Macrophage	SKAP2
3.18232e-179	0.572827	0.297741	0.18	0.032	7.89947e-175	Macrophage	DOCK7
4.2154e-179	0.643942	0.626496	0.495	0.185	1.04639e-174	Macrophage	YWHAH
5.22758e-179	0.677114	0.633403	0.736	0.36	1.29764e-174	Macrophage	GRB2
1.70974e-178	0.655669	0.72515	0.571	0.234	4.24408e-174	Macrophage	IFNGR1
3.81403e-178	0.609063	0.370202	0.319	0.09	9.46758e-174	Macrophage	SLC16A3
4.85168e-178	0.620755	0.393613	0.375	0.116	1.20433e-173	Macrophage	FKBP2
5.33302e-178	0.663498	0.608327	0.633	0.274	1.32381e-173	Macrophage	CAPNS1
1.30025e-177	0.628829	0.489814	0.413	0.139	3.2276e-173	Macrophage	CAT
1.43377e-177	0.598359	0.323158	0.274	0.07	3.55904e-173	Macrophage	RAB34
2.35317e-177	0.609735	0.402085	0.321	0.092	5.84127e-173	Macrophage	EPN1
9.19362e-177	0.57342	0.337543	0.183	0.034	2.28213e-172	Macrophage	SLC18B1
1.13382e-176	0.619374	0.404722	0.369	0.114	2.81448e-172	Macrophage	FAM50A
3.02792e-176	0.580404	0.3463	0.206	0.043	7.5162e-172	Macrophage	CXXC5
4.26783e-176	0.683658	0.645461	0.801	0.436	1.0594e-171	Macrophage	RTN4
1.33649e-175	0.645671	0.479768	0.52	0.197	3.31756e-171	Macrophage	RAB1A
1.6487e-175	0.601431	0.361027	0.287	0.076	4.09258e-171	Macrophage	TSPAN3
3.09462e-175	0.623775	0.369535	0.395	0.127	7.68177e-171	Macrophage	HCK
5.6306e-175	0.595284	0.326764	0.264	0.066	1.39768e-170	Macrophage	SPNS1
7.29569e-175	0.565015	0.299938	0.157	0.025	1.81101e-170	Macrophage	SASH1
9.34505e-175	0.580542	0.376328	0.207	0.043	2.31972e-170	Macrophage	DST
3.37477e-174	0.578365	0.314261	0.201	0.041	8.37719e-170	Macrophage	SLC9A9
3.41937e-174	0.597011	0.370439	0.271	0.069	8.48789e-170	Macrophage	CD300A
3.91214e-174	0.637426	0.615225	0.465	0.17	9.71111e-170	Macrophage	OAS1
5.35398e-174	0.664468	0.516073	0.653	0.29	1.32902e-169	Macrophage	PRNP
7.70622e-174	0.615182	0.422927	0.352	0.107	1.91291e-169	Macrophage	NFIC
1.09473e-173	0.616583	0.382796	0.358	0.11	2.71744e-169	Macrophage	STX4
2.56531e-173	0.583499	0.332873	0.219	0.048	6.36787e-169	Macrophage	RNF141
3.40784e-173	0.613408	0.45438	0.34	0.103	8.45929e-169	Macrophage	UQCRC1
4.07758e-173	0.591609	0.290931	0.25	0.06	1.01218e-168	Macrophage	CPNE8
6.67283e-173	0.555148	0.386155	0.127	0.017	1.6564e-168	Macrophage	HTRA1
1.74673e-172	0.58622	0.326573	0.229	0.052	4.33592e-168	Macrophage	EVI5
2.4205e-172	0.603848	0.343894	0.3	0.083	6.0084e-168	Macrophage	ZMIZ1
3.52003e-172	0.584002	0.275847	0.222	0.049	8.73776e-168	Macrophage	ARHGAP10
4.0263e-172	0.597724	0.323057	0.275	0.071	9.99448e-168	Macrophage	ABR
4.77482e-172	0.611517	0.439628	0.334	0.1	1.18525e-167	Macrophage	PTPN18
6.63833e-172	0.571707	0.258639	0.179	0.033	1.64783e-167	Macrophage	CHST15
9.87864e-172	0.625217	0.409825	0.405	0.135	2.45218e-167	Macrophage	THEMIS2
1.1147e-171	0.628744	0.413917	0.425	0.145	2.76702e-167	Macrophage	PTPN12
1.19141e-171	0.664911	0.583345	0.665	0.3	2.95744e-167	Macrophage	TMED10
2.07633e-171	0.621657	0.408767	0.387	0.125	5.15409e-167	Macrophage	NRIP1
2.81175e-171	0.676747	0.51464	0.802	0.387	6.97962e-167	Macrophage	ZEB2
3.06365e-171	0.622957	0.386641	0.395	0.129	7.6049e-167	Macrophage	NAA20
7.6942e-171	0.659162	0.340388	0.647	0.266	1.90993e-166	Macrophage	TNFSF13B
9.16353e-171	0.603741	0.326781	0.302	0.084	2.27466e-166	Macrophage	HSD17B12
1.30864e-170	0.592406	0.307698	0.255	0.063	3.24844e-166	Macrophage	NFE2L1
1.59446e-170	0.695309	0.583873	0.942	0.803	3.95792e-166	Macrophage	OAZ1
1.64548e-170	0.605741	0.388117	0.31	0.088	4.08457e-166	Macrophage	EI24
2.64119e-170	0.625297	0.397333	0.409	0.136	6.55622e-166	Macrophage	AGTRAP
2.7482e-170	0.63515	0.476239	0.465	0.167	6.82186e-166	Macrophage	FCGR1A
6.28942e-170	0.673386	0.639114	0.736	0.368	1.56122e-165	Macrophage	RBPJ
1.05689e-169	0.609634	0.324111	0.33	0.097	2.62352e-165	Macrophage	OSBPL11
1.07357e-169	0.587682	0.331516	0.236	0.056	2.66492e-165	Macrophage	ISOC2
2.21535e-169	0.602632	0.675838	0.293	0.083	5.49915e-165	Macrophage	HLA-DQA2
3.20928e-169	0.631374	0.559163	0.433	0.157	7.9664e-165	Macrophage	CTSA
3.44241e-169	0.583761	0.274207	0.223	0.05	8.54509e-165	Macrophage	SLC17A5
3.9501e-169	0.637791	0.484494	0.481	0.178	9.80534e-165	Macrophage	SLIRP
5.49358e-169	0.571945	0.251112	0.181	0.034	1.36367e-164	Macrophage	CYB5R1
8.76516e-169	0.628078	0.434484	0.424	0.146	2.17578e-164	Macrophage	ARF3
9.44357e-169	0.614507	0.435431	0.352	0.11	2.34418e-164	Macrophage	TIMM8B
1.14183e-168	0.63077	0.393577	0.442	0.155	2.83436e-164	Macrophage	TM9SF2
1.7462e-168	0.652474	0.521932	0.58	0.24	4.33459e-164	Macrophage	KDELR2
4.90466e-168	0.624749	0.406532	0.408	0.137	1.21748e-163	Macrophage	PLEC
1.68451e-167	0.632092	0.408443	0.453	0.16	4.18145e-163	Macrophage	CHMP3
3.58672e-167	0.611203	0.433425	0.338	0.103	8.90333e-163	Macrophage	PECAM1
1.55318e-166	0.638616	0.965089	0.468	0.188	3.85545e-162	Macrophage	SLC39A8
1.96888e-166	0.628179	0.455591	0.427	0.15	4.88736e-162	Macrophage	PSMB5
1.97217e-166	0.560457	0.34043	0.144	0.023	4.89551e-162	Macrophage	CYBRD1
3.60049e-166	0.649594	0.590776	0.556	0.233	8.9375e-162	Macrophage	PABPC4
4.34754e-166	0.61616	0.407432	0.364	0.116	1.07919e-161	Macrophage	OTULINL
8.91565e-166	0.576681	0.264657	0.198	0.041	2.21313e-161	Macrophage	NFAM1
1.77852e-165	0.582008	0.265388	0.218	0.049	4.41482e-161	Macrophage	ATG7
1.94608e-165	0.625493	0.446037	0.414	0.143	4.83076e-161	Macrophage	RHOC
2.44317e-165	0.640074	0.487093	0.501	0.193	6.06469e-161	Macrophage	TXNDC17
6.46734e-165	0.602593	0.304481	0.303	0.085	1.60539e-160	Macrophage	MCFD2
9.87221e-165	0.558458	0.273152	0.139	0.021	2.45058e-160	Macrophage	TGM2
1.53497e-164	0.617189	0.404024	0.371	0.12	3.81025e-160	Macrophage	SOAT1
4.29071e-164	0.579548	0.250049	0.21	0.046	1.06508e-159	Macrophage	TM2D2
5.88762e-164	0.606005	0.422873	0.315	0.094	1.46148e-159	Macrophage	CIITA
7.73576e-164	0.59503	0.589879	0.266	0.072	1.92025e-159	Macrophage	SLC16A10
2.15478e-163	0.675778	0.665702	0.768	0.427	5.34881e-159	Macrophage	CAPZB
3.88734e-163	0.620638	0.378945	0.393	0.131	9.64954e-159	Macrophage	RSU1
5.40858e-163	0.604348	0.341153	0.312	0.091	1.34257e-158	Macrophage	SLC11A1
6.46722e-163	0.602596	0.329458	0.304	0.087	1.60536e-158	Macrophage	SETDB2
7.21767e-163	0.575615	0.257316	0.195	0.041	1.79164e-158	Macrophage	CD33
1.07839e-162	0.606707	0.295483	0.325	0.096	2.67689e-158	Macrophage	OSTM1
2.81604e-162	0.586367	0.338713	0.235	0.057	6.99025e-158	Macrophage	PEAK1
5.37805e-162	0.579301	0.43706	0.207	0.047	1.33499e-157	Macrophage	SERPINF1
6.12067e-162	0.617992	0.430848	0.376	0.125	1.51933e-157	Macrophage	ITGAX
7.36827e-162	0.643869	0.531665	0.531	0.216	1.82903e-157	Macrophage	RAB8A
8.84743e-162	0.621926	0.345747	0.402	0.136	2.1962e-157	Macrophage	SMCO4
1.23057e-161	0.600121	0.327256	0.293	0.083	3.05464e-157	Macrophage	DCAF12
1.49947e-160	0.640044	0.424234	0.515	0.201	3.72214e-156	Macrophage	PPP1R14B
2.18975e-160	0.643395	0.471661	0.536	0.216	5.43561e-156	Macrophage	BSG
2.53082e-160	0.598927	0.29284	0.289	0.081	6.28226e-156	Macrophage	AGPS
2.7192e-160	0.641587	0.470139	0.527	0.208	6.74987e-156	Macrophage	SUMO3
2.8407e-160	0.591778	0.278098	0.258	0.067	7.05146e-156	Macrophage	ZBED1
3.76701e-160	0.643721	0.437228	0.542	0.218	9.35084e-156	Macrophage	NCKAP1L
5.04841e-160	0.608544	0.319395	0.334	0.103	1.25317e-155	Macrophage	NIPSNAP2
6.24535e-160	0.574539	0.25746	0.193	0.04	1.55028e-155	Macrophage	MPZL1
9.73352e-160	0.619975	0.464003	0.391	0.133	2.41615e-155	Macrophage	SDHB
1.58731e-159	0.620161	0.346737	0.394	0.134	3.94018e-155	Macrophage	PSMD1
1.63435e-159	0.632656	0.817181	0.455	0.176	4.05695e-155	Macrophage	CCL3
2.23918e-159	0.687118	0.711922	0.906	0.695	5.55831e-155	Macrophage	CYBA
3.02951e-159	0.625546	0.474336	0.421	0.151	7.52016e-155	Macrophage	SDF2L1
3.76745e-159	0.628919	0.48841	0.442	0.162	9.35194e-155	Macrophage	GTF3C6
3.87825e-159	0.61679	0.356409	0.377	0.125	9.62697e-155	Macrophage	SH3BP2
4.78115e-159	0.644571	0.559955	0.55	0.224	1.18682e-154	Macrophage	ETS2
4.99358e-159	0.657269	0.42625	0.658	0.291	1.23956e-154	Macrophage	YBX3
2.31577e-158	0.660873	0.52125	0.684	0.318	5.74843e-154	Macrophage	ARRB2
3.35919e-158	0.650964	0.456922	0.604	0.257	8.33853e-154	Macrophage	ARL8B
9.7406e-158	0.587826	0.323291	0.244	0.062	2.41791e-153	Macrophage	NUDT16
1.35534e-157	0.571265	0.316499	0.182	0.037	3.36436e-153	Macrophage	MYO1E
1.90342e-157	0.646331	0.519099	0.56	0.237	4.72486e-153	Macrophage	RAP2B
1.91371e-157	0.619147	0.390543	0.392	0.133	4.7504e-153	Macrophage	SPINT2
2.2581e-157	0.648964	0.575498	0.577	0.25	5.60529e-153	Macrophage	RNASET2
8.92718e-157	0.572579	0.362599	0.187	0.039	2.21599e-152	Macrophage	CR1
1.39075e-156	0.607708	0.357836	0.333	0.104	3.45225e-152	Macrophage	EEA1
2.2132e-156	0.572486	0.318896	0.186	0.039	5.49384e-152	Macrophage	SIGLEC10
3.51098e-156	0.600426	0.351455	0.299	0.087	8.7153e-152	Macrophage	NADK
3.64147e-156	0.611593	0.351336	0.353	0.114	9.03921e-152	Macrophage	NSFL1C
6.50517e-156	0.635215	0.571361	0.483	0.191	1.61478e-151	Macrophage	CHCHD10
6.67247e-156	0.644546	0.501537	0.553	0.231	1.65631e-151	Macrophage	STOM
1.33525e-155	0.67275	0.651076	0.778	0.441	3.3145e-151	Macrophage	TSPO
2.31899e-155	0.617675	0.360385	0.386	0.132	5.75643e-151	Macrophage	RRAGC
3.16631e-155	0.640305	0.455807	0.528	0.213	7.85973e-151	Macrophage	DICER1
5.67342e-155	0.637223	0.467626	0.505	0.201	1.40831e-150	Macrophage	DPP7
1.08406e-154	0.595722	0.317171	0.279	0.079	2.69095e-150	Macrophage	ANO6
4.66306e-154	0.597312	0.33011	0.286	0.082	1.15751e-149	Macrophage	MPDU1
4.86663e-154	0.562279	0.25367	0.153	0.027	1.20804e-149	Macrophage	FGD6
7.26522e-154	0.617068	0.35492	0.386	0.132	1.80345e-149	Macrophage	TIMM13
9.03968e-154	0.602146	0.362709	0.309	0.093	2.24392e-149	Macrophage	NDUFV3
9.555e-154	0.586593	0.306509	0.241	0.062	2.37184e-149	Macrophage	TLR8
1.08325e-153	0.615022	0.460736	0.37	0.126	2.68895e-149	Macrophage	NAIP
2.64805e-153	0.594629	0.309593	0.276	0.077	6.57324e-149	Macrophage	CLN8
2.87158e-153	0.667408	0.625932	0.745	0.397	7.12812e-149	Macrophage	FAM49B
3.25074e-153	0.646623	0.577602	0.57	0.249	8.06931e-149	Macrophage	IER3
4.70242e-153	0.608983	0.327969	0.345	0.11	1.16728e-148	Macrophage	ATP6V1H
4.74033e-153	0.643346	0.498479	0.551	0.232	1.17669e-148	Macrophage	BLOC1S1
1.03435e-152	0.63463	0.29936	0.504	0.193	2.56756e-148	Macrophage	KYNU
2.16451e-152	0.596714	0.309827	0.286	0.082	5.37296e-148	Macrophage	GLB1
2.18691e-152	0.644737	0.536837	0.563	0.241	5.42858e-148	Macrophage	VDAC1
2.62733e-152	0.59403	0.295354	0.274	0.077	6.52181e-148	Macrophage	COA3
3.54953e-152	0.596433	0.295512	0.285	0.082	8.81101e-148	Macrophage	ALOX5
4.21292e-152	0.621602	0.344989	0.416	0.148	1.04577e-147	Macrophage	TXNDC12
4.92473e-152	0.608245	0.400311	0.34	0.11	1.22246e-147	Macrophage	KLF7
5.05369e-152	0.587796	0.261081	0.249	0.065	1.25448e-147	Macrophage	TFPT
9.6753e-152	0.678238	0.686686	0.841	0.566	2.4017e-147	Macrophage	GNAI2
1.28282e-151	0.679633	0.62403	0.867	0.6	3.18433e-147	Macrophage	RHOA
2.46604e-151	0.5689	0.282832	0.176	0.036	6.12144e-147	Macrophage	SIGLEC14
2.55597e-151	0.617019	0.402824	0.388	0.135	6.34468e-147	Macrophage	CCDC47
2.68639e-151	0.579179	0.258907	0.214	0.051	6.66842e-147	Macrophage	LYL1
4.57077e-151	0.644909	0.464379	0.574	0.245	1.1346e-146	Macrophage	CTDNEP1
1.12577e-150	0.633158	0.524493	0.482	0.193	2.79449e-146	Macrophage	PYCARD
1.87763e-150	0.613211	0.366453	0.368	0.125	4.66085e-146	Macrophage	PSMD14
1.8838e-150	0.601797	0.331332	0.312	0.095	4.67616e-146	Macrophage	PSMC2
1.9871e-150	0.556908	0.252954	0.138	0.022	4.93258e-146	Macrophage	FARP1
4.46512e-150	0.587777	0.289261	0.249	0.066	1.10838e-145	Macrophage	ELOVL1
5.06914e-150	0.596074	0.332558	0.285	0.083	1.25831e-145	Macrophage	SMIM15
5.78111e-150	0.587408	0.307098	0.246	0.066	1.43505e-145	Macrophage	ARHGAP21
6.20692e-150	0.577167	0.298747	0.206	0.048	1.54074e-145	Macrophage	TLR1
6.28424e-150	0.615433	0.361684	0.38	0.132	1.55994e-145	Macrophage	ATF6
6.55452e-150	0.610635	0.369503	0.357	0.118	1.62703e-145	Macrophage	SECTM1
9.88589e-150	0.617744	0.335151	0.399	0.139	2.45397e-145	Macrophage	MCRIP1
1.88505e-149	0.646072	0.501577	0.583	0.256	4.67925e-145	Macrophage	SCP2
5.41654e-149	0.618563	0.344411	0.404	0.142	1.34455e-144	Macrophage	WBP2
7.45855e-149	0.597546	0.336046	0.292	0.087	1.85144e-144	Macrophage	DNAJC5
1.19844e-148	0.611165	0.311371	0.362	0.121	2.97489e-144	Macrophage	CERS2
3.12449e-148	0.580833	0.297328	0.221	0.055	7.75591e-144	Macrophage	CARM1
6.32816e-148	0.618131	0.347917	0.4	0.142	1.57084e-143	Macrophage	HDLBP
9.08799e-148	0.592273	0.302993	0.271	0.076	2.25591e-143	Macrophage	TWF1
9.10172e-148	0.595257	0.282158	0.283	0.083	2.25932e-143	Macrophage	RAP2A
5.63868e-147	0.599698	0.3154	0.304	0.093	1.39969e-142	Macrophage	PPFIA1
1.07106e-146	0.626603	0.405495	0.454	0.174	2.6587e-142	Macrophage	C4orf48
1.10522e-146	0.623386	0.396558	0.435	0.162	2.7435e-142	Macrophage	PSMB7
1.17052e-146	0.672238	0.665825	0.814	0.509	2.90558e-142	Macrophage	ENO1
1.85594e-146	0.602195	0.307743	0.318	0.1	4.60701e-142	Macrophage	ATP6V1D
2.06778e-146	0.594146	0.274644	0.279	0.081	5.13286e-142	Macrophage	PPP1R9B
2.12352e-146	0.603902	0.342932	0.325	0.104	5.27122e-142	Macrophage	LILRB3
2.57458e-146	0.609823	0.292036	0.359	0.12	6.39089e-142	Macrophage	CACUL1
2.6283e-146	0.583879	0.26174	0.236	0.061	6.52423e-142	Macrophage	TRPV2
3.94325e-146	0.600889	0.444745	0.31	0.097	9.78834e-142	Macrophage	IGFBP4
4.44211e-146	0.584206	0.304433	0.237	0.062	1.10267e-141	Macrophage	HRH2
7.91442e-146	0.584789	0.273504	0.24	0.063	1.9646e-141	Macrophage	ELL
8.12724e-146	0.647854	0.502133	0.609	0.277	2.01742e-141	Macrophage	HM13
1.2066e-145	0.598214	0.349728	0.298	0.091	2.99515e-141	Macrophage	TPMT
1.28291e-145	0.631811	0.513893	0.486	0.197	3.18456e-141	Macrophage	RB1
1.55054e-145	0.658452	0.620364	0.693	0.355	3.84891e-141	Macrophage	SNX6
1.61289e-145	0.615525	0.400754	0.387	0.138	4.00368e-141	Macrophage	HADHB
9.6163e-145	0.623965	0.357667	0.443	0.167	2.38705e-140	Macrophage	ADPGK
1.19873e-144	0.613911	0.367518	0.382	0.134	2.97561e-140	Macrophage	SEC61A1
1.58293e-144	0.582222	0.332826	0.229	0.059	3.9293e-140	Macrophage	FGD2
1.72392e-144	0.589767	0.29019	0.261	0.074	4.27929e-140	Macrophage	WSB2
2.52216e-144	0.606735	0.337673	0.344	0.113	6.26075e-140	Macrophage	FLII
2.60937e-144	0.567932	0.278222	0.176	0.037	6.47723e-140	Macrophage	COQ2
3.20562e-144	0.567045	0.857833	0.171	0.036	7.95731e-140	Macrophage	MT1A
5.09854e-144	0.614078	0.433622	0.379	0.135	1.26561e-139	Macrophage	VEGFA
1.80002e-143	0.636404	0.413377	0.533	0.221	4.46818e-139	Macrophage	NAPA
2.05027e-143	0.615474	0.333303	0.393	0.14	5.08938e-139	Macrophage	FAM91A1
2.73258e-143	0.644398	0.432727	0.598	0.263	6.78308e-139	Macrophage	AP1S2
6.7054e-143	0.665416	0.861233	0.74	0.445	1.66448e-138	Macrophage	IFI6
1.39952e-142	0.650059	0.493408	0.642	0.302	3.47403e-138	Macrophage	PPP1R18
4.27668e-142	0.65758	0.59221	0.714	0.363	1.0616e-137	Macrophage	HSPB1
4.87346e-142	0.614028	0.351801	0.386	0.138	1.20974e-137	Macrophage	IL6R
5.0163e-142	0.662049	0.591908	0.752	0.407	1.2452e-137	Macrophage	GSTP1
7.13539e-142	0.629829	0.37542	0.485	0.196	1.77122e-137	Macrophage	IL1RN
1.0315e-141	0.640235	0.472401	0.566	0.245	2.5605e-137	Macrophage	PSMB2
1.7515e-141	0.555759	0.258514	0.136	0.023	4.34775e-137	Macrophage	CAMSAP2
1.82143e-141	0.622094	0.343634	0.439	0.165	4.52134e-137	Macrophage	RAD23B
4.26198e-141	0.589987	0.277091	0.266	0.076	1.05795e-136	Macrophage	CISD3
4.8897e-141	0.596376	0.314134	0.294	0.091	1.21377e-136	Macrophage	ITFG1
6.07798e-141	0.622664	0.377175	0.443	0.168	1.50874e-136	Macrophage	CMTM3
9.36663e-141	0.612847	0.29033	0.383	0.135	2.32508e-136	Macrophage	TMEM33
1.2248e-140	0.580274	0.262375	0.225	0.058	3.04032e-136	Macrophage	UBXN6
1.78654e-140	0.610766	0.389025	0.367	0.13	4.43473e-136	Macrophage	CNPY3
8.36574e-140	0.655903	0.591949	0.684	0.362	2.07663e-135	Macrophage	SGK1
1.05761e-139	0.637987	0.429156	0.552	0.239	2.62531e-135	Macrophage	ABI1
1.23068e-139	0.605865	0.301775	0.345	0.116	3.05492e-135	Macrophage	CYB5R3
1.29628e-139	0.632733	0.464018	0.509	0.214	3.21775e-135	Macrophage	SELENOS
1.55258e-139	0.602719	0.298262	0.328	0.108	3.85397e-135	Macrophage	RREB1
2.33617e-139	0.624985	0.42666	0.457	0.181	5.79907e-135	Macrophage	PSMC4
2.98976e-139	0.569219	0.252907	0.183	0.041	7.42149e-135	Macrophage	EPAS1
3.36823e-139	0.612358	0.319638	0.381	0.136	8.36095e-135	Macrophage	AUP1
4.55267e-139	0.609367	0.323609	0.366	0.127	1.13011e-134	Macrophage	SGK3
4.65296e-139	0.587952	0.284929	0.258	0.074	1.155e-134	Macrophage	GDE1
5.04722e-139	0.625354	0.322739	0.466	0.182	1.25287e-134	Macrophage	PDCD6IP
5.87298e-139	0.594455	0.311454	0.288	0.088	1.45785e-134	Macrophage	ACAA2
6.17006e-139	0.617291	0.726719	0.395	0.154	1.53159e-134	Macrophage	NCF1
6.44117e-139	0.595004	0.327989	0.29	0.089	1.59889e-134	Macrophage	GLA
1.27253e-138	0.576112	0.252618	0.209	0.052	3.15879e-134	Macrophage	FAM129B
1.40053e-138	0.658148	0.561002	0.733	0.388	3.47653e-134	Macrophage	GNB2
2.70408e-138	0.610667	0.292666	0.374	0.132	6.71233e-134	Macrophage	TMEM179B
3.32668e-138	0.668117	0.672792	0.816	0.527	8.25782e-134	Macrophage	PSMA7
5.64935e-138	0.670604	0.710609	0.839	0.585	1.40234e-133	Macrophage	ZFP36L1
6.40876e-138	0.617843	0.340728	0.419	0.156	1.59085e-133	Macrophage	STX12
7.20588e-138	0.565814	0.283437	0.171	0.037	1.78871e-133	Macrophage	RASGRP3
1.12454e-137	0.5858	0.27451	0.25	0.07	2.79144e-133	Macrophage	GSAP
2.16209e-137	0.626387	0.306078	0.483	0.189	5.36695e-133	Macrophage	SERPINA1
2.52956e-137	0.615528	0.374905	0.402	0.149	6.27913e-133	Macrophage	GALNT1
3.72207e-137	0.569161	0.295096	0.183	0.042	9.23929e-133	Macrophage	OSCAR
4.34457e-137	0.59911	0.310061	0.312	0.101	1.07845e-132	Macrophage	SGMS1
7.2467e-137	0.600101	0.277372	0.318	0.104	1.79885e-132	Macrophage	RXRA
7.25358e-137	0.624455	0.408666	0.464	0.183	1.80056e-132	Macrophage	SDHC
8.76951e-137	0.618862	0.327006	0.425	0.162	2.17686e-132	Macrophage	IGF2R
1.09194e-136	0.570289	0.254913	0.187	0.044	2.71052e-132	Macrophage	KCNK6
1.59375e-136	0.632859	0.381075	0.526	0.221	3.95618e-132	Macrophage	KDELR1
1.81839e-136	0.617869	0.365681	0.419	0.159	4.5138e-132	Macrophage	MLEC
2.10483e-136	0.607659	0.329099	0.358	0.125	5.22481e-132	Macrophage	LPCAT2
2.17707e-136	0.584815	0.309331	0.246	0.069	5.40413e-132	Macrophage	SESTD1
2.53049e-136	0.624318	0.355387	0.463	0.184	6.28143e-132	Macrophage	TMEM230
2.62494e-136	0.658547	0.59426	0.743	0.407	6.51588e-132	Macrophage	TPM4
3.07193e-136	0.595619	0.286209	0.297	0.093	7.62544e-132	Macrophage	YIF1A
3.50944e-136	0.591092	0.313512	0.273	0.083	8.71149e-132	Macrophage	TMEM205
4.91291e-136	0.623498	0.417649	0.455	0.181	1.21953e-131	Macrophage	KLF10
5.70633e-136	0.634997	0.364082	0.549	0.233	1.41648e-131	Macrophage	LST1
5.87048e-136	0.637746	0.469336	0.566	0.248	1.45723e-131	Macrophage	RHEB
8.17416e-136	0.553168	0.33444	0.13	0.022	2.02907e-131	Macrophage	CXCL12
9.91206e-136	0.662668	0.620789	0.783	0.463	2.46047e-131	Macrophage	POMP
1.45248e-135	0.596794	0.284009	0.303	0.097	3.6055e-131	Macrophage	LARP4
1.84049e-135	0.570139	0.30111	0.187	0.044	4.56865e-131	Macrophage	ZNF503
4.05892e-135	0.622254	0.3997	0.452	0.178	1.00755e-130	Macrophage	POLR2E
5.71012e-135	0.607945	0.337391	0.363	0.128	1.41742e-130	Macrophage	NARS
1.59151e-134	0.616747	0.275359	0.419	0.158	3.9506e-130	Macrophage	DYNC1I2
1.68424e-134	0.631808	0.58042	0.508	0.223	4.18079e-130	Macrophage	ATF3
1.98981e-134	0.56432	0.277796	0.167	0.036	4.9393e-130	Macrophage	MYO1C
2.11094e-134	0.620726	0.377692	0.442	0.173	5.23999e-130	Macrophage	CHMP2A
5.36982e-134	0.567322	0.326011	0.178	0.04	1.33295e-129	Macrophage	GMPR
6.95183e-134	0.640037	0.418206	0.592	0.268	1.72565e-129	Macrophage	YWHAE
8.84104e-134	0.603237	0.29459	0.339	0.116	2.19461e-129	Macrophage	PSMD3
8.97863e-134	0.581505	0.286724	0.234	0.065	2.22876e-129	Macrophage	POLDIP2
1.12939e-133	0.615302	0.319883	0.412	0.154	2.80348e-129	Macrophage	COPZ1
1.99953e-133	0.600796	0.311927	0.325	0.109	4.96343e-129	Macrophage	RTCB
2.46572e-133	0.660723	0.583009	0.787	0.455	6.12065e-129	Macrophage	GNG5
2.74057e-133	0.596966	0.303635	0.305	0.099	6.80293e-129	Macrophage	TET3
3.78842e-133	0.625213	0.383916	0.478	0.194	9.404e-129	Macrophage	TMEM219
4.81203e-133	0.608369	0.321609	0.37	0.132	1.19449e-128	Macrophage	GNA15
5.51079e-133	0.608853	0.346094	0.373	0.133	1.36794e-128	Macrophage	SEPHS2
6.3862e-133	0.642367	0.522801	0.607	0.287	1.58525e-128	Macrophage	LIMS1
6.87087e-133	0.614463	0.307209	0.408	0.152	1.70556e-128	Macrophage	MYO9B
7.99556e-133	0.580819	0.32498	0.231	0.064	1.98474e-128	Macrophage	SNN
5.4796e-132	0.623282	0.318011	0.471	0.188	1.3602e-127	Macrophage	IRF8
7.35774e-132	0.588798	0.256244	0.269	0.081	1.82641e-127	Macrophage	ACTR1A
7.36871e-132	0.608008	0.400969	0.366	0.133	1.82913e-127	Macrophage	TMEM14C
9.02583e-132	0.65153	0.434408	0.726	0.36	2.24048e-127	Macrophage	EFHD2
2.60893e-131	0.604905	0.277737	0.353	0.123	6.47614e-127	Macrophage	GGA1
3.01477e-131	0.638209	0.408161	0.585	0.265	7.48357e-127	Macrophage	SSR1
3.02628e-131	0.627957	0.414763	0.5	0.211	7.51212e-127	Macrophage	VPS35
3.57599e-131	0.650744	0.559194	0.697	0.359	8.87668e-127	Macrophage	UQCR10
1.65959e-130	0.569794	0.279347	0.189	0.046	4.11959e-126	Macrophage	ASCL2
3.25135e-130	0.606481	0.278441	0.364	0.13	8.07083e-126	Macrophage	TMED7
3.25158e-130	0.577699	0.277249	0.22	0.06	8.0714e-126	Macrophage	TMEM106A
3.41127e-130	0.615424	0.363354	0.415	0.161	8.46779e-126	Macrophage	SDHD
4.43007e-130	0.593199	0.255271	0.292	0.093	1.09968e-125	Macrophage	ARL1
4.86078e-130	0.617431	0.372074	0.426	0.169	1.20659e-125	Macrophage	MEF2A
5.42739e-130	0.639638	0.336948	0.619	0.277	1.34724e-125	Macrophage	FGL2
1.40795e-129	0.620081	0.378281	0.448	0.18	3.49495e-125	Macrophage	SQOR
2.14239e-129	0.614816	0.326443	0.417	0.159	5.31805e-125	Macrophage	FOXO3
3.15066e-129	0.587595	0.257323	0.265	0.081	7.82088e-125	Macrophage	HYOU1
1.15868e-128	0.601791	0.269722	0.339	0.118	2.8762e-124	Macrophage	PQLC1
1.18786e-128	0.587058	0.299568	0.263	0.08	2.94863e-124	Macrophage	SIAH1
1.66541e-128	0.583128	0.257908	0.245	0.072	4.13405e-124	Macrophage	SDCCAG8
1.84157e-128	0.600214	0.327098	0.329	0.114	4.57132e-124	Macrophage	IFNAR2
1.98304e-128	0.60388	0.300742	0.351	0.124	4.9225e-124	Macrophage	ATL3
3.17086e-128	0.627754	0.389379	0.512	0.217	7.87102e-124	Macrophage	RER1
3.8609e-128	0.570279	0.288243	0.191	0.048	9.58391e-124	Macrophage	SORT1
4.2408e-128	0.637779	0.465858	0.59	0.274	1.05269e-123	Macrophage	RHOG
5.51564e-128	0.564067	0.30321	0.169	0.038	1.36915e-123	Macrophage	FILIP1L
1.40259e-127	0.583667	0.25411	0.25	0.073	3.48165e-123	Macrophage	ARL2
1.53945e-127	0.63403	0.363172	0.564	0.253	3.82139e-123	Macrophage	ATP13A3
5.67303e-127	0.605814	0.327231	0.364	0.132	1.40822e-122	Macrophage	SPATS2L
1.08008e-126	0.617251	0.353465	0.435	0.174	2.68109e-122	Macrophage	TMEM30A
1.46823e-126	0.618428	0.35973	0.446	0.179	3.64458e-122	Macrophage	DBNL
1.8936e-126	0.582871	0.286988	0.245	0.073	4.70047e-122	Macrophage	EIF2AK4
2.7305e-126	0.582015	0.285717	0.242	0.071	6.77792e-122	Macrophage	MAPKAPK3
2.89696e-126	0.631803	0.371926	0.551	0.244	7.19113e-122	Macrophage	ERP44
5.90733e-126	0.604755	0.317239	0.36	0.13	1.46638e-121	Macrophage	GTF2H5
2.49956e-125	0.638185	0.322929	0.623	0.285	6.20466e-121	Macrophage	METRNL
2.8251e-125	0.630729	0.330418	0.548	0.241	7.01274e-121	Macrophage	PICALM
3.33605e-125	0.603018	0.29418	0.351	0.126	8.28107e-121	Macrophage	ILK
3.81803e-125	0.609193	0.310529	0.388	0.146	9.4775e-121	Macrophage	MVP
4.75958e-125	0.60103	0.278957	0.339	0.12	1.18147e-120	Macrophage	PLIN3
7.95416e-125	0.581994	0.319635	0.243	0.072	1.97446e-120	Macrophage	DNPH1
9.74159e-125	0.581923	0.272694	0.243	0.072	2.41815e-120	Macrophage	LRRC59
1.16986e-124	0.608052	0.295312	0.382	0.143	2.90394e-120	Macrophage	RALBP1
1.29193e-124	0.611852	0.342277	0.405	0.157	3.20696e-120	Macrophage	RGS19
1.70686e-124	0.616212	0.309457	0.437	0.174	4.23694e-120	Macrophage	SUSD6
2.55367e-124	0.618958	0.337313	0.455	0.186	6.33897e-120	Macrophage	PPP2R1A
2.61357e-124	0.614101	0.386274	0.422	0.166	6.48766e-120	Macrophage	ANAPC11
2.8778e-124	0.58235	0.272255	0.246	0.073	7.14356e-120	Macrophage	MFHAS1
3.09237e-123	0.596953	0.340299	0.318	0.111	7.67619e-119	Macrophage	TMEM208
6.42777e-123	0.589841	0.26109	0.284	0.092	1.59557e-118	Macrophage	TNFSF12
1.18168e-122	0.58242	0.255196	0.247	0.075	2.93328e-118	Macrophage	MRPL27
1.19931e-122	0.612337	0.301755	0.415	0.162	2.97705e-118	Macrophage	ATP6V1E1
2.13276e-122	0.59817	0.261568	0.328	0.115	5.29416e-118	Macrophage	RPS6KA1
3.18732e-122	0.581059	0.280835	0.24	0.072	7.91189e-118	Macrophage	NAPRT
3.72167e-122	0.592713	0.257467	0.3	0.1	9.2383e-118	Macrophage	UBE2E1
4.35739e-122	0.63055	0.383339	0.554	0.25	1.08164e-117	Macrophage	TACC1
4.62432e-122	0.592337	0.261862	0.298	0.099	1.14789e-117	Macrophage	PPCS
7.47508e-122	0.566332	0.250842	0.18	0.045	1.85554e-117	Macrophage	YIF1B
1.50238e-121	0.587442	0.255513	0.273	0.087	3.72936e-117	Macrophage	SBF2
2.34233e-121	0.613691	0.311001	0.426	0.17	5.81437e-117	Macrophage	TRPS1
2.85551e-121	0.57648	0.258702	0.222	0.063	7.08824e-117	Macrophage	SAV1
2.97927e-121	0.600962	0.251623	0.345	0.125	7.39544e-117	Macrophage	NOTCH2
6.91369e-121	0.604741	0.260636	0.37	0.138	1.71619e-116	Macrophage	SNX27
9.21144e-121	0.643984	0.473486	0.692	0.353	2.28656e-116	Macrophage	SSB
9.66227e-121	0.605932	0.293508	0.375	0.142	2.39847e-116	Macrophage	EHBP1L1
2.60486e-120	0.618446	0.328029	0.462	0.193	6.46603e-116	Macrophage	USF2
6.84529e-120	0.582331	0.250925	0.25	0.077	1.69921e-115	Macrophage	TGFBR1
1.25739e-119	0.573317	0.292384	0.21	0.058	3.12123e-115	Macrophage	AVPI1
1.63113e-119	0.581541	0.258106	0.246	0.075	4.04894e-115	Macrophage	MGAT4B
1.79828e-119	0.605048	0.270212	0.375	0.141	4.46387e-115	Macrophage	SFT2D1
3.18696e-119	0.603058	0.32282	0.361	0.135	7.911e-115	Macrophage	PHB
2.39466e-118	0.608385	0.25453	0.4	0.155	5.94427e-114	Macrophage	SNX9
2.79571e-118	0.593174	0.252996	0.307	0.106	6.9398e-114	Macrophage	MRPS16
3.29218e-118	0.580122	0.253778	0.241	0.073	8.17218e-114	Macrophage	P2RX7
3.75805e-118	0.573636	0.251363	0.212	0.06	9.3286e-114	Macrophage	C20orf27
4.02907e-118	0.60034	0.468918	0.34	0.128	1.00014e-113	Macrophage	TSC22D1
5.02833e-118	0.646193	0.444841	0.73	0.393	1.24818e-113	Macrophage	GNB1
6.77517e-118	0.590199	0.29051	0.291	0.098	1.6818e-113	Macrophage	ACO2
9.2727e-118	0.58748	0.25633	0.277	0.091	2.30176e-113	Macrophage	NDUFS2
2.02874e-117	0.618383	0.404484	0.467	0.2	5.03594e-113	Macrophage	MDH1
3.40491e-117	0.586591	0.335443	0.271	0.09	8.452e-113	Macrophage	SDC4
4.71796e-117	0.571042	0.258687	0.202	0.056	1.17114e-112	Macrophage	CSF2RA
5.77072e-117	0.563949	0.306779	0.173	0.043	1.43246e-112	Macrophage	ENPP2
6.65078e-117	0.642672	0.470019	0.683	0.365	1.65092e-112	Macrophage	HIF1A
1.41787e-116	0.586589	0.294299	0.273	0.09	3.51958e-112	Macrophage	B3GNT2
2.22161e-116	0.642102	0.288214	0.72	0.359	5.5147e-112	Macrophage	CEBPD
5.86485e-116	0.606005	0.280345	0.387	0.151	1.45583e-111	Macrophage	MRPS18C
1.6824e-115	0.62404	0.375897	0.52	0.234	4.17623e-111	Macrophage	LMAN2
2.61548e-115	0.601671	1.47511	0.335	0.139	6.49241e-111	Macrophage	MT1G
2.65925e-115	0.630446	0.404224	0.58	0.274	6.60106e-111	Macrophage	WDR1
3.413e-115	0.600556	0.25747	0.356	0.133	8.47209e-111	Macrophage	TMEM9B
4.98113e-115	0.627593	0.443896	0.551	0.257	1.23647e-110	Macrophage	NDUFS6
7.36977e-115	0.608779	0.337085	0.406	0.164	1.8294e-110	Macrophage	LRPAP1
7.73908e-115	0.553979	0.314839	0.139	0.029	1.92107e-110	Macrophage	C1S
8.19575e-115	0.587073	0.254194	0.279	0.093	2.03443e-110	Macrophage	CCDC124
8.94409e-115	0.585695	0.269469	0.271	0.09	2.22019e-110	Macrophage	ECHS1
1.14205e-114	0.609354	0.299242	0.411	0.166	2.8349e-110	Macrophage	WDFY1
1.72913e-114	0.656259	0.59906	0.86	0.617	4.29221e-110	Macrophage	ARPC3
3.69927e-114	0.658896	0.648498	0.91	0.759	9.18271e-110	Macrophage	ITM2B
4.47886e-114	0.598937	0.308102	0.345	0.129	1.11179e-109	Macrophage	CYC1
9.37136e-114	0.596915	0.293931	0.333	0.123	2.32625e-109	Macrophage	C1orf122
1.58356e-113	0.629278	0.424764	0.574	0.273	3.93088e-109	Macrophage	GLRX
2.54462e-113	0.587583	0.254029	0.283	0.096	6.31651e-109	Macrophage	PAK1
5.31882e-113	0.605326	0.348717	0.385	0.154	1.32029e-108	Macrophage	MYD88
6.357e-113	0.602577	0.277975	0.372	0.144	1.578e-108	Macrophage	WDR45B
6.71036e-113	0.640092	0.478427	0.686	0.364	1.66571e-108	Macrophage	ARHGDIA
7.94407e-113	0.656186	0.512212	0.889	0.656	1.97196e-108	Macrophage	TPM3
9.95393e-113	0.619389	0.338843	0.493	0.217	2.47086e-108	Macrophage	GLUD1
1.87992e-112	0.623721	0.356259	0.531	0.242	4.66654e-108	Macrophage	ANXA7
2.08275e-112	0.596641	0.254091	0.335	0.124	5.17001e-108	Macrophage	CD58
2.42536e-112	0.649491	0.557847	0.768	0.495	6.02047e-108	Macrophage	ATP6V0E1
2.69634e-112	0.591849	0.313399	0.307	0.11	6.69312e-108	Macrophage	PHKB
3.20631e-112	0.578385	0.259105	0.238	0.074	7.95903e-108	Macrophage	GSR
5.84342e-112	0.597876	0.27642	0.344	0.129	1.45051e-107	Macrophage	IMMT
8.61009e-112	0.607485	0.321043	0.404	0.165	2.13728e-107	Macrophage	SNX5
2.04805e-111	0.616935	0.356365	0.478	0.208	5.08389e-107	Macrophage	PSMD11
4.52293e-111	0.620184	0.340835	0.508	0.226	1.12273e-106	Macrophage	RAB2A
7.55713e-111	0.617283	0.305679	0.485	0.212	1.87591e-106	Macrophage	PSMD7
1.20151e-110	0.612529	0.29736	0.446	0.189	2.98251e-106	Macrophage	YWHAG
1.55399e-110	0.614895	0.331072	0.464	0.201	3.85746e-106	Macrophage	CAB39
2.74195e-110	0.618261	0.290464	0.494	0.218	6.80633e-106	Macrophage	MAP3K8
4.74019e-110	0.587743	0.277246	0.288	0.1	1.17666e-105	Macrophage	AAED1
4.88052e-110	0.601659	0.275848	0.371	0.145	1.21149e-105	Macrophage	VMA21
2.77974e-109	0.586211	0.266362	0.281	0.097	6.90014e-105	Macrophage	LILRB1
3.33139e-109	0.614046	0.262877	0.469	0.199	8.26952e-105	Macrophage	NECAP2
6.62316e-109	0.615357	0.328866	0.474	0.207	1.64407e-104	Macrophage	ATP2A2
3.06798e-108	0.615272	0.277918	0.476	0.209	7.61565e-104	Macrophage	RUNX1
3.54692e-108	0.602047	0.273868	0.378	0.15	8.80453e-104	Macrophage	PSMD2
3.73901e-108	0.610891	0.291303	0.441	0.188	9.28134e-104	Macrophage	PTPN6
7.15471e-108	0.605549	0.28252	0.403	0.165	1.77601e-103	Macrophage	TWF2
9.05646e-108	0.593713	0.327221	0.324	0.122	2.24809e-103	Macrophage	TLNRD1
1.03308e-107	0.597895	0.259869	0.351	0.136	2.56441e-103	Macrophage	NUP62
8.50123e-107	0.619561	0.359832	0.518	0.237	2.11026e-102	Macrophage	PSMB6
1.51525e-106	0.577831	0.259594	0.241	0.078	3.7613e-102	Macrophage	TOR3A
1.97625e-106	0.627399	0.472127	0.585	0.291	4.90564e-102	Macrophage	ARPC1B
2.0443e-106	0.608699	0.255683	0.431	0.182	5.07458e-102	Macrophage	COL4A3BP
2.78875e-106	0.635629	0.462402	0.681	0.362	6.92251e-102	Macrophage	PSMA4
4.388e-106	0.61407	0.262906	0.478	0.208	1.08923e-101	Macrophage	UBE2D1
6.66853e-106	0.625455	0.412529	0.575	0.278	1.65533e-101	Macrophage	ATP5PB
1.24193e-105	0.624757	0.395035	0.57	0.275	3.08284e-101	Macrophage	CHMP5
2.83101e-105	0.625269	0.377845	0.582	0.279	7.02743e-101	Macrophage	GDI2
2.89548e-105	0.615262	0.316913	0.491	0.217	7.18746e-101	Macrophage	LSM3
3.1926e-105	0.547663	0.262965	0.12	0.025	7.92499e-101	Macrophage	CD80
4.06404e-105	0.593832	0.280678	0.331	0.126	1.00882e-100	Macrophage	PSMC3
4.31077e-105	0.595575	0.263496	0.344	0.132	1.07006e-100	Macrophage	MTMR6
6.10227e-105	0.584771	0.251335	0.28	0.098	1.51477e-100	Macrophage	NCOR2
6.54868e-105	0.600761	0.303913	0.375	0.152	1.62558e-100	Macrophage	NANS
7.81843e-105	0.593945	0.256472	0.333	0.127	1.94077e-100	Macrophage	CERS6
1.73407e-104	0.610644	0.321791	0.451	0.196	4.30449e-100	Macrophage	RNF181
4.44406e-104	0.595493	0.262826	0.344	0.134	1.10315e-99	Macrophage	FBXW5
7.1955e-104	0.642688	0.490293	0.777	0.476	1.78614e-99	Macrophage	ARF1
7.68241e-104	0.600237	0.254235	0.378	0.152	1.907e-99	Macrophage	MESD
9.444e-104	0.608085	0.269084	0.435	0.186	2.34428e-99	Macrophage	DDOST
1.95704e-103	0.596363	0.250155	0.352	0.138	4.85795e-99	Macrophage	SNX17
2.10354e-103	0.618035	0.374574	0.518	0.24	5.22162e-99	Macrophage	RPS19BP1
4.20752e-103	0.632183	0.414739	0.662	0.349	1.04443e-98	Macrophage	TRAM1
9.82039e-103	0.599527	0.29376	0.373	0.151	2.43772e-98	Macrophage	SNAP23
2.59699e-102	0.605662	0.327659	0.418	0.178	6.4465e-98	Macrophage	CCT5
9.61068e-102	0.613145	0.324347	0.482	0.217	2.38566e-97	Macrophage	TMED2
1.08378e-101	0.62926	0.430186	0.635	0.331	2.69026e-97	Macrophage	PEBP1
1.33545e-101	0.580702	0.267529	0.263	0.091	3.31499e-97	Macrophage	NME1
8.98907e-101	0.587888	0.273685	0.303	0.114	2.23136e-96	Macrophage	PLXNC1
1.0865e-100	0.593744	0.259429	0.341	0.133	2.69701e-96	Macrophage	NUP214
1.40849e-100	0.630904	0.375883	0.677	0.352	3.49628e-96	Macrophage	PLSCR1
6.58953e-100	0.624917	0.43379	0.599	0.303	1.63572e-95	Macrophage	WASF2
8.69544e-100	0.623406	0.448539	0.581	0.292	2.15847e-95	Macrophage	ATP5MF
1.11138e-99	0.598466	0.305194	0.373	0.154	2.75877e-95	Macrophage	MMP24OS
1.9355e-99	0.608421	0.299701	0.451	0.199	4.80448e-95	Macrophage	SRP72
1.9708e-99	0.602755	0.277619	0.405	0.172	4.89213e-95	Macrophage	RASSF2
2.76716e-99	0.60277	0.368549	0.4	0.173	6.86892e-95	Macrophage	ITPR2
3.85752e-99	0.623035	0.410342	0.58	0.293	9.57552e-95	Macrophage	NDUFB2
5.30216e-99	0.635221	0.518266	0.713	0.416	1.31616e-94	Macrophage	ZFAND5
1.41832e-98	0.602857	0.321947	0.406	0.175	3.5207e-94	Macrophage	ZYX
2.04234e-98	0.57669	0.31204	0.244	0.084	5.0697e-94	Macrophage	LY86
2.29934e-98	0.571635	0.307443	0.22	0.071	5.70765e-94	Macrophage	ADM
3.89121e-98	0.568405	0.305294	0.205	0.064	9.65914e-94	Macrophage	GCLC
8.5118e-98	0.602462	0.27819	0.41	0.175	2.11289e-93	Macrophage	C1orf43
1.39863e-97	0.590535	0.459183	0.319	0.128	3.47181e-93	Macrophage	CLEC4E
2.13716e-97	0.60975	0.300675	0.471	0.213	5.30507e-93	Macrophage	DNAJC15
3.8223e-97	0.627509	0.376551	0.651	0.342	9.4881e-93	Macrophage	SAMHD1
5.1694e-97	0.627456	0.397732	0.647	0.343	1.2832e-92	Macrophage	SEM1
6.22044e-97	0.625814	0.428792	0.619	0.329	1.5441e-92	Macrophage	IQGAP2
1.04285e-96	0.639012	0.45839	0.787	0.503	2.58867e-92	Macrophage	TXN
5.74006e-96	0.587546	0.329322	0.31	0.12	1.42485e-91	Macrophage	WWP1
1.03549e-95	0.611792	0.293583	0.498	0.23	2.57041e-91	Macrophage	MAPRE1
2.64275e-95	0.601411	0.252366	0.411	0.177	6.56009e-91	Macrophage	RAD23A
4.1845e-95	0.588737	0.305523	0.317	0.126	1.03872e-90	Macrophage	IFI30
1.05632e-94	0.613069	0.351887	0.509	0.242	2.62211e-90	Macrophage	REEP5
1.30029e-94	0.597388	0.253679	0.381	0.16	3.22771e-90	Macrophage	CHMP2B
7.52353e-94	0.612177	0.292163	0.509	0.239	1.86757e-89	Macrophage	OSTF1
1.52648e-93	0.622073	0.356101	0.608	0.315	3.78919e-89	Macrophage	SERINC1
1.79357e-93	0.602989	0.261655	0.43	0.189	4.45218e-89	Macrophage	BAX
2.26505e-93	0.601235	0.255299	0.412	0.181	5.62254e-89	Macrophage	PSTPIP2
2.89493e-93	0.611871	0.26047	0.505	0.24	7.18608e-89	Macrophage	CPEB4
3.0751e-93	0.630783	0.434365	0.715	0.411	7.63331e-89	Macrophage	CD164
4.42878e-93	0.61354	0.364692	0.516	0.252	1.09936e-88	Macrophage	NDUFC2
7.28112e-93	0.565754	0.318242	0.199	0.063	1.80739e-88	Macrophage	CYP1B1
3.55446e-92	0.623144	0.385313	0.627	0.333	8.82323e-88	Macrophage	VPS29
6.21733e-92	0.586053	1.01106	0.297	0.123	1.54333e-87	Macrophage	MT1M
6.47201e-92	0.622163	0.417752	0.614	0.326	1.60655e-87	Macrophage	MINOS1
6.96775e-92	0.611345	0.279152	0.511	0.242	1.7296e-87	Macrophage	PPP4C
1.34195e-91	0.550191	0.302152	0.135	0.034	3.33111e-87	Macrophage	PID1
2.81222e-91	0.622058	0.332143	0.633	0.328	6.98076e-87	Macrophage	ARPC4
3.08162e-91	0.619717	0.351364	0.6	0.308	7.6495e-87	Macrophage	ST13
6.18853e-91	0.599724	0.271349	0.412	0.18	1.53618e-86	Macrophage	NDUFA6
7.47427e-91	0.620456	0.336676	0.613	0.316	1.85534e-86	Macrophage	SSR3
1.12004e-90	0.609333	0.266682	0.5	0.234	2.78029e-86	Macrophage	BANF1
1.42813e-90	0.606858	0.260288	0.474	0.22	3.54505e-86	Macrophage	VCP
2.21956e-90	0.591375	0.3343	0.346	0.145	5.50961e-86	Macrophage	OTUD1
1.21699e-89	0.637108	0.533553	0.831	0.59	3.02094e-85	Macrophage	EMP3
1.41241e-89	0.620621	0.448537	0.608	0.327	3.50603e-85	Macrophage	SH3BGRL
2.04469e-89	0.59635	0.301935	0.385	0.169	5.07552e-85	Macrophage	RALA
2.45428e-89	0.616608	0.321798	0.585	0.292	6.09226e-85	Macrophage	UBE2L3
1.40299e-88	0.612258	0.340169	0.533	0.263	3.48263e-84	Macrophage	PSMB4
6.47659e-88	0.598047	0.25693	0.409	0.181	1.60768e-83	Macrophage	C19orf70
8.00924e-88	0.608847	0.295247	0.5	0.243	1.98813e-83	Macrophage	FAM120A
9.27406e-88	0.637452	0.480497	0.87	0.66	2.3021e-83	Macrophage	CALM2
1.50849e-87	0.558859	0.265186	0.173	0.052	3.74451e-83	Macrophage	SLC16A6
1.79871e-87	0.639295	0.454365	0.943	0.838	4.46494e-83	Macrophage	MYL6
4.29003e-87	0.612194	0.270278	0.547	0.27	1.06492e-82	Macrophage	GNA13
5.04239e-87	0.602497	0.272732	0.448	0.207	1.25167e-82	Macrophage	NDUFB7
6.73991e-87	0.625458	0.389313	0.706	0.401	1.67305e-82	Macrophage	SPCS2
3.47448e-86	0.611442	0.315816	0.542	0.269	8.62471e-82	Macrophage	ZNF706
5.35108e-86	0.604088	0.273311	0.469	0.22	1.3283e-81	Macrophage	PRDX5
5.42188e-86	0.610719	0.310395	0.533	0.265	1.34587e-81	Macrophage	SELENOT
5.54271e-86	0.601437	0.279998	0.445	0.205	1.37587e-81	Macrophage	NDUFAB1
2.12899e-85	0.636682	0.432018	0.886	0.73	5.28478e-81	Macrophage	ARPC2
2.52155e-85	0.637311	0.47202	0.917	0.8	6.25924e-81	Macrophage	ATP5F1E
1.46031e-84	0.604005	0.283744	0.475	0.225	3.62494e-80	Macrophage	AURKAIP1
1.53301e-84	0.595172	0.269357	0.394	0.177	3.8054e-80	Macrophage	NDUFS7
3.9423e-84	0.571229	0.270996	0.237	0.086	9.78598e-80	Macrophage	SPARC
1.22926e-83	0.554416	0.27259	0.158	0.046	3.05139e-79	Macrophage	TPM1
1.32505e-83	0.593251	0.296227	0.382	0.17	3.28916e-79	Macrophage	GADD45GIP1
1.76837e-83	0.632429	0.389694	0.837	0.597	4.38963e-79	Macrophage	ACTR2
2.58016e-83	0.611979	0.285758	0.568	0.288	6.40473e-79	Macrophage	DYNLRB1
3.21016e-83	0.629236	0.399462	0.792	0.515	7.96857e-79	Macrophage	IQGAP1
4.1828e-83	0.596232	0.31159	0.405	0.187	1.0383e-78	Macrophage	PHPT1
1.09022e-82	0.601233	0.295925	0.455	0.216	2.70625e-78	Macrophage	NMI
8.33101e-82	0.6127	0.336827	0.58	0.304	2.06801e-77	Macrophage	PSMD8
9.62176e-82	0.595501	0.281487	0.404	0.188	2.38841e-77	Macrophage	RAB5IF
1.29279e-81	0.624528	0.450978	0.733	0.449	3.2091e-77	Macrophage	PSMB1
7.63351e-81	0.580884	0.362118	0.296	0.125	1.89487e-76	Macrophage	CD93
1.50113e-80	0.570287	0.316201	0.236	0.089	3.72624e-76	Macrophage	CD274
2.28805e-80	0.609003	0.3278	0.554	0.281	5.67964e-76	Macrophage	ATP5PD
2.88582e-80	0.55566	0.959783	0.164	0.051	7.16348e-76	Macrophage	CCL7
4.4104e-80	0.616435	0.477738	0.628	0.355	1.09479e-75	Macrophage	ATP5MC3
6.79056e-80	0.57807	0.279633	0.283	0.116	1.68562e-75	Macrophage	B3GNT5
9.07284e-80	0.584221	0.490596	0.317	0.141	2.25215e-75	Macrophage	SLAMF7
2.12243e-79	0.61287	0.281116	0.602	0.322	5.2685e-75	Macrophage	TGOLN2
2.25988e-79	0.6195	0.416215	0.675	0.4	5.6097e-75	Macrophage	CD47
3.76711e-79	0.604851	0.281058	0.508	0.256	9.3511e-75	Macrophage	CTNNB1
1.68972e-77	0.61593	0.253929	0.673	0.37	4.19439e-73	Macrophage	CMTM6
2.93187e-77	0.607062	0.258283	0.55	0.284	7.27778e-73	Macrophage	CELF1
4.06611e-77	0.546487	0.259378	0.13	0.035	1.00933e-72	Macrophage	P2RY13
9.73657e-77	0.600979	0.264156	0.481	0.24	2.41691e-72	Macrophage	UBE2Z
6.32645e-76	0.607407	0.351135	0.557	0.296	1.57042e-71	Macrophage	NDUFA13
4.45375e-75	0.59421	0.251778	0.425	0.204	1.10555e-70	Macrophage	TENT5A
6.3159e-75	0.585584	1.24368	0.327	0.161	1.5678e-70	Macrophage	CXCL9
7.58727e-75	0.628836	0.304053	0.973	0.968	1.88339e-70	Macrophage	HLA-B
4.94625e-74	0.606078	0.32826	0.559	0.296	1.22781e-69	Macrophage	ANXA11
1.50043e-73	0.627127	0.538787	0.906	0.782	3.72451e-69	Macrophage	S100A10
4.45069e-73	0.600042	0.269471	0.496	0.252	1.10479e-68	Macrophage	ELOC
8.29936e-73	0.622327	0.436021	0.808	0.56	2.06015e-68	Macrophage	CLIC1
8.50134e-73	0.608251	0.276045	0.596	0.326	2.11029e-68	Macrophage	IRF2BP2
4.0676e-72	0.595049	0.273683	0.451	0.222	1.0097e-67	Macrophage	PGAM1
4.6719e-72	0.620188	0.253245	0.815	0.516	1.15971e-67	Macrophage	TIMP1
6.55761e-72	0.60315	0.498236	0.511	0.287	1.6278e-67	Macrophage	RGS1
9.99218e-72	0.619098	0.406689	0.766	0.501	2.48036e-67	Macrophage	COX5B
1.7268e-71	0.600105	0.254585	0.51	0.261	4.28645e-67	Macrophage	SELENOF
4.24652e-71	0.609487	0.318815	0.631	0.354	1.05411e-66	Macrophage	ATP5PF
1.34518e-70	0.553984	0.258209	0.167	0.056	3.33914e-66	Macrophage	ADAM28
1.72141e-70	0.604759	0.363672	0.567	0.309	4.27305e-66	Macrophage	UQCRQ
3.36054e-70	0.619273	0.342935	0.815	0.535	8.34186e-66	Macrophage	PCBP1
4.69903e-70	0.604504	0.342544	0.567	0.31	1.16644e-65	Macrophage	DYNLT1
5.15764e-69	0.619634	0.380063	0.835	0.579	1.28028e-64	Macrophage	TAGLN2
1.35327e-68	0.617515	0.454554	0.776	0.529	3.35921e-64	Macrophage	CD99
1.52708e-68	0.613391	0.411457	0.697	0.443	3.79066e-64	Macrophage	STAT1
4.88507e-68	0.604095	0.280927	0.588	0.321	1.21262e-63	Macrophage	CSNK2B
1.4584e-67	0.622073	0.358253	0.939	0.852	3.62019e-63	Macrophage	PFN1
1.49236e-67	0.584731	0.256218	0.368	0.179	3.70449e-63	Macrophage	DUSP6
1.49747e-67	0.601549	0.264911	0.559	0.3	3.71717e-63	Macrophage	LAMTOR5
1.61769e-66	0.607033	0.304466	0.641	0.371	4.0156e-62	Macrophage	TMEM59
1.30158e-65	0.615318	0.474621	0.78	0.542	3.23092e-61	Macrophage	AHNAK
1.96074e-65	0.603798	0.376108	0.592	0.343	4.86713e-61	Macrophage	POLR2L
7.50652e-65	0.603022	0.281889	0.603	0.338	1.86334e-60	Macrophage	TMEM50A
5.36104e-64	0.601315	0.299289	0.579	0.328	1.33077e-59	Macrophage	EPSTI1
5.82299e-64	0.618588	0.38486	0.942	0.827	1.44544e-59	Macrophage	SERF2
6.14033e-64	0.614548	0.422783	0.798	0.565	1.52421e-59	Macrophage	PPIB
1.26503e-63	0.550171	2.01391	0.157	0.054	3.14019e-59	Macrophage	FABP4
1.35362e-63	0.554024	0.285945	0.176	0.065	3.36009e-59	Macrophage	THBD
2.57446e-63	0.610947	0.375131	0.754	0.483	6.39057e-59	Macrophage	RBX1
5.63386e-63	0.599899	0.261036	0.583	0.32	1.39849e-58	Macrophage	COPE
1.12921e-62	0.604377	0.350738	0.639	0.38	2.80303e-58	Macrophage	ATP5ME
1.88312e-62	0.604169	0.319798	0.647	0.379	4.67447e-58	Macrophage	ATP5F1B
9.34138e-62	0.605662	0.268574	0.682	0.41	2.31881e-57	Macrophage	SQSTM1
1.47502e-61	0.598712	0.384702	0.556	0.323	3.66144e-57	Macrophage	VAMP5
1.9199e-61	0.600656	0.260597	0.612	0.344	4.76577e-57	Macrophage	NDUFA1
5.54344e-61	0.600778	0.251291	0.621	0.35	1.37605e-56	Macrophage	PSMA1
7.69411e-61	0.601765	0.268706	0.636	0.364	1.90991e-56	Macrophage	RAP1A
9.19999e-61	0.614318	0.56093	0.831	0.697	2.28371e-56	Macrophage	DUSP1
2.47893e-60	0.606349	0.332039	0.707	0.445	6.15344e-56	Macrophage	DAZAP2
1.21629e-58	0.587056	0.500458	0.432	0.237	3.01919e-54	Macrophage	INSIG1
1.68549e-58	0.602319	0.497403	0.644	0.406	4.1839e-54	Macrophage	GBP1
2.52707e-58	0.587948	0.281358	0.457	0.245	6.27294e-54	Macrophage	ATP5F1C
3.1864e-58	0.605076	0.316871	0.733	0.457	7.9096e-54	Macrophage	PSMB3
6.63852e-58	0.602722	0.33634	0.679	0.42	1.64788e-53	Macrophage	UQCR11
2.22916e-57	0.601592	0.319866	0.672	0.409	5.53344e-53	Macrophage	COX8A
2.85279e-57	0.597947	0.349718	0.585	0.359	7.08149e-53	Macrophage	GPR183
3.27705e-56	0.611185	0.354899	0.991	0.983	8.13463e-52	Macrophage	TMSB4X
4.53345e-56	0.610847	0.316491	0.926	0.84	1.12534e-51	Macrophage	CFL1
5.72306e-56	0.61011	0.387242	0.894	0.74	1.42064e-51	Macrophage	KLF6
7.01656e-56	0.60167	0.270911	0.696	0.435	1.74172e-51	Macrophage	C6orf62
2.9199e-55	0.590489	0.37663	0.502	0.293	7.24806e-51	Macrophage	SRI
5.74192e-55	0.606599	0.378855	0.808	0.59	1.42532e-50	Macrophage	ATP6V1G1
1.18393e-54	0.609579	0.323425	0.987	0.959	2.93887e-50	Macrophage	TMSB10
2.61614e-54	0.597894	0.271553	0.655	0.395	6.49405e-50	Macrophage	MTDH
2.56227e-53	0.598349	0.324084	0.672	0.419	6.36033e-49	Macrophage	ATP5MD
2.72475e-53	0.601288	0.343027	0.712	0.482	6.76365e-49	Macrophage	PGK1
1.16875e-52	0.607093	0.428077	0.912	0.794	2.9012e-48	Macrophage	SH3BGRL3
2.13299e-50	0.595679	0.329421	0.664	0.423	5.29471e-46	Macrophage	COX7B
4.74452e-50	0.599335	0.391668	0.746	0.515	1.17773e-45	Macrophage	GNAS
2.84387e-47	0.542288	0.305316	0.141	0.053	7.05933e-43	Macrophage	ADIRF
6.25723e-46	0.578459	0.544485	0.415	0.257	1.55323e-41	Macrophage	CXCL10
6.04386e-45	0.59208	0.258074	0.697	0.466	1.50027e-40	Macrophage	BST2
1.06579e-40	0.586749	0.331387	0.666	0.451	2.64561e-36	Macrophage	PSME2
2.37946e-39	0.587303	0.268561	0.743	0.504	5.90654e-35	Macrophage	COX6B1
2.76399e-38	0.586008	0.2758	0.726	0.504	6.86106e-34	Macrophage	ELOB
4.06849e-37	0.585924	0.366767	0.748	0.551	1.00992e-32	Macrophage	HSPA5
2.54544e-35	0.538397	0.40902	0.14	0.062	6.31855e-31	Macrophage	CCL3L1
3.07899e-34	0.533033	0.522292	0.112	0.046	7.64297e-30	Macrophage	FN1
6.58566e-33	0.542559	0.372178	0.172	0.086	1.63476e-28	Macrophage	IDO1
6.60395e-33	0.566611	0.705646	0.402	0.268	1.6393e-28	Macrophage	MT1E
8.69053e-29	0.577563	0.268573	0.848	0.716	2.15725e-24	Macrophage	FOS
6.94211e-24	0.570929	0.31195	0.967	0.959	1.72324e-19	Macrophage	MT-ND2
2.62954e-15	0.531875	0.469418	0.189	0.118	6.5273e-11	Macrophage	DCN
3.97204e-15	0.526377	0.256466	0.134	0.077	9.85979e-11	Macrophage	MGP
4.69415e-13	0.523681	0.350139	0.123	0.074	1.16523e-08	Macrophage	CXCL14
9.78396e-11	0.545074	0.3038	0.802	0.719	2.42867e-06	Macrophage	MT2A
1.53313e-07	0.516505	0.268255	0.103	0.068	0.00380568	Macrophage	SPARCL1
0	0.920141	4.42098	0.918	0.301	0	Neutrophil	S100A9
0	0.9112	3.66516	0.902	0.193	0	Neutrophil	LYZ
0	0.909687	2.37541	0.98	0.723	0	Neutrophil	SAT1
0	0.905946	3.04155	0.918	0.334	0	Neutrophil	NAMPT
0	0.895038	4.39826	0.859	0.205	0	Neutrophil	S100A8
0	0.891607	2.29312	0.943	0.421	0	Neutrophil	SOD2
0	0.879542	2.14025	0.923	0.373	0	Neutrophil	CTSS
0	0.87162	3.1676	0.773	0.056	0	Neutrophil	FCN1
0	0.864768	2.25271	0.842	0.147	0	Neutrophil	CYBB
0	0.858837	1.9187	0.917	0.282	0	Neutrophil	FCER1G
0	0.849708	1.65895	0.996	0.968	0	Neutrophil	FTH1
0	0.849599	1.83069	0.903	0.304	0	Neutrophil	TYROBP
0	0.847595	3.72744	0.725	0.063	0	Neutrophil	VCAN
0	0.837607	1.68211	0.986	0.918	0	Neutrophil	NEAT1
0	0.834428	0.739052	0.99	0.943	0	Neutrophil	FTL
0	0.83065	2.2236	0.764	0.152	0	Neutrophil	FGL2
0	0.830611	2.54487	0.79	0.211	0	Neutrophil	PLEK
0	0.829769	1.895	0.811	0.191	0	Neutrophil	AIF1
0	0.82807	1.18581	0.977	0.897	0	Neutrophil	S100A6
0	0.82722	2.16818	0.814	0.196	0	Neutrophil	MARCKS
0	0.825367	1.62957	0.902	0.46	0	Neutrophil	SDCBP
0	0.819033	1.79474	0.843	0.283	0	Neutrophil	ZEB2
0	0.817571	2.19366	0.717	0.116	0	Neutrophil	ACSL1
0	0.816507	1.10577	0.99	0.96	0	Neutrophil	ACTB
0	0.814775	1.60597	0.873	0.396	0	Neutrophil	TYMP
0	0.81296	1.90986	0.758	0.181	0	Neutrophil	LYN
0	0.812783	1.56283	0.904	0.613	0	Neutrophil	MCL1
0	0.812514	1.33745	0.87	0.32	0	Neutrophil	PSAP
0	0.811181	2.36839	0.79	0.304	0	Neutrophil	GBP1
0	0.810656	2.57155	0.702	0.127	0	Neutrophil	MNDA
0	0.808044	1.33571	0.921	0.594	0	Neutrophil	S100A11
0	0.805523	1.28675	0.963	0.875	0	Neutrophil	SRGN
0	0.803951	1.95097	0.787	0.257	0	Neutrophil	CEBPD
0	0.80394	2.51349	0.713	0.172	0	Neutrophil	WARS
0	0.801916	1.12931	0.905	0.339	0	Neutrophil	HLA-DRA
0	0.801902	3.38087	0.617	0.022	0	Neutrophil	S100A12
0	0.796836	2.07065	0.713	0.143	0	Neutrophil	MAFB
0	0.793433	2.75527	0.628	0.053	0	Neutrophil	APOBEC3A
0	0.790994	1.37575	0.884	0.583	0	Neutrophil	COTL1
0	0.789926	2.11227	0.661	0.121	0	Neutrophil	GK
0	0.78979	2.16806	0.618	0.05	0	Neutrophil	CD300E
0	0.787028	2.00458	0.617	0.063	0	Neutrophil	FPR1
0	0.783132	1.56773	0.778	0.312	0	Neutrophil	LAP3
0	0.781365	1	0.851	0.313	0	Neutrophil	CST3
0	0.781054	1.84404	0.618	0.078	0	Neutrophil	SERPINA1
0	0.78067	1.99477	0.678	0.172	0	Neutrophil	TNFSF13B
0	0.779009	1.75228	0.831	0.445	0	Neutrophil	TIMP1
0	0.777297	1.50828	0.84	0.433	0	Neutrophil	CEBPB
0	0.776958	1.03269	0.946	0.849	0	Neutrophil	H3F3A
0	0.775207	1.77361	0.683	0.167	0	Neutrophil	PLAUR
0	0.771348	1.63454	0.677	0.174	0	Neutrophil	ATP6V1B2
0	0.770609	1.72798	0.641	0.132	0	Neutrophil	LST1
0	0.768088	1.59168	0.698	0.214	0	Neutrophil	PTPRE
0	0.764561	1.81811	0.598	0.093	0	Neutrophil	KYNU
0	0.75792	1.88392	0.591	0.094	0	Neutrophil	C5AR1
0	0.757747	1.65023	0.607	0.116	0	Neutrophil	RAB31
0	0.757301	2.65133	0.587	0.097	0	Neutrophil	IL1RN
0	0.75722	1.40701	0.698	0.221	0	Neutrophil	APLP2
0	0.755897	1.81224	0.612	0.13	0	Neutrophil	BCL2A1
0	0.754847	1.45884	0.768	0.329	0	Neutrophil	GLUL
0	0.754733	1.64803	0.694	0.253	0	Neutrophil	MXD1
0	0.754598	1.01564	0.973	0.907	0	Neutrophil	VIM
0	0.753	1.60154	0.595	0.114	0	Neutrophil	NCF2
0	0.751167	1.7871	0.598	0.116	0	Neutrophil	TNFAIP2
0	0.749371	1.71412	0.554	0.071	0	Neutrophil	FCGR1A
0	0.748595	1.47409	0.791	0.429	0	Neutrophil	SAMSN1
0	0.747266	0.926706	0.904	0.592	0	Neutrophil	LGALS1
0	0.746912	0.693104	0.758	0.272	0	Neutrophil	CTSB
0	0.745539	1.12412	0.828	0.473	0	Neutrophil	ARPC5
0	0.743588	1.13351	0.843	0.543	0	Neutrophil	ACTR2
0	0.741218	1.55497	0.561	0.096	0	Neutrophil	CLEC7A
0	0.736966	1.69347	0.555	0.099	0	Neutrophil	DMXL2
0	0.736535	1.12031	0.896	0.759	0	Neutrophil	S100A10
0	0.733813	1.53994	0.567	0.113	0	Neutrophil	C3AR1
0	0.733492	1.07208	0.744	0.319	0	Neutrophil	BRI3
0	0.733479	1.7612	0.584	0.151	0	Neutrophil	SLC25A37
0	0.733083	1.18514	0.673	0.203	0	Neutrophil	GRN
0	0.732653	1.4916	0.582	0.142	0	Neutrophil	ETS2
0	0.732381	1.56881	0.556	0.122	0	Neutrophil	GCA
0	0.731642	1.89046	0.503	0.049	0	Neutrophil	AQP9
0	0.731132	1.0309	0.857	0.59	0	Neutrophil	LCP1
0	0.730371	1.66679	0.502	0.056	0	Neutrophil	CSTA
0	0.729256	1.39177	0.701	0.336	0	Neutrophil	SERPINB1
0	0.729188	1.46623	0.596	0.173	0	Neutrophil	ATP13A3
0	0.728057	1.48153	0.682	0.305	0	Neutrophil	GBP2
0	0.727911	1.68899	0.675	0.318	0	Neutrophil	GBP5
0	0.726355	1.43362	0.569	0.131	0	Neutrophil	KLF4
0	0.724724	0.907277	0.757	0.313	0	Neutrophil	NPC2
0	0.723408	1.18414	0.779	0.445	0	Neutrophil	WSB1
0	0.720689	1.36663	0.56	0.123	0	Neutrophil	FCGR2A
0	0.72046	1.46523	0.538	0.111	0	Neutrophil	MPEG1
0	0.718469	1.36843	0.559	0.131	0	Neutrophil	CXCL16
0	0.718306	1.358	0.618	0.221	0	Neutrophil	MGAT1
0	0.718113	1.42266	0.565	0.158	0	Neutrophil	TET2
0	0.715715	1.58931	0.499	0.086	0	Neutrophil	RNF144B
0	0.715342	1.34127	0.571	0.15	0	Neutrophil	KCTD12
0	0.715339	1.13017	0.673	0.281	0	Neutrophil	PLSCR1
0	0.715026	1.41354	0.512	0.1	0	Neutrophil	RBM47
0	0.713368	1.73483	0.866	0.679	0	Neutrophil	MT2A
0	0.712509	1.52681	0.507	0.098	0	Neutrophil	PSTPIP2
0	0.711351	1.26474	0.54	0.113	0	Neutrophil	CD14
0	0.711175	0.423855	0.873	0.548	0	Neutrophil	CD74
0	0.710467	2.03118	0.543	0.144	0	Neutrophil	C15orf48
0	0.709224	1.08116	0.659	0.28	0	Neutrophil	QKI
0	0.709191	1.18068	0.653	0.291	0	Neutrophil	VASP
0	0.709017	1.45632	0.528	0.133	0	Neutrophil	DSE
0	0.708948	0.942401	0.749	0.388	0	Neutrophil	ANXA2
0	0.708517	0.742686	0.902	0.807	0	Neutrophil	GAPDH
0	0.708416	1.09771	0.683	0.309	0	Neutrophil	ANXA5
0	0.707109	0.976116	0.783	0.485	0	Neutrophil	PCBP1
0	0.706998	2.78597	0.547	0.178	0	Neutrophil	CXCL10
0	0.70681	0.961896	0.863	0.665	0	Neutrophil	CD44
0	0.706127	1.2879	0.575	0.198	0	Neutrophil	AP1S2
0	0.705976	1.38102	0.5	0.1	0	Neutrophil	IGSF6
0	0.705945	1.10523	0.631	0.255	0	Neutrophil	ARRB2
0	0.705267	1.27785	0.566	0.188	0	Neutrophil	CASP1
0	0.704301	1.36323	0.546	0.156	0	Neutrophil	SNX10
0	0.704192	1.21969	0.654	0.305	0	Neutrophil	HIF1A
0	0.702688	1.08724	0.662	0.307	0	Neutrophil	CMTM6
0	0.702405	1.34024	0.654	0.301	0	Neutrophil	SGK1
0	0.702387	0.861264	0.839	0.622	0	Neutrophil	TPM3
0	0.701656	1.05963	0.636	0.263	0	Neutrophil	GSTO1
0	0.701501	1.21642	0.502	0.112	0	Neutrophil	SPI1
0	0.700879	0.692362	0.643	0.22	0	Neutrophil	CTSZ
0	0.700836	1.53677	0.711	0.409	0	Neutrophil	IFITM3
0	0.699807	1.07255	0.61	0.219	0	Neutrophil	ASAH1
0	0.699783	1.46477	0.426	0.031	0	Neutrophil	LILRA5
0	0.699742	1.46911	0.457	0.07	0	Neutrophil	IRAK3
0	0.699485	1.26279	0.581	0.221	0	Neutrophil	LCP2
0	0.696676	0.842072	0.897	0.705	0	Neutrophil	KLF6
0	0.696561	0.97189	0.707	0.375	0	Neutrophil	PKM
0	0.696037	1.46029	0.438	0.058	0	Neutrophil	TLR2
0	0.696016	1.30306	0.591	0.233	0	Neutrophil	YBX3
0	0.695265	1.45434	0.435	0.057	0	Neutrophil	FGD4
0	0.693976	0.887131	0.631	0.247	0	Neutrophil	HLA-DRB1
0	0.69266	1.4551	0.405	0.024	0	Neutrophil	FPR2
0	0.692363	1.66263	0.472	0.102	0	Neutrophil	DUSP6
0	0.691694	0.889307	0.766	0.463	0	Neutrophil	IQGAP1
0	0.6907	1.28568	0.475	0.113	0	Neutrophil	STX11
0	0.690351	0.826427	0.804	0.563	0	Neutrophil	RHOA
0	0.690172	1.20318	0.52	0.16	0	Neutrophil	RASGEF1B
0	0.690118	1.03743	0.525	0.127	0	Neutrophil	CD163
0	0.689389	0.848839	0.74	0.42	0	Neutrophil	RAC1
0	0.68877	1.20738	0.617	0.296	0	Neutrophil	SERPINB9
0	0.688494	1.40963	0.423	0.051	0	Neutrophil	CLEC4E
0	0.687729	1.2868	0.438	0.074	0	Neutrophil	LILRB2
0	0.687631	0.956538	0.699	0.395	0	Neutrophil	TSPO
0	0.687608	0.838584	0.774	0.5	0	Neutrophil	LAPTM5
0	0.687533	1.27541	0.499	0.149	0	Neutrophil	BACH1
0	0.68523	1.12753	0.546	0.209	0	Neutrophil	GNA13
0	0.684636	0.884024	0.705	0.389	0	Neutrophil	RTN4
0	0.682979	2.27324	0.412	0.059	0	Neutrophil	THBS1
0	0.682568	0.632406	0.901	0.772	0	Neutrophil	SH3BGRL3
0	0.681329	1.75179	0.467	0.126	0	Neutrophil	SLC39A8
0	0.680135	0.843608	0.742	0.445	0	Neutrophil	CAP1
0	0.680017	1.03874	0.539	0.204	0	Neutrophil	ARL8B
0	0.679016	1.01091	0.542	0.183	0	Neutrophil	CTSH
0	0.678869	1.13107	0.485	0.147	0	Neutrophil	UBE2D1
0	0.678389	0.805667	0.762	0.478	0	Neutrophil	ACTR3
0	0.677942	1.19984	0.413	0.068	0	Neutrophil	FGR
0	0.677656	0.881872	0.636	0.31	0	Neutrophil	EFHD2
0	0.677052	0.956695	0.587	0.258	0	Neutrophil	CDKN1A
0	0.676503	1.29557	0.47	0.136	0	Neutrophil	GCH1
0	0.676472	0.854625	0.661	0.349	0	Neutrophil	ITGB2
0	0.676177	1.38025	0.395	0.05	0	Neutrophil	NLRP3
0	0.676101	0.927572	0.716	0.433	0	Neutrophil	PARP14
0	0.675304	1.22452	0.572	0.266	0	Neutrophil	VAMP5
0	0.67507	1.1657	0.607	0.313	0	Neutrophil	ATP2B1
0	0.674994	0.863035	0.681	0.378	0	Neutrophil	NFE2L2
0	0.67469	0.571962	0.903	0.815	0	Neutrophil	SERF2
0	0.674262	1.18329	0.388	0.046	0	Neutrophil	CFP
0	0.673532	1.1323	0.537	0.221	0	Neutrophil	RILPL2
0	0.672455	1.14648	0.5	0.171	0	Neutrophil	ICAM1
0	0.672024	1.66362	0.397	0.059	0	Neutrophil	TNFAIP6
0	0.67173	1.0844	0.518	0.193	0	Neutrophil	ELL2
0	0.671694	1.41746	0.448	0.114	0	Neutrophil	CCR1
0	0.671477	0.930599	0.571	0.255	0	Neutrophil	TALDO1
0	0.670471	1.56722	0.366	0.031	0	Neutrophil	LRRK2
0	0.670355	1.04105	0.516	0.193	0	Neutrophil	RNF13
0	0.670209	1.07182	0.48	0.159	0	Neutrophil	LACTB
0	0.669906	1.21219	0.428	0.1	0	Neutrophil	MARCH1
0	0.669435	1.07204	0.468	0.143	0	Neutrophil	RHOQ
0	0.669215	1.66337	0.365	0.03	0	Neutrophil	STEAP4
0	0.66903	0.81058	0.72	0.462	0	Neutrophil	CD53
0	0.668896	0.708264	0.522	0.164	0	Neutrophil	CD68
0	0.667998	0.966116	0.477	0.132	0	Neutrophil	MS4A6A
0	0.667864	0.897903	0.575	0.265	0	Neutrophil	CAPZA2
0	0.667862	0.974731	0.605	0.304	0	Neutrophil	RNF149
0	0.667813	0.867225	0.642	0.343	0	Neutrophil	GNB2
0	0.667776	1.15975	0.483	0.17	0	Neutrophil	NINJ1
0	0.666203	1.12264	0.44	0.116	0	Neutrophil	MEF2C
0	0.666053	0.745185	0.702	0.411	0	Neutrophil	GNG5
0	0.665469	1.01782	0.542	0.238	0	Neutrophil	LIMS1
0	0.665023	1.15696	0.395	0.076	0	Neutrophil	SLC8A1
0	0.664517	0.410652	0.646	0.323	0	Neutrophil	CTSD
0	0.664119	0.79073	0.682	0.408	0	Neutrophil	MOB1A
0	0.663501	1.07256	0.443	0.131	0	Neutrophil	SKAP2
0	0.662579	2.47936	0.393	0.076	0	Neutrophil	CXCL8
0	0.661872	1.0882	0.397	0.084	0	Neutrophil	FAM49A
0	0.660951	1.20059	0.375	0.06	0	Neutrophil	CD93
0	0.660653	1.15402	0.441	0.137	0	Neutrophil	LTA4H
0	0.660543	1.04779	0.447	0.137	0	Neutrophil	FNDC3B
0	0.66043	1.24521	0.363	0.051	0	Neutrophil	CSF3R
0	0.660283	1.03714	0.381	0.073	0	Neutrophil	HCK
0	0.660023	1.01634	0.478	0.178	0	Neutrophil	CSGALNACT2
0	0.658863	1.03231	0.414	0.108	0	Neutrophil	PIK3AP1
0	0.658388	0.739022	0.644	0.351	0	Neutrophil	FKBP1A
0	0.65799	1.20653	0.354	0.044	0	Neutrophil	CKAP4
0	0.657791	1.75238	0.524	0.265	0	Neutrophil	TNFSF10
0	0.657378	2.52738	0.41	0.119	0	Neutrophil	CXCL11
0	0.657072	0.99099	0.466	0.163	0	Neutrophil	CCDC88A
0	0.656879	1.20203	0.473	0.182	0	Neutrophil	GBP4
0	0.655039	0.887883	0.533	0.242	0	Neutrophil	MTHFD2
0	0.654487	2.13795	0.328	0.022	0	Neutrophil	EREG
0	0.654237	0.99624	0.47	0.187	0	Neutrophil	TKT
0	0.653702	1.04759	0.362	0.064	0	Neutrophil	SECTM1
0	0.653073	0.885509	0.439	0.136	0	Neutrophil	IRF8
0	0.652916	1.31229	0.318	0.015	0	Neutrophil	AC245128.3
0	0.651415	1.06222	0.492	0.207	0	Neutrophil	CD83
0	0.651312	1.03663	0.374	0.082	0	Neutrophil	DENND5A
0	0.649679	1.18663	0.42	0.138	0	Neutrophil	PPIF
0	0.64906	1.0081	0.376	0.086	0	Neutrophil	ITGAM
0	0.648799	0.583661	0.559	0.255	0	Neutrophil	HLA-DQB1
0	0.648775	1.09194	0.318	0.024	0	Neutrophil	TREM1
0	0.648353	1.00478	0.362	0.073	0	Neutrophil	LPCAT2
0	0.647627	1.01962	0.365	0.079	0	Neutrophil	PLXDC2
0	0.64755	1.08252	0.371	0.089	0	Neutrophil	SMCO4
0	0.64744	0.848446	0.415	0.125	0	Neutrophil	GNS
0	0.647322	3.25628	0.395	0.135	0	Neutrophil	IFIT2
0	0.647304	0.900345	0.436	0.152	0	Neutrophil	ADA2
0	0.646549	0.812608	0.454	0.173	0	Neutrophil	ATP6V0D1
0	0.646288	1.07391	0.319	0.031	0	Neutrophil	FCGR1B
0	0.646252	1.01855	0.352	0.069	0	Neutrophil	TFEC
0	0.645421	0.968001	0.464	0.191	0	Neutrophil	GNAQ
0	0.645097	0.928097	0.392	0.112	0	Neutrophil	GRINA
0	0.644826	0.874029	0.487	0.216	0	Neutrophil	SPAG9
0	0.644548	0.986784	0.361	0.081	0	Neutrophil	SLC43A2
0	0.643667	1.0314	0.366	0.087	0	Neutrophil	DRAM1
0	0.643619	0.854356	0.445	0.168	0	Neutrophil	DPYSL2
0	0.6428	0.910231	0.36	0.074	0	Neutrophil	CD36
0	0.642722	0.962361	0.394	0.121	0	Neutrophil	STXBP2
0	0.641944	0.983018	0.331	0.054	0	Neutrophil	LILRB3
0	0.641375	0.853307	0.422	0.145	0	Neutrophil	RIPK2
0	0.640103	0.854854	0.451	0.183	0	Neutrophil	UPP1
0	0.63938	1.01523	0.383	0.113	0	Neutrophil	EMP1
0	0.638075	0.869434	0.466	0.209	0	Neutrophil	UBE2R2
0	0.637985	1.09374	0.332	0.062	0	Neutrophil	B3GNT5
0	0.637784	0.87542	0.425	0.162	0	Neutrophil	CARD16
0	0.637393	0.883113	0.448	0.18	0	Neutrophil	ATF3
0	0.636745	0.869504	0.398	0.138	0	Neutrophil	SQOR
0	0.636615	0.904255	0.4	0.123	0	Neutrophil	MS4A7
0	0.636136	0.877634	0.448	0.184	0	Neutrophil	RHOB
0	0.635405	0.830647	0.356	0.093	0	Neutrophil	EMILIN2
0	0.634682	1.24253	0.38	0.12	0	Neutrophil	BASP1
0	0.634119	1.13134	0.33	0.071	0	Neutrophil	RIN2
0	0.633824	0.94877	0.319	0.059	0	Neutrophil	RAB20
0	0.63364	1.05628	0.33	0.072	0	Neutrophil	CSF2RB
0	0.633638	0.912994	0.343	0.082	0	Neutrophil	ITGAX
0	0.633595	1.03362	0.353	0.091	0	Neutrophil	VEGFA
0	0.63317	0.854943	0.365	0.107	0	Neutrophil	TNFRSF1A
0	0.633114	0.875942	0.333	0.073	0	Neutrophil	LMO2
0	0.632917	1.09071	0.339	0.083	0	Neutrophil	RNF19B
0	0.631753	0.899897	0.367	0.114	0	Neutrophil	IFNGR2
0	0.630624	0.873013	0.365	0.113	0	Neutrophil	SPTLC2
0	0.630517	0.84845	0.329	0.074	0	Neutrophil	SLC7A7
0	0.630332	0.947068	0.408	0.162	0	Neutrophil	TUT7
0	0.630266	0.869205	0.352	0.098	0	Neutrophil	SIRPA
0	0.630103	1.13047	0.363	0.112	0	Neutrophil	NCF1
0	0.629686	1.06782	0.3	0.046	0	Neutrophil	SLC11A1
0	0.629663	0.82757	0.346	0.095	0	Neutrophil	THEMIS2
0	0.628691	0.695303	0.397	0.137	0	Neutrophil	TIMP2
0	0.628014	0.872556	0.317	0.068	0	Neutrophil	ZNF385A
0	0.627914	0.799472	0.356	0.107	0	Neutrophil	PTPN12
0	0.627129	1.09666	0.341	0.093	0	Neutrophil	PHACTR1
0	0.62675	0.830411	0.353	0.105	0	Neutrophil	B4GALT5
0	0.625574	1.93775	0.28	0.032	0	Neutrophil	IL1B
0	0.625365	0.849485	0.331	0.088	0	Neutrophil	SLC31A2
0	0.62533	0.928409	0.297	0.051	0	Neutrophil	LILRB1
0	0.62466	0.830841	0.328	0.087	0	Neutrophil	RP2
0	0.624356	0.838566	0.328	0.089	0	Neutrophil	GNB4
0	0.624185	0.816748	0.352	0.11	0	Neutrophil	C9orf72
0	0.623153	1.16562	0.372	0.143	0	Neutrophil	IFIH1
0	0.622972	0.897634	0.288	0.045	0	Neutrophil	AC020656.1
0	0.622304	0.958275	0.353	0.118	0	Neutrophil	ATF5
0	0.622224	0.868889	0.344	0.107	0	Neutrophil	JAK2
0	0.621235	0.786551	0.371	0.136	0	Neutrophil	SIPA1L1
0	0.620737	0.951907	0.359	0.125	0	Neutrophil	FNIP2
0	0.619872	0.768302	0.355	0.125	0	Neutrophil	ATP6V1A
0	0.619838	0.702337	0.351	0.112	0	Neutrophil	MPP1
0	0.618929	0.890126	0.299	0.066	0	Neutrophil	ANPEP
0	0.616774	0.836793	0.341	0.115	0	Neutrophil	TRIM25
0	0.615478	0.829537	0.337	0.112	0	Neutrophil	ZFYVE16
0	0.614938	0.761081	0.317	0.093	0	Neutrophil	ZSWIM6
0	0.614927	1.03696	0.322	0.1	0	Neutrophil	SLAMF7
0	0.614476	0.891265	0.306	0.084	0	Neutrophil	RGL1
0	0.614136	0.938061	0.265	0.043	0	Neutrophil	PLBD1
0	0.613868	0.872124	0.326	0.101	0	Neutrophil	IL4I1
0	0.613392	0.831552	0.293	0.073	0	Neutrophil	MCTP1
0	0.613089	0.769148	0.303	0.083	0	Neutrophil	CD86
0	0.612232	0.792875	0.302	0.084	0	Neutrophil	CLIC4
0	0.611978	0.925353	0.271	0.053	0	Neutrophil	JDP2
0	0.611223	0.808116	0.297	0.078	0	Neutrophil	CALHM6
0	0.610345	0.731178	0.318	0.1	0	Neutrophil	LILRB4
0	0.610095	0.803954	0.309	0.094	0	Neutrophil	NAIP
0	0.608767	0.864117	0.248	0.034	0	Neutrophil	CREB5
0	0.608406	0.705432	0.3	0.09	0	Neutrophil	SYK
0	0.607174	0.771305	0.253	0.043	0	Neutrophil	ADGRE2
0	0.606941	1.67695	0.266	0.056	0	Neutrophil	G0S2
0	0.605646	0.78399	0.259	0.054	0	Neutrophil	WDFY3
0	0.604972	0.803114	0.25	0.044	0	Neutrophil	LILRA6
0	0.604355	0.901191	0.238	0.031	0	Neutrophil	ANKRD22
0	0.603002	0.667485	0.257	0.055	0	Neutrophil	PILRA
0	0.600587	0.868558	0.244	0.046	0	Neutrophil	MMP19
0	0.600035	1.05735	0.236	0.039	0	Neutrophil	IL1R2
0	0.599212	0.925705	0.212	0.015	0	Neutrophil	DNAAF1
0	0.597884	0.616277	0.242	0.05	0	Neutrophil	LY86
0	0.596625	0.762247	0.22	0.027	0	Neutrophil	CES1
0	0.594807	0.728361	0.208	0.02	0	Neutrophil	RNASE2
0	0.594515	0.693443	0.23	0.044	0	Neutrophil	CLEC4A
0	0.593683	0.703352	0.237	0.054	0	Neutrophil	TLR4
0	0.593331	0.656725	0.22	0.037	0	Neutrophil	BST1
0	0.591128	0.657156	0.21	0.031	0	Neutrophil	LILRA2
0	0.591025	0.881505	0.201	0.021	0	Neutrophil	MIR3945HG
0	0.590899	0.743448	0.214	0.034	0	Neutrophil	TNFRSF10D
0	0.590536	0.70258	0.224	0.047	0	Neutrophil	MYOF
0	0.589646	1.04259	0.226	0.049	0	Neutrophil	IDO1
0	0.588575	0.617147	0.199	0.023	0	Neutrophil	C19orf38
0	0.588112	0.736633	0.209	0.034	0	Neutrophil	AC015912.3
0	0.587887	0.763701	0.216	0.043	0	Neutrophil	TRIB1
0	0.587799	0.671693	0.22	0.047	0	Neutrophil	LIMK2
0	0.586498	0.74039	0.202	0.032	0	Neutrophil	CCRL2
0	0.586033	0.692669	0.184	0.013	0	Neutrophil	CLEC4D
0	0.585927	0.66941	0.204	0.035	0	Neutrophil	TLR8
0	0.583567	0.70728	0.195	0.031	0	Neutrophil	TMEM170B
0	0.582392	0.701942	0.201	0.038	0	Neutrophil	IL1RAP
0	0.58082	0.925034	0.194	0.035	0	Neutrophil	CYP1B1
0	0.580417	0.608065	0.185	0.027	0	Neutrophil	SIRPB1
0	0.57997	0.651896	0.188	0.031	0	Neutrophil	SGMS2
0	0.578472	0.56164	0.18	0.024	0	Neutrophil	CLEC12A
0	0.575769	0.66616	0.157	0.006	0	Neutrophil	MCEMP1
0	0.570495	0.918431	0.162	0.022	0	Neutrophil	OLR1
0	0.569705	0.943675	0.145	0.005	0	Neutrophil	ACOD1
0	0.566248	0.538242	0.145	0.012	0	Neutrophil	ADGRE1
0	0.565784	0.504509	0.141	0.01	0	Neutrophil	ASGR2
0	0.564954	0.611619	0.138	0.009	0	Neutrophil	FFAR2
4.97286723402936e-308	0.634736	0.767956	0.454	0.195	1.23441e-303	Neutrophil	LAMP2
5.1687e-307	0.669259	0.546883	0.82	0.549	1.28303e-302	Neutrophil	CD63
8.05294e-307	0.673958	0.582276	0.929	0.852	1.99898e-302	Neutrophil	S100A4
1.70246e-306	0.665727	0.921408	0.731	0.483	4.22601e-302	Neutrophil	LITAF
2.49622e-304	0.626782	0.859746	0.406	0.163	6.19636e-300	Neutrophil	PTK2B
8.32059e-304	0.594458	0.667503	0.248	0.064	2.06542e-299	Neutrophil	NECTIN2
7.95894e-303	0.626676	0.7886	0.405	0.165	1.97565e-298	Neutrophil	NCOA4
1.65112e-302	0.606239	0.742153	0.299	0.094	4.09856e-298	Neutrophil	PGD
2.78655e-302	0.558855	0.639542	0.127	0.01	6.91706e-298	Neutrophil	RETN
1.24228e-300	0.648297	0.874715	0.563	0.293	3.0837e-296	Neutrophil	NFKB1
2.54917e-299	0.59226	0.673667	0.241	0.061	6.32782e-295	Neutrophil	PTAFR
7.26532e-298	0.610633	0.766637	0.323	0.11	1.80347e-293	Neutrophil	NUMB
5.57488e-297	0.561195	0.470446	0.135	0.013	1.38385e-292	Neutrophil	MEFV
8.45426e-295	0.599083	1.14802	0.273	0.078	2.0986e-290	Neutrophil	CXCL2
1.33438e-294	0.57209	0.565372	0.17	0.027	3.31234e-290	Neutrophil	QPCT
6.08996e-294	0.623718	0.782984	0.397	0.161	1.51171e-289	Neutrophil	AGFG1
1.21105e-293	0.629943	0.753139	0.44	0.188	3.0062e-289	Neutrophil	C1orf162
2.03401e-293	0.645323	0.846189	0.547	0.286	5.04901e-289	Neutrophil	TOP1
2.77957e-293	0.619047	0.721959	0.373	0.142	6.89972e-289	Neutrophil	HIPK3
3.347e-293	0.632847	0.810224	0.455	0.205	8.30825e-289	Neutrophil	ETV6
4.69842e-292	0.560553	0.478358	0.134	0.014	1.16629e-287	Neutrophil	CDC42EP2
6.51571e-292	0.578224	0.679718	0.193	0.037	1.61739e-287	Neutrophil	LGALS2
8.15202e-291	0.577282	0.756586	0.188	0.036	2.02357e-286	Neutrophil	THBD
1.05111e-290	0.662784	0.856842	0.752	0.513	2.60916e-286	Neutrophil	SLC2A3
2.75986e-290	0.653513	0.750463	0.642	0.367	6.8508e-286	Neutrophil	TPM4
1.45912e-289	0.636305	0.579293	0.505	0.223	3.62197e-285	Neutrophil	CAPG
2.23835e-288	0.602845	0.735255	0.294	0.092	5.55626e-284	Neutrophil	IFI30
3.53889e-288	0.65536	0.74221	0.672	0.396	8.7846e-284	Neutrophil	STAT1
8.50305e-288	0.591043	0.643393	0.244	0.062	2.11071e-283	Neutrophil	LDLR
1.00444e-285	0.601113	0.704046	0.287	0.089	2.49332e-281	Neutrophil	GAS7
1.80631e-285	0.615544	0.737648	0.36	0.135	4.4838e-281	Neutrophil	ARHGAP26
2.79799e-285	0.608105	0.849667	0.319	0.11	6.94544e-281	Neutrophil	OTUD1
1.0695e-284	0.624325	0.755661	0.411	0.173	2.65482e-280	Neutrophil	CNDP2
1.85217e-282	0.623448	0.674288	0.417	0.168	4.59764e-278	Neutrophil	RNF130
2.20238e-282	0.631225	0.859681	0.459	0.211	5.46697e-278	Neutrophil	PFKFB3
2.32791e-282	0.623288	0.756486	0.405	0.172	5.77857e-278	Neutrophil	ATG3
8.99772e-282	0.640568	0.741069	0.535	0.271	2.2335e-277	Neutrophil	FERMT3
1.93236e-281	0.553819	0.453624	0.116	0.009	4.7967e-277	Neutrophil	CDA
3.16333e-281	0.56522	0.503638	0.15	0.021	7.85233e-277	Neutrophil	ASGR1
5.1019e-281	0.582047	0.682987	0.208	0.048	1.26644e-276	Neutrophil	P2RX7
2.44064e-280	0.594488	0.80223	0.26	0.075	6.0584e-276	Neutrophil	HBEGF
1.5591e-279	0.601229	0.709318	0.291	0.093	3.87017e-275	Neutrophil	EAF1
8.85598e-278	0.631475	0.809042	0.467	0.219	2.19832e-273	Neutrophil	MAP2K3
3.20627e-277	0.620588	0.687726	0.398	0.163	7.95893e-273	Neutrophil	RB1
2.88177e-276	0.594339	0.632137	0.26	0.077	7.15341e-272	Neutrophil	RXRA
2.78787e-274	0.611672	0.736498	0.347	0.131	6.92033e-270	Neutrophil	CUX1
1.29261e-272	0.619785	1.00662	0.394	0.166	3.20866e-268	Neutrophil	TENT5A
3.69592e-272	0.630464	1.53525	0.464	0.223	9.17437e-268	Neutrophil	CCL2
2.44066e-271	0.623375	2.15327	0.397	0.192	6.05845e-267	Neutrophil	IFIT3
9.47103e-271	0.616666	0.770328	0.379	0.154	2.35099e-266	Neutrophil	DAPP1
5.47131e-270	0.620526	0.761637	0.402	0.172	1.35814e-265	Neutrophil	PNPLA8
1.57322e-268	0.620972	0.702552	0.411	0.175	3.90521e-264	Neutrophil	NAGK
3.06929e-268	0.625041	0.425869	0.457	0.189	7.61889e-264	Neutrophil	FCGRT
8.8537e-268	0.591756	0.603331	0.253	0.074	2.19775e-263	Neutrophil	CPPED1
3.74056e-267	0.588324	0.644249	0.239	0.066	9.28519e-263	Neutrophil	FAM198B
7.78763e-267	0.601316	0.672218	0.302	0.101	1.93312e-262	Neutrophil	NFIL3
5.79839e-266	0.58682	0.590706	0.234	0.063	1.43933e-261	Neutrophil	LATS2
3.05021e-265	0.661314	0.531085	0.898	0.788	7.57153e-261	Neutrophil	OAZ1
1.52517e-263	0.602984	0.730492	0.308	0.11	3.78594e-259	Neutrophil	IL6R
1.77094e-263	0.621043	0.956562	0.411	0.183	4.39601e-259	Neutrophil	PELI1
2.25789e-263	0.572134	0.773453	0.179	0.035	5.60475e-259	Neutrophil	PTGS2
4.10612e-263	0.639595	0.8757	0.551	0.308	1.01926e-258	Neutrophil	APOL6
4.48128e-262	0.548395	0.38822	0.103	0.007	1.11239e-257	Neutrophil	MTMR11
6.42118e-262	0.631358	0.703851	0.494	0.243	1.59393e-257	Neutrophil	HM13
5.66968e-261	0.570484	0.635326	0.172	0.034	1.40738e-256	Neutrophil	SMIM25
1.36737e-260	0.551771	0.380468	0.113	0.01	3.39422e-256	Neutrophil	LILRA1
5.12969e-260	0.635665	0.748332	0.529	0.28	1.27334e-255	Neutrophil	MTPN
8.32942e-260	0.584137	0.738784	0.225	0.06	2.06761e-255	Neutrophil	CD274
1.06028e-259	0.599269	0.627299	0.294	0.1	2.63194e-255	Neutrophil	ALDH2
8.95886e-259	0.612783	0.71519	0.369	0.149	2.22386e-254	Neutrophil	LY96
1.40499e-257	0.610066	0.590799	0.36	0.137	3.4876e-253	Neutrophil	CFD
3.01707e-257	0.618075	0.802098	0.401	0.176	7.48926e-253	Neutrophil	RUNX1
9.09767e-257	0.583004	0.632721	0.222	0.059	2.25831e-252	Neutrophil	ALOX5
2.0431e-256	0.613807	2.22934	0.362	0.162	5.07158e-252	Neutrophil	RSAD2
2.73083e-256	0.6476	0.7069	0.667	0.419	6.77873e-252	Neutrophil	PSMB3
5.29614e-256	0.603211	0.637024	0.316	0.116	1.31466e-251	Neutrophil	CORO1C
8.85547e-256	0.605402	0.736404	0.327	0.124	2.19819e-251	Neutrophil	ADAM17
4.37769e-253	0.581745	1.01885	0.218	0.058	1.08667e-248	Neutrophil	CXCL3
4.89336e-253	0.615761	0.678475	0.391	0.17	1.21468e-248	Neutrophil	RAB1A
4.9975e-253	0.558949	0.385337	0.136	0.019	1.24053e-248	Neutrophil	NRGN
1.32763e-252	0.571633	0.59756	0.179	0.038	3.29558e-248	Neutrophil	SLC2A6
1.42893e-252	0.608861	0.744442	0.351	0.14	3.54703e-248	Neutrophil	TRPS1
1.62997e-251	0.575032	0.634617	0.192	0.045	4.04607e-247	Neutrophil	HPSE
2.19457e-251	0.616553	0.664955	0.4	0.175	5.44757e-247	Neutrophil	TPP1
3.47499e-251	0.651616	0.639821	0.75	0.526	8.62596e-247	Neutrophil	CLIC1
1.29249e-250	0.622784	0.675777	0.446	0.209	3.20835e-246	Neutrophil	GLIPR2
2.28595e-249	0.569815	0.523263	0.175	0.036	5.67442e-245	Neutrophil	MGST1
2.47114e-248	0.625174	0.716823	0.464	0.228	6.13412e-244	Neutrophil	BNIP2
5.24137e-247	0.598252	0.670539	0.297	0.106	1.30106e-242	Neutrophil	ACTN1
2.77709e-246	0.632853	0.799718	0.533	0.288	6.89358e-242	Neutrophil	EPSTI1
5.01915e-246	0.617397	0.764416	0.411	0.187	1.2459e-241	Neutrophil	PLEKHO1
1.14714e-244	0.62602	0.725324	0.478	0.24	2.84754e-240	Neutrophil	GLRX
1.53275e-244	0.610102	0.462878	0.378	0.149	3.80474e-240	Neutrophil	BLVRB
5.52475e-244	0.634798	0.644865	0.57	0.307	1.37141e-239	Neutrophil	ATP6V0B
1.02321e-243	0.591749	0.680026	0.268	0.088	2.5399e-239	Neutrophil	RNASE6
1.40837e-243	0.651301	0.6734	0.797	0.584	3.49599e-239	Neutrophil	SLC38A2
3.24536e-243	0.618645	0.737838	0.425	0.197	8.05596e-239	Neutrophil	JARID2
3.78972e-242	0.599194	0.612796	0.305	0.113	9.40722e-238	Neutrophil	CTNNA1
3.79855e-242	0.618107	0.663868	0.424	0.195	9.42915e-238	Neutrophil	HSBP1
1.2479e-241	0.583294	0.656535	0.23	0.067	3.09765e-237	Neutrophil	MBOAT7
2.21152e-241	0.620387	0.6957	0.439	0.21	5.48966e-237	Neutrophil	PICALM
1.66838e-239	0.551251	0.544765	0.115	0.013	4.14141e-235	Neutrophil	CLEC5A
2.00276e-237	0.617228	0.927577	0.418	0.2	4.97145e-233	Neutrophil	INSIG1
1.04865e-236	0.589527	0.675042	0.261	0.086	2.60307e-232	Neutrophil	PLXNC1
4.7735e-236	0.634273	0.71222	0.573	0.329	1.18493e-231	Neutrophil	PSMA4
8.20484e-236	0.601018	0.602519	0.322	0.125	2.03669e-231	Neutrophil	MYD88
1.04314e-235	0.610554	0.709321	0.377	0.167	2.58937e-231	Neutrophil	PNP
7.96505e-235	0.582285	0.571938	0.229	0.068	1.97717e-230	Neutrophil	CD302
1.17965e-233	0.636511	0.671564	0.606	0.362	2.92825e-229	Neutrophil	GNB1
1.51189e-233	0.594041	1.88443	0.282	0.104	3.75296e-229	Neutrophil	CCL8
5.73578e-233	0.617287	0.719983	0.429	0.205	1.42379e-228	Neutrophil	UBE2Z
9.30654e-233	0.641209	0.699084	0.669	0.431	2.31016e-228	Neutrophil	POMP
9.59714e-233	0.575988	0.584336	0.203	0.054	2.3823e-228	Neutrophil	MAP3K20
1.33444e-232	0.581162	0.567439	0.225	0.066	3.31247e-228	Neutrophil	QSOX1
6.82473e-232	0.649355	0.732773	0.829	0.669	1.6941e-227	Neutrophil	DUSP1
1.90441e-231	0.644147	0.835402	0.715	0.497	4.72731e-227	Neutrophil	CD55
4.05836e-231	0.591431	0.756957	0.273	0.096	1.00741e-226	Neutrophil	ABL2
4.2658e-231	0.552003	0.632665	0.119	0.015	1.0589e-226	Neutrophil	PTX3
7.23242e-231	0.560376	0.477771	0.145	0.026	1.7953e-226	Neutrophil	GPR84
4.19792e-230	0.610679	0.739918	0.389	0.173	1.04205e-225	Neutrophil	IRS2
7.44784e-230	0.605859	0.726882	0.355	0.152	1.84878e-225	Neutrophil	SLC6A6
1.21958e-229	0.645667	0.721968	0.761	0.548	3.02736e-225	Neutrophil	TAGLN2
4.21441e-229	0.588817	0.611352	0.263	0.089	1.04614e-224	Neutrophil	CHSY1
5.04916e-229	0.598827	0.609571	0.317	0.123	1.25335e-224	Neutrophil	SCPEP1
5.76616e-227	0.554746	0.787368	0.128	0.019	1.43133e-222	Neutrophil	DEFB1
1.81165e-224	0.631211	0.675563	0.572	0.334	4.49706e-220	Neutrophil	GRB2
2.31528e-224	0.583393	0.591933	0.24	0.077	5.74721e-220	Neutrophil	TET3
2.4106e-224	0.607293	0.302463	0.386	0.16	5.98384e-220	Neutrophil	CTSL
3.16205e-224	0.610003	0.704132	0.389	0.179	7.84915e-220	Neutrophil	BLOC1S6
1.31007e-223	0.621512	0.805545	0.478	0.251	3.25199e-219	Neutrophil	IVNS1ABP
2.61861e-223	0.581933	0.590768	0.233	0.074	6.50018e-219	Neutrophil	PLXNB2
4.80438e-222	0.623691	0.834819	0.495	0.273	1.19259e-217	Neutrophil	MX2
1.36211e-221	0.628991	0.678847	0.56	0.319	3.38117e-217	Neutrophil	NOP10
1.11136e-220	0.616325	0.718742	0.443	0.22	2.75872e-216	Neutrophil	MED13L
1.38983e-220	0.611179	0.667816	0.406	0.189	3.44996e-216	Neutrophil	STAT2
5.18378e-219	0.609695	0.669992	0.393	0.185	1.28677e-214	Neutrophil	NMI
1.16589e-218	0.571705	0.625631	0.191	0.051	2.89408e-214	Neutrophil	PAPSS2
1.60951e-218	0.553411	0.428557	0.126	0.019	3.99529e-214	Neutrophil	AL445524.1
1.62098e-218	0.60607	0.667729	0.372	0.166	4.02376e-214	Neutrophil	ARL5B
9.11643e-218	0.55465	0.408718	0.13	0.021	2.26297e-213	Neutrophil	NOD2
9.81726e-218	0.615495	0.741932	0.441	0.221	2.43694e-213	Neutrophil	BNIP3L
2.91093e-217	0.646068	0.501578	0.914	0.826	7.22581e-213	Neutrophil	MYL6
1.18083e-215	0.613493	0.621264	0.433	0.21	2.93118e-211	Neutrophil	LGALS9
1.72213e-215	0.613069	0.554299	0.44	0.205	4.27484e-211	Neutrophil	HLA-DMA
2.38767e-215	0.56972	0.546935	0.186	0.048	5.92692e-211	Neutrophil	SAMD4A
3.62846e-215	0.589201	0.599336	0.274	0.101	9.00692e-211	Neutrophil	NOTCH2
3.70726e-215	0.610211	0.63704	0.404	0.193	9.20252e-211	Neutrophil	RAB10
3.77597e-215	0.598408	1.85258	0.313	0.14	9.37309e-211	Neutrophil	IFIT1
8.95055e-215	0.593096	0.564156	0.297	0.115	2.22179e-210	Neutrophil	AGTRAP
3.98657e-212	0.583012	0.630492	0.246	0.083	9.89587e-208	Neutrophil	RASSF4
1.06121e-211	0.54502	0.399092	0.1	0.011	2.63423e-207	Neutrophil	IL27
1.14907e-211	0.631366	0.713711	0.616	0.384	2.85232e-207	Neutrophil	ZFAND5
7.83754e-211	0.585599	0.558039	0.261	0.092	1.94551e-206	Neutrophil	DPYD
4.71822e-210	0.555235	0.433749	0.133	0.024	1.1712e-205	Neutrophil	HLX
2.01501e-209	0.62471	0.689386	0.544	0.315	5.00186e-205	Neutrophil	GNAI3
1.89645e-208	0.608176	0.595083	0.403	0.191	4.70755e-204	Neutrophil	SNX2
2.25178e-208	0.552591	0.491545	0.125	0.021	5.5896e-204	Neutrophil	DNMBP
5.0636e-208	0.582069	0.530177	0.245	0.083	1.25694e-203	Neutrophil	PECAM1
5.2186e-208	0.569211	0.560712	0.187	0.05	1.29541e-203	Neutrophil	ADM
6.79085e-208	0.603416	0.682968	0.365	0.168	1.68569e-203	Neutrophil	ASAP1
1.00106e-207	0.569181	0.608538	0.186	0.051	2.48494e-203	Neutrophil	DOCK4
4.57662e-207	0.621402	0.675212	0.519	0.289	1.13605e-202	Neutrophil	ADGRE5
7.95558e-207	0.583208	0.531232	0.25	0.088	1.97481e-202	Neutrophil	RAB32
1.99309e-206	0.623915	0.659467	0.543	0.317	4.94744e-202	Neutrophil	PRELID1
1.10101e-205	0.615772	0.628491	0.469	0.247	2.73303e-201	Neutrophil	CASP4
2.43454e-205	0.603065	0.651921	0.368	0.169	6.04326e-201	Neutrophil	ZDHHC20
1.01865e-204	0.576839	0.556909	0.221	0.071	2.5286e-200	Neutrophil	MTHFR
1.48821e-204	0.629628	0.675075	0.618	0.393	3.69418e-200	Neutrophil	BAZ1A
1.43803e-203	0.600975	0.612575	0.356	0.161	3.56962e-199	Neutrophil	PTPN6
3.11435e-203	0.622539	0.673713	0.538	0.313	7.73076e-199	Neutrophil	TAP1
1.31118e-202	0.631898	0.670112	0.661	0.439	3.25475e-198	Neutrophil	VMP1
3.85045e-202	0.607343	0.740429	0.401	0.199	9.55798e-198	Neutrophil	SH3BP5
5.22349e-202	0.626054	0.803688	0.579	0.358	1.29663e-197	Neutrophil	ATP1B3
1.033e-201	0.62207	0.659094	0.538	0.313	2.56422e-197	Neutrophil	SAMHD1
8.09693e-201	0.570704	0.521921	0.196	0.057	2.0099e-196	Neutrophil	RHOU
1.15526e-199	0.587951	0.564379	0.28	0.11	2.86769e-195	Neutrophil	GNA15
1.22733e-199	0.638456	0.639181	0.826	0.668	3.04659e-195	Neutrophil	ANXA1
6.61012e-199	0.552181	0.423711	0.126	0.022	1.64083e-194	Neutrophil	IRAK2
2.03737e-198	0.586393	0.882366	0.272	0.106	5.05737e-194	Neutrophil	DDX58
2.75026e-198	0.61039	0.890559	0.433	0.226	6.82698e-194	Neutrophil	IER3
3.17771e-198	0.599843	0.756002	0.359	0.162	7.88803e-194	Neutrophil	NR4A3
8.24303e-198	0.584168	0.652968	0.262	0.098	2.04617e-193	Neutrophil	P2RX4
1.08296e-197	0.576955	0.552888	0.227	0.075	2.68822e-193	Neutrophil	STX3
1.96159e-197	0.593201	0.659498	0.312	0.134	4.86927e-193	Neutrophil	CEP170
1.27625e-196	0.544702	0.424565	0.102	0.013	3.16804e-192	Neutrophil	KCNJ2
1.48465e-196	0.593761	0.651304	0.318	0.137	3.68535e-192	Neutrophil	FOXO3
4.26652e-196	0.605754	0.663035	0.402	0.199	1.05908e-191	Neutrophil	ZNF267
5.94812e-196	0.593494	0.60371	0.317	0.136	1.4765e-191	Neutrophil	SH2B3
6.21596e-195	0.614211	0.447785	0.489	0.257	1.54299e-190	Neutrophil	METRNL
1.99161e-194	0.622713	0.327421	0.595	0.337	4.94377e-190	Neutrophil	HLA-DPA1
4.07938e-194	0.591174	0.585345	0.307	0.128	1.01262e-189	Neutrophil	TP53BP2
1.56506e-193	0.593262	0.582899	0.319	0.138	3.88496e-189	Neutrophil	SAT2
2.00912e-193	0.615711	0.648007	0.496	0.277	4.98725e-189	Neutrophil	PPP1R18
2.36068e-193	0.585783	0.577435	0.275	0.108	5.85992e-189	Neutrophil	SRGAP2
6.20798e-193	0.58519	0.567738	0.272	0.106	1.54101e-188	Neutrophil	ACOT9
6.59286e-193	0.616976	0.567027	0.518	0.288	1.63655e-188	Neutrophil	RAB5C
8.54786e-193	0.604677	0.606678	0.399	0.198	2.12183e-188	Neutrophil	NAPA
2.09727e-192	0.552911	0.395513	0.13	0.025	5.20604e-188	Neutrophil	SCIMP
4.18044e-192	0.570368	0.46129	0.202	0.06	1.03771e-187	Neutrophil	PLA2G7
5.14809e-192	0.588551	0.615394	0.292	0.12	1.27791e-187	Neutrophil	EHBP1L1
1.17298e-191	0.623407	0.59958	0.596	0.363	2.9117e-187	Neutrophil	FOSL2
2.33592e-191	0.575987	0.518698	0.226	0.077	5.79847e-187	Neutrophil	SERPINB8
4.64335e-191	0.570142	0.456233	0.199	0.061	1.15262e-186	Neutrophil	LAT2
5.48829e-191	0.592248	0.556524	0.316	0.136	1.36236e-186	Neutrophil	ACSL4
9.94171e-191	0.596284	0.540783	0.347	0.154	2.46783e-186	Neutrophil	SCARB2
1.46607e-190	0.620167	0.562962	0.564	0.327	3.63921e-186	Neutrophil	ATP6V1F
2.96618e-190	0.582614	0.565828	0.26	0.099	7.36294e-186	Neutrophil	TLNRD1
3.02869e-190	0.621105	0.557112	0.576	0.339	7.51811e-186	Neutrophil	H2AFY
5.53531e-190	0.554286	0.427422	0.135	0.028	1.37403e-185	Neutrophil	NFAM1
4.09129e-189	0.635036	0.692486	0.855	0.684	1.01558e-184	Neutrophil	FOS
4.18484e-189	0.607495	0.677227	0.428	0.224	1.0388e-184	Neutrophil	METTL9
1.0579e-187	0.579292	0.592193	0.245	0.09	2.62601e-183	Neutrophil	SLC44A1
1.25747e-187	0.606943	0.606597	0.428	0.223	3.12142e-183	Neutrophil	UBE2L6
2.29397e-187	0.585032	0.614566	0.277	0.11	5.69432e-183	Neutrophil	AZI2
4.38822e-187	0.576742	0.55015	0.233	0.082	1.08929e-182	Neutrophil	ITPRIPL2
5.52612e-187	0.586768	0.654814	0.288	0.118	1.37175e-182	Neutrophil	SERPING1
9.90188e-187	0.584367	0.578607	0.274	0.109	2.45794e-182	Neutrophil	FBXL5
1.598e-186	0.591814	0.632651	0.319	0.14	3.96671e-182	Neutrophil	ZBTB43
1.62268e-186	0.624253	0.623718	0.623	0.402	4.02798e-182	Neutrophil	C6orf62
1.75903e-186	0.595893	0.551401	0.348	0.159	4.36645e-182	Neutrophil	ATP6AP1
2.34247e-186	0.552943	0.442353	0.132	0.027	5.81472e-182	Neutrophil	RGS18
3.80366e-186	0.580075	0.495279	0.253	0.093	9.44184e-182	Neutrophil	TGFBI
3.17437e-185	0.554063	0.417209	0.136	0.029	7.87974e-181	Neutrophil	SRC
3.56683e-185	0.623321	0.5883	0.625	0.392	8.85395e-181	Neutrophil	CSTB
1.28647e-184	0.587208	0.655466	0.291	0.123	3.1934e-180	Neutrophil	ACSL3
2.03387e-184	0.573828	0.588891	0.221	0.075	5.04867e-180	Neutrophil	SIGLEC1
1.13065e-183	0.55196	0.495243	0.129	0.026	2.80662e-179	Neutrophil	CR1
1.23489e-183	0.569334	0.550844	0.199	0.063	3.06538e-179	Neutrophil	MEGF9
2.29561e-183	0.621816	0.592577	0.603	0.382	5.6984e-179	Neutrophil	DEK
4.90999e-183	0.575762	0.551676	0.231	0.082	1.21881e-178	Neutrophil	SLC12A6
6.78117e-183	0.56986	0.416374	0.204	0.064	1.68329e-178	Neutrophil	AOAH
1.32784e-182	0.573998	0.514471	0.223	0.077	3.2961e-178	Neutrophil	CD40
1.62564e-182	0.631041	0.548185	0.773	0.606	4.03532e-178	Neutrophil	UBE2D3
4.02662e-182	0.580773	0.539662	0.257	0.1	9.99528e-178	Neutrophil	PLIN3
1.50705e-181	0.608212	0.652939	0.453	0.247	3.74096e-177	Neutrophil	MYADM
3.65219e-181	0.611125	0.707654	0.479	0.273	9.06583e-177	Neutrophil	PDE4B
5.18441e-181	0.579436	0.536444	0.252	0.096	1.28693e-176	Neutrophil	IL17RA
5.32908e-181	0.566041	0.747548	0.186	0.057	1.32284e-176	Neutrophil	SLC16A10
6.59962e-181	0.558461	0.450062	0.155	0.039	1.63822e-176	Neutrophil	IL15
1.65994e-180	0.594475	0.587771	0.344	0.161	4.12046e-176	Neutrophil	WASHC4
2.77681e-180	0.555503	1.1314	0.144	0.034	6.89288e-176	Neutrophil	CCL7
5.10646e-180	0.612927	0.610264	0.505	0.292	1.26758e-175	Neutrophil	TNFRSF1B
5.41127e-179	0.590992	0.601903	0.322	0.146	1.34324e-174	Neutrophil	AHR
7.71971e-179	0.587564	0.285829	0.305	0.129	1.91626e-174	Neutrophil	TCF4
1.87925e-178	0.588636	0.536582	0.31	0.135	4.66487e-174	Neutrophil	YTHDF3
1.9303e-178	0.581314	0.571408	0.263	0.106	4.79158e-174	Neutrophil	CERS6
3.41611e-178	0.574215	0.554444	0.226	0.081	8.47981e-174	Neutrophil	SLC36A4
6.45948e-178	0.567565	0.506973	0.194	0.062	1.60344e-173	Neutrophil	IPMK
1.15413e-177	0.625447	0.603074	0.696	0.483	2.8649e-173	Neutrophil	LRRFIP1
2.30391e-177	0.602465	0.579018	0.413	0.214	5.719e-173	Neutrophil	CPEB4
6.934e-176	0.574793	0.503707	0.232	0.085	1.72123e-171	Neutrophil	SLC15A3
2.29081e-175	0.619568	0.633138	0.601	0.392	5.68647e-171	Neutrophil	CSNK1A1
6.25039e-175	0.600882	0.551241	0.406	0.208	1.55153e-170	Neutrophil	PLEKHB2
1.57908e-174	0.587752	0.645188	0.306	0.137	3.91975e-170	Neutrophil	NBN
3.55561e-174	0.5588	0.447526	0.159	0.043	8.82608e-170	Neutrophil	GAB2
6.40848e-174	0.555091	0.396134	0.144	0.035	1.59078e-169	Neutrophil	USP6NL
2.52084e-173	0.608464	0.750425	0.475	0.272	6.25748e-169	Neutrophil	PRNP
5.29648e-173	0.560176	0.495499	0.165	0.046	1.31475e-168	Neutrophil	IL1R1
1.1137e-172	0.628766	0.511375	0.823	0.678	2.76453e-168	Neutrophil	CYBA
2.28735e-171	0.593857	0.575823	0.353	0.173	5.67788e-167	Neutrophil	AKIRIN2
9.84154e-171	0.549942	0.382902	0.126	0.027	2.44297e-166	Neutrophil	VPS9D1
3.31889e-170	0.623651	0.63443	0.702	0.509	8.23849e-166	Neutrophil	FYB1
4.87356e-170	0.568242	0.515925	0.202	0.069	1.20976e-165	Neutrophil	GRK3
2.15902e-168	0.562363	0.478999	0.176	0.054	5.35934e-164	Neutrophil	SESTD1
2.92073e-168	0.575626	0.493961	0.243	0.094	7.25013e-164	Neutrophil	PATL1
4.13695e-168	0.570912	0.427789	0.22	0.078	1.02691e-163	Neutrophil	CSF1R
1.19727e-167	0.569331	0.383617	0.212	0.073	2.97198e-163	Neutrophil	CPVL
9.21309e-167	0.606979	0.589368	0.483	0.277	2.28696e-162	Neutrophil	PRKAR1A
1.04655e-166	0.558353	0.460921	0.159	0.046	2.59784e-162	Neutrophil	LRRC25
2.31411e-166	0.58023	0.654603	0.269	0.114	5.74431e-162	Neutrophil	ANTXR2
1.63267e-165	0.569007	0.444121	0.21	0.074	4.05277e-161	Neutrophil	LRP1
1.27603e-164	0.581103	0.571341	0.28	0.119	3.16749e-160	Neutrophil	CPD
1.47479e-164	0.580226	0.555736	0.273	0.115	3.66087e-160	Neutrophil	CGAS
3.30998e-164	0.582289	0.509481	0.286	0.125	8.21637e-160	Neutrophil	PRCP
7.33602e-164	0.556993	0.434077	0.157	0.043	1.82102e-159	Neutrophil	TCF7L2
1.34416e-163	0.542966	0.33064	0.103	0.018	3.33662e-159	Neutrophil	CD300LF
1.99928e-163	0.591818	0.56503	0.354	0.174	4.96281e-159	Neutrophil	PPP1R15B
2.04277e-163	0.579218	0.5086	0.268	0.113	5.07076e-159	Neutrophil	NUP214
6.54076e-163	0.58535	0.504862	0.308	0.141	1.62361e-158	Neutrophil	PPT1
1.91248e-162	0.591405	0.523712	0.351	0.174	4.74735e-158	Neutrophil	PYCARD
3.59142e-162	0.581941	0.496194	0.287	0.126	8.91498e-158	Neutrophil	PEA15
5.39256e-162	0.554238	0.410368	0.146	0.039	1.33859e-157	Neutrophil	STK3
1.78924e-161	0.586864	0.564327	0.318	0.151	4.44144e-157	Neutrophil	RASSF2
2.06923e-161	0.588822	0.592956	0.331	0.162	5.13644e-157	Neutrophil	OAS2
4.02499e-161	0.56943	0.538844	0.215	0.079	9.99122e-157	Neutrophil	CIITA
5.64789e-161	0.596957	0.591629	0.4	0.212	1.40198e-156	Neutrophil	IRF7
3.10326e-160	0.549449	0.347376	0.127	0.03	7.70323e-156	Neutrophil	OSCAR
6.89955e-160	0.586865	0.5559	0.321	0.154	1.71268e-155	Neutrophil	ARFGAP3
9.73982e-160	0.58486	0.359868	0.316	0.141	2.41772e-155	Neutrophil	CREG1
1.18272e-159	0.6012	0.563248	0.441	0.248	2.93586e-155	Neutrophil	PTPN2
1.32178e-159	0.550447	0.37309	0.132	0.032	3.28106e-155	Neutrophil	MSRB1
4.80593e-159	0.563047	0.508062	0.186	0.062	1.19298e-154	Neutrophil	TRMT6
2.24051e-158	0.614119	0.774076	0.597	0.405	5.56161e-154	Neutrophil	RGS2
3.11688e-158	0.620303	0.515625	0.728	0.544	7.73704e-154	Neutrophil	GNAI2
4.50746e-158	0.570039	0.478956	0.222	0.084	1.11889e-153	Neutrophil	ODF3B
7.43962e-158	0.590833	0.583618	0.354	0.179	1.84674e-153	Neutrophil	AZIN1
7.71358e-158	0.566716	0.470124	0.204	0.074	1.91474e-153	Neutrophil	NADK
8.32578e-158	0.578996	0.53659	0.273	0.119	2.06671e-153	Neutrophil	KIF1B
9.43758e-158	0.579524	0.538004	0.277	0.121	2.34269e-153	Neutrophil	RAB13
2.69823e-157	0.595828	0.539239	0.4	0.212	6.69783e-153	Neutrophil	CLTC
6.70788e-157	0.579001	0.542696	0.273	0.12	1.6651e-152	Neutrophil	SNX27
1.49356e-156	0.58331	0.445165	0.307	0.139	3.70746e-152	Neutrophil	MFSD1
2.37685e-156	0.61923	0.493686	0.725	0.531	5.90007e-152	Neutrophil	MSN
5.0224e-156	0.567535	0.486825	0.209	0.078	1.24671e-151	Neutrophil	SWAP70
5.82509e-156	0.542871	0.365238	0.105	0.02	1.44596e-151	Neutrophil	GAPT
6.50879e-156	0.566506	0.507781	0.205	0.074	1.61568e-151	Neutrophil	RAPGEF2
1.62954e-155	0.623462	0.425483	0.921	0.87	4.04501e-151	Neutrophil	UBC
2.7923e-155	0.594123	0.305188	0.406	0.199	6.93132e-151	Neutrophil	HLA-DQA1
3.46783e-155	0.599566	0.519033	0.44	0.246	8.6082e-151	Neutrophil	RAB8B
8.85112e-155	0.581047	0.499664	0.293	0.131	2.19711e-150	Neutrophil	HLA-DMB
9.94398e-155	0.582635	0.592207	0.3	0.14	2.46839e-150	Neutrophil	ZNFX1
1.48514e-154	0.587856	0.547921	0.338	0.167	3.68657e-150	Neutrophil	EDEM1
4.26e-154	0.571663	0.555469	0.233	0.094	1.05746e-149	Neutrophil	IL13RA1
7.13929e-154	0.600378	0.514655	0.452	0.257	1.77219e-149	Neutrophil	GDI2
1.64481e-153	0.572239	0.496467	0.238	0.096	4.08291e-149	Neutrophil	CYFIP1
1.72829e-153	0.574417	0.491399	0.251	0.104	4.29013e-149	Neutrophil	LAIR1
3.26981e-153	0.585042	0.51957	0.319	0.154	8.11664e-149	Neutrophil	ZYX
6.49359e-153	0.610491	0.524996	0.587	0.374	1.6119e-148	Neutrophil	FAM49B
1.07858e-152	0.595046	0.627425	0.401	0.218	2.67736e-148	Neutrophil	IFNGR1
1.47087e-152	0.599605	0.524664	0.448	0.255	3.65115e-148	Neutrophil	RAB7A
1.74126e-152	0.599457	0.54046	0.445	0.254	4.32233e-148	Neutrophil	RHOG
4.30019e-152	0.559786	0.627201	0.175	0.057	1.06744e-147	Neutrophil	SLC1A3
1.74622e-151	0.572486	0.602491	0.24	0.099	4.33465e-147	Neutrophil	NBPF19
2.62557e-151	0.57305	0.55461	0.243	0.102	6.51745e-147	Neutrophil	PHC2
6.87931e-151	0.597106	0.572	0.424	0.239	1.70765e-146	Neutrophil	PTPN1
1.10921e-150	0.541698	0.324368	0.103	0.02	2.75339e-146	Neutrophil	NEXN
1.96876e-150	0.577434	0.517247	0.271	0.121	4.88705e-146	Neutrophil	NPTN
2.89572e-150	0.566428	0.44479	0.209	0.078	7.18805e-146	Neutrophil	HNMT
2.25819e-149	0.610332	0.562275	0.6	0.394	5.60552e-145	Neutrophil	NABP1
2.72952e-149	0.564753	0.468155	0.202	0.074	6.77548e-145	Neutrophil	MIR181A1HG
2.21526e-147	0.552804	0.398601	0.147	0.042	5.49895e-143	Neutrophil	DCUN1D3
6.42252e-147	0.591682	0.546679	0.387	0.207	1.59426e-142	Neutrophil	GPCPD1
8.66962e-147	0.544829	0.330035	0.115	0.026	2.15206e-142	Neutrophil	SIGLEC14
1.30397e-146	0.57399	0.621796	0.256	0.111	3.23685e-142	Neutrophil	TSC22D1
2.76217e-146	0.563423	0.493248	0.197	0.072	6.85654e-142	Neutrophil	LHFPL2
2.78187e-146	0.57542	0.503001	0.264	0.118	6.90543e-142	Neutrophil	RRAGC
5.80715e-146	0.549611	0.35856	0.134	0.036	1.44151e-141	Neutrophil	SORT1
6.36503e-146	0.59942	0.545412	0.464	0.276	1.57999e-141	Neutrophil	SH3GLB1
6.98994e-146	0.569377	0.466184	0.229	0.093	1.73511e-141	Neutrophil	SEMA4A
1.06146e-145	0.577585	0.513244	0.279	0.128	2.63486e-141	Neutrophil	FAR1
2.24964e-145	0.559456	0.516335	0.179	0.06	5.58427e-141	Neutrophil	AC023157.3
3.33681e-145	0.565639	0.457662	0.208	0.081	8.28297e-141	Neutrophil	PAK1
4.49209e-145	0.582025	0.534117	0.311	0.151	1.11507e-140	Neutrophil	MEF2A
5.39352e-145	0.56768	0.459907	0.22	0.088	1.33883e-140	Neutrophil	DPH3
7.59151e-145	0.575164	0.511693	0.265	0.118	1.88444e-140	Neutrophil	SLC30A1
1.26599e-144	0.584179	0.656585	0.326	0.165	3.14257e-140	Neutrophil	KLF10
4.92496e-144	0.588443	0.582664	0.365	0.192	1.22252e-139	Neutrophil	DDX60L
1.2104e-143	0.588411	0.541162	0.363	0.193	3.00458e-139	Neutrophil	RTN3
2.08375e-143	0.570665	0.41678	0.24	0.101	5.1725e-139	Neutrophil	BLVRA
3.29981e-143	0.567788	0.441787	0.223	0.09	8.19112e-139	Neutrophil	SSFA2
5.79701e-143	0.545769	0.400812	0.12	0.03	1.43899e-138	Neutrophil	SIGLEC10
8.07526e-143	0.600797	0.561527	0.49	0.302	2.00452e-138	Neutrophil	ACAP2
1.03797e-142	0.54338	0.3537	0.111	0.025	2.57656e-138	Neutrophil	KIF13A
1.64493e-142	0.554627	0.382127	0.157	0.05	4.08321e-138	Neutrophil	TBXAS1
1.83726e-142	0.572828	0.47499	0.253	0.111	4.56063e-138	Neutrophil	PITPNA
4.08412e-142	0.553869	0.411911	0.154	0.048	1.0138e-137	Neutrophil	FGD2
4.57148e-142	0.615215	0.440449	0.757	0.599	1.13478e-137	Neutrophil	ARPC3
1.8247e-141	0.567937	0.534041	0.228	0.091	4.52946e-137	Neutrophil	MSR1
1.12994e-140	0.566043	0.466516	0.216	0.086	2.80485e-136	Neutrophil	SEC24D
[truncated: 5,961 more rows]

## Sheet: Circulating Neutrophils
p_val	auc	avg_log2FC	pct.1	pct.2	p_val_adj	cluster	gene
0	0.794042	1.87953	0.82	0.323	0	Sweet Patient Blood Neutrophil	ZFP36L1
0	0.723461	0.892559	0.985	0.932	0	Sweet Patient Blood Neutrophil	NEAT1
0	0.719004	1.58772	0.685	0.366	0	Sweet Patient Blood Neutrophil	SLC2A3
0	0.713267	0.596547	1	0.999	0	Sweet Patient Blood Neutrophil	MALAT1
0	0.708625	0.936311	0.871	0.73	0	Sweet Patient Blood Neutrophil	PTPRC
0	0.676497	0.773859	0.958	0.901	0	Sweet Patient Blood Neutrophil	MT-CO3
0	0.673755	1.44128	0.579	0.298	0	Sweet Patient Blood Neutrophil	MARCKS
0	0.672476	0.683965	0.908	0.924	0	Sweet Patient Blood Neutrophil	MNDA
0	0.661208	1.45142	0.503	0.217	0	Sweet Patient Blood Neutrophil	STEAP4
0	0.660126	1.1321	0.62	0.379	0	Sweet Patient Blood Neutrophil	FAM129A
0	0.658105	1.4508	0.489	0.201	0	Sweet Patient Blood Neutrophil	CREB5
0	0.65179	0.882879	0.794	0.689	0	Sweet Patient Blood Neutrophil	FCGR3B
0	0.650768	0.829264	0.742	0.581	0	Sweet Patient Blood Neutrophil	FYB1
0	0.650344	0.733412	0.828	0.695	0	Sweet Patient Blood Neutrophil	SOD2
0	0.64224	2.11832	0.486	0.239	0	Sweet Patient Blood Neutrophil	HBB
0	0.625463	0.848305	0.621	0.465	0	Sweet Patient Blood Neutrophil	TMEM154
0	0.623406	3.0027	0.333	0.101	0	Sweet Patient Blood Neutrophil	HBA2
0	0.618246	1.40426	0.346	0.121	0	Sweet Patient Blood Neutrophil	CDC42EP3
0	0.611585	1.94323	0.245	0.024	0	Sweet Patient Blood Neutrophil	MTRNR2L1
0	0.604688	1.19432	0.37	0.182	0	Sweet Patient Blood Neutrophil	PROK2
0	0.602844	1.21141	0.361	0.181	0	Sweet Patient Blood Neutrophil	MAPK14
0	0.597729	1.16063	0.312	0.123	0	Sweet Patient Blood Neutrophil	GBP2
0	0.591713	1.10565	0.3	0.122	0	Sweet Patient Blood Neutrophil	TNFSF10
0	0.591081	1.37354	0.234	0.052	0	Sweet Patient Blood Neutrophil	NAIP
0	0.590429	2.53327	0.222	0.046	0	Sweet Patient Blood Neutrophil	HBA1
0	0.587867	1.28982	0.259	0.091	0	Sweet Patient Blood Neutrophil	UBE2J1
0	0.556004	1.76232	0.113	0.001	0	Sweet Patient Blood Neutrophil	S100A10
7.57488e-287	0.586014	1.08011	0.295	0.132	1.88819e-282	Sweet Patient Blood Neutrophil	RC3H1
1.04618e-284	0.615802	0.607097	0.754	0.687	2.6078e-280	Sweet Patient Blood Neutrophil	COTL1
4.28925e-281	0.614563	0.664062	0.73	0.64	1.06918e-276	Sweet Patient Blood Neutrophil	ARPC5
1.69581e-273	0.608601	0.732261	0.594	0.446	4.22714e-269	Sweet Patient Blood Neutrophil	LYN
2.32445e-273	0.586416	1.10671	0.311	0.153	5.79414e-269	Sweet Patient Blood Neutrophil	MCTP2
1.60633e-271	0.588655	0.989111	0.334	0.17	4.0041e-267	Sweet Patient Blood Neutrophil	TET2
1.04952e-265	0.605205	0.707286	0.559	0.394	2.61615e-261	Sweet Patient Blood Neutrophil	NABP1
1.36957e-263	0.599814	0.944843	0.463	0.319	3.41393e-259	Sweet Patient Blood Neutrophil	FCER1G
1.22721e-262	0.575819	1.03196	0.246	0.098	3.05907e-258	Sweet Patient Blood Neutrophil	BACH1
1.91122e-257	0.568495	1.08018	0.204	0.069	4.76409e-253	Sweet Patient Blood Neutrophil	CLEC2B
2.05365e-253	0.571296	1.03263	0.224	0.084	5.11913e-249	Sweet Patient Blood Neutrophil	MAP3K1
8.7483e-251	0.557038	1.30594	0.147	0.034	2.18069e-246	Sweet Patient Blood Neutrophil	GBP1
1.52827e-250	0.563197	1.03344	0.179	0.053	3.80952e-246	Sweet Patient Blood Neutrophil	ZNF217
4.63056e-250	0.587258	0.875725	0.353	0.19	1.15426e-245	Sweet Patient Blood Neutrophil	PICALM
2.37141e-248	0.576722	1.00664	0.266	0.117	5.91121e-244	Sweet Patient Blood Neutrophil	RNF213
2.91226e-248	0.586069	0.914686	0.344	0.184	7.25939e-244	Sweet Patient Blood Neutrophil	RBM47
4.36247e-244	0.561903	1.07334	0.175	0.053	1.08743e-239	Sweet Patient Blood Neutrophil	TRIM22
1.67064e-241	0.595561	0.828243	0.468	0.315	4.16442e-237	Sweet Patient Blood Neutrophil	CREBRF
5.41962e-238	0.593616	0.841982	0.447	0.299	1.35095e-233	Sweet Patient Blood Neutrophil	BCL6
2.70346e-237	0.585194	0.890838	0.353	0.196	6.73891e-233	Sweet Patient Blood Neutrophil	UBE2D1
3.45622e-236	0.569158	1.01313	0.224	0.089	8.61533e-232	Sweet Patient Blood Neutrophil	PHF21A
4.97803e-233	0.593728	0.743867	0.469	0.308	1.24087e-228	Sweet Patient Blood Neutrophil	FCGR2A
6.78434e-231	0.574185	1.03384	0.264	0.123	1.69113e-226	Sweet Patient Blood Neutrophil	TNFSF13B
9.74978e-229	0.592892	0.804656	0.462	0.319	2.43033e-224	Sweet Patient Blood Neutrophil	PRKCB
6.20539e-228	0.576269	0.982919	0.284	0.141	1.54682e-223	Sweet Patient Blood Neutrophil	CD44
6.10823e-224	0.563706	1.02	0.199	0.074	1.5226e-219	Sweet Patient Blood Neutrophil	DAPP1
4.85253e-220	0.602762	0.326573	0.976	0.98	1.20959e-215	Sweet Patient Blood Neutrophil	ACTB
4.14998e-213	0.593365	0.699167	0.526	0.397	1.03447e-208	Sweet Patient Blood Neutrophil	STK4
1.77459e-212	0.544906	1.18522	0.109	0.019	4.42351e-208	Sweet Patient Blood Neutrophil	IFI6
4.79685e-210	0.587157	0.805939	0.434	0.291	1.19571e-205	Sweet Patient Blood Neutrophil	IFRD1
5.44685e-207	0.592439	0.767625	0.528	0.418	1.35774e-202	Sweet Patient Blood Neutrophil	LBR
9.33322e-206	0.597727	0.551577	0.71	0.643	2.32649e-201	Sweet Patient Blood Neutrophil	ACTR2
3.11189e-205	0.572021	0.881337	0.279	0.142	7.75702e-201	Sweet Patient Blood Neutrophil	ERBIN
4.40624e-205	0.568933	0.900928	0.254	0.121	1.09834e-200	Sweet Patient Blood Neutrophil	LY96
1.15141e-204	0.547244	1.00191	0.122	0.028	2.87011e-200	Sweet Patient Blood Neutrophil	KCNJ2
1.74016e-204	0.551704	0.945021	0.144	0.041	4.33771e-200	Sweet Patient Blood Neutrophil	PIM1
2.34494e-204	0.586352	0.767703	0.438	0.299	5.84523e-200	Sweet Patient Blood Neutrophil	UBE2R2
5.54628e-203	0.59214	0.734043	0.542	0.434	1.38252e-198	Sweet Patient Blood Neutrophil	PPP1R18
2.43377e-202	0.596882	0.561838	0.705	0.647	6.06666e-198	Sweet Patient Blood Neutrophil	IQGAP1
2.34085e-201	0.593149	0.551883	0.594	0.452	5.83504e-197	Sweet Patient Blood Neutrophil	CXCR2
1.95739e-199	0.595535	1.03348	0.687	0.582	4.87919e-195	Sweet Patient Blood Neutrophil	MT-CO1
2.86e-198	0.581284	0.819852	0.384	0.249	7.12913e-194	Sweet Patient Blood Neutrophil	EP300
1.33243e-194	0.567084	0.914411	0.251	0.123	3.32135e-190	Sweet Patient Blood Neutrophil	CELF1
2.52692e-194	0.573893	0.869837	0.312	0.177	6.29886e-190	Sweet Patient Blood Neutrophil	CR1
6.99728e-193	0.590899	0.61254	0.576	0.459	1.74421e-188	Sweet Patient Blood Neutrophil	UBE2D3
4.26127e-190	0.552182	1.05213	0.155	0.052	1.06221e-185	Sweet Patient Blood Neutrophil	GBP5
9.38949e-190	0.550255	0.92349	0.145	0.045	2.34052e-185	Sweet Patient Blood Neutrophil	SLC8A1
6.55834e-188	0.553852	1.17867	0.167	0.06	1.6348e-183	Sweet Patient Blood Neutrophil	TIMP1
8.51591e-185	0.547579	1.36632	0.133	0.04	2.12276e-180	Sweet Patient Blood Neutrophil	LGALS1
7.92699e-183	0.564738	0.839819	0.248	0.123	1.97596e-178	Sweet Patient Blood Neutrophil	PPP1R10
1.04054e-180	0.560662	0.934815	0.217	0.102	2.59375e-176	Sweet Patient Blood Neutrophil	LILRA5
2.97409e-180	0.56912	0.831736	0.29	0.162	7.41351e-176	Sweet Patient Blood Neutrophil	APBB1IP
3.51546e-179	0.553789	0.912391	0.173	0.067	8.76298e-175	Sweet Patient Blood Neutrophil	DMXL2
4.42937e-179	0.545151	0.971769	0.124	0.035	1.10411e-174	Sweet Patient Blood Neutrophil	UVSSA
4.27454e-177	0.581508	0.720087	0.451	0.329	1.06551e-172	Sweet Patient Blood Neutrophil	ACAP2
5.01817e-177	0.569524	0.805161	0.3	0.171	1.25088e-172	Sweet Patient Blood Neutrophil	FNDC3B
2.26599e-173	0.574597	0.741116	0.365	0.234	5.64842e-169	Sweet Patient Blood Neutrophil	FBXL5
3.22183e-173	0.560321	0.840774	0.224	0.108	8.03105e-169	Sweet Patient Blood Neutrophil	NFE2
2.79948e-172	0.575092	0.663624	0.377	0.239	6.97827e-168	Sweet Patient Blood Neutrophil	RICTOR
5.6022e-168	0.575205	0.795724	0.385	0.263	1.39646e-163	Sweet Patient Blood Neutrophil	WSB1
2.00074e-167	0.558494	0.956699	0.217	0.104	4.98724e-163	Sweet Patient Blood Neutrophil	IFIT2
2.93513e-167	0.561253	0.849933	0.239	0.123	7.31641e-163	Sweet Patient Blood Neutrophil	KCNJ15
8.64665e-166	0.54777	0.79713	0.148	0.051	2.15535e-161	Sweet Patient Blood Neutrophil	CCR1
2.14587e-165	0.587874	0.527184	0.715	0.705	5.349e-161	Sweet Patient Blood Neutrophil	BASP1
4.96114e-164	0.571996	0.728997	0.357	0.228	1.23666e-159	Sweet Patient Blood Neutrophil	TNRC6B
3.44741e-163	0.55174	0.838195	0.174	0.072	8.59337e-159	Sweet Patient Blood Neutrophil	SNX18
9.70584e-163	0.563728	0.858401	0.268	0.15	2.41937e-158	Sweet Patient Blood Neutrophil	SLC38A2
4.70492e-161	0.538566	0.839064	0.101	0.025	1.17279e-156	Sweet Patient Blood Neutrophil	MS4A6A
8.28587e-161	0.586576	0.487548	0.731	0.672	2.06542e-156	Sweet Patient Blood Neutrophil	SDCBP
1.77352e-160	0.577704	0.682076	0.452	0.335	4.42086e-156	Sweet Patient Blood Neutrophil	LYST
1.40718e-159	0.5598	0.811433	0.238	0.124	3.50768e-155	Sweet Patient Blood Neutrophil	SP100
2.33504e-158	0.548513	0.856705	0.157	0.062	5.82056e-154	Sweet Patient Blood Neutrophil	NFKB1
1.5106e-157	0.570762	0.759837	0.356	0.236	3.76547e-153	Sweet Patient Blood Neutrophil	CPEB4
2.71047e-157	0.55463	0.827571	0.2	0.094	6.75638e-153	Sweet Patient Blood Neutrophil	ETV6
9.02876e-157	0.544821	0.86996	0.136	0.048	2.2506e-152	Sweet Patient Blood Neutrophil	LMO4
1.06704e-156	0.579997	0.622238	0.515	0.417	2.65982e-152	Sweet Patient Blood Neutrophil	ACTR3
1.458e-156	0.549619	0.956031	0.165	0.069	3.63436e-152	Sweet Patient Blood Neutrophil	NT5C3A
1.29359e-155	0.5412	0.767978	0.118	0.035	3.22454e-151	Sweet Patient Blood Neutrophil	SLC20A1
4.85094e-155	0.567335	1.36035	0.311	0.216	1.20919e-150	Sweet Patient Blood Neutrophil	TMSB10
4.95774e-155	0.539926	0.817659	0.111	0.032	1.23582e-150	Sweet Patient Blood Neutrophil	CD48
1.05026e-154	0.544483	0.816961	0.136	0.047	2.61798e-150	Sweet Patient Blood Neutrophil	APOL6
7.34361e-153	0.57158	0.67992	0.383	0.261	1.83054e-148	Sweet Patient Blood Neutrophil	SLC6A6
8.26425e-153	0.547534	0.788417	0.156	0.062	2.06003e-148	Sweet Patient Blood Neutrophil	NOTCH2
4.61539e-152	0.567652	0.718138	0.333	0.212	1.15048e-147	Sweet Patient Blood Neutrophil	SH3GLB1
4.22322e-150	0.57008	0.765846	0.367	0.254	1.05272e-145	Sweet Patient Blood Neutrophil	MED13L
5.42747e-150	0.5458	1.36077	0.146	0.059	1.35291e-145	Sweet Patient Blood Neutrophil	RPS19
3.99155e-149	0.583945	0.400034	0.789	0.763	9.94975e-145	Sweet Patient Blood Neutrophil	LITAF
3.07023e-148	0.55926	0.884309	0.249	0.142	7.65317e-144	Sweet Patient Blood Neutrophil	SLC40A1
2.32896e-147	0.582582	0.472471	0.706	0.657	5.80541e-143	Sweet Patient Blood Neutrophil	LCP1
2.41183e-147	0.583593	0.367708	0.837	0.767	6.01197e-143	Sweet Patient Blood Neutrophil	ITM2B
8.41716e-147	0.54435	0.7683	0.141	0.053	2.09815e-142	Sweet Patient Blood Neutrophil	GIMAP4
1.50388e-146	0.566027	0.759391	0.327	0.209	3.74873e-142	Sweet Patient Blood Neutrophil	FAM126B
1.15915e-144	0.544719	0.822542	0.145	0.057	2.88942e-140	Sweet Patient Blood Neutrophil	MOSPD2
1.33578e-144	0.554946	0.779177	0.219	0.113	3.3297e-140	Sweet Patient Blood Neutrophil	NUFIP2
6.32978e-143	0.546508	0.766344	0.159	0.066	1.57782e-138	Sweet Patient Blood Neutrophil	GPR155
6.66136e-143	0.553899	0.743026	0.214	0.108	1.66048e-138	Sweet Patient Blood Neutrophil	GK
3.14604e-142	0.547231	0.575226	0.164	0.07	7.84214e-138	Sweet Patient Blood Neutrophil	ADM
6.48985e-142	0.542561	0.783224	0.134	0.05	1.61773e-137	Sweet Patient Blood Neutrophil	SOCS3
6.31797e-140	0.554065	0.728158	0.219	0.114	1.57488e-135	Sweet Patient Blood Neutrophil	ST8SIA4
7.84429e-139	0.549604	0.801737	0.184	0.088	1.95535e-134	Sweet Patient Blood Neutrophil	ALPL
1.22923e-132	0.544798	0.744716	0.157	0.068	3.06411e-128	Sweet Patient Blood Neutrophil	FAM49A
1.28694e-132	0.53954	1.49636	0.122	0.047	3.20795e-128	Sweet Patient Blood Neutrophil	RPS4X
3.39866e-132	0.544026	0.803896	0.152	0.066	8.47185e-128	Sweet Patient Blood Neutrophil	VCPIP1
1.81349e-131	0.579139	0.323438	0.904	0.892	4.52049e-127	Sweet Patient Blood Neutrophil	IFITM2
1.89963e-131	0.538521	0.755812	0.118	0.042	4.73521e-127	Sweet Patient Blood Neutrophil	CDKN1B
8.39271e-131	0.548148	0.750602	0.183	0.089	2.09205e-126	Sweet Patient Blood Neutrophil	CREB1
9.66546e-131	0.54498	0.745235	0.16	0.071	2.40931e-126	Sweet Patient Blood Neutrophil	PARP9
6.58143e-129	0.552882	0.761855	0.225	0.126	1.64055e-124	Sweet Patient Blood Neutrophil	SPOPL
8.15129e-128	0.570778	0.568855	0.48	0.379	2.03187e-123	Sweet Patient Blood Neutrophil	AQP9
2.7708e-126	0.567169	0.663515	0.412	0.312	6.90677e-122	Sweet Patient Blood Neutrophil	OSBPL8
1.50473e-124	0.577026	0.274491	0.94	0.936	3.75083e-120	Sweet Patient Blood Neutrophil	H3F3A
7.51615e-124	0.545367	0.703483	0.171	0.081	1.87355e-119	Sweet Patient Blood Neutrophil	ADGRE2
7.09952e-122	0.544436	1.10429	0.166	0.08	1.7697e-117	Sweet Patient Blood Neutrophil	IFITM3
2.18646e-121	0.566732	0.645069	0.426	0.334	5.45019e-117	Sweet Patient Blood Neutrophil	PLXNC1
3.72663e-121	0.561388	0.689811	0.34	0.239	9.28936e-117	Sweet Patient Blood Neutrophil	CTBS
1.36403e-120	0.538582	0.761072	0.127	0.051	3.40012e-116	Sweet Patient Blood Neutrophil	ZBTB18
3.56913e-118	0.557596	0.674465	0.301	0.196	8.89678e-114	Sweet Patient Blood Neutrophil	IFI16
3.1905e-117	0.54238	0.715891	0.157	0.073	7.95295e-113	Sweet Patient Blood Neutrophil	HSPA6
5.62007e-117	0.539734	1.64832	0.136	0.063	1.40092e-112	Sweet Patient Blood Neutrophil	RPS18
1.84242e-116	0.564014	0.645326	0.401	0.307	4.5926e-112	Sweet Patient Blood Neutrophil	CAPZA1
1.93321e-115	0.53821	0.74837	0.13	0.054	4.81892e-111	Sweet Patient Blood Neutrophil	PARP14
3.52575e-114	0.548878	0.722213	0.215	0.122	8.78865e-110	Sweet Patient Blood Neutrophil	EGLN1
2.70836e-113	0.56859	0.566193	0.535	0.445	6.75112e-109	Sweet Patient Blood Neutrophil	VNN2
1.50459e-111	0.563178	0.581919	0.413	0.316	3.75049e-107	Sweet Patient Blood Neutrophil	MAP3K2
4.77976e-111	0.565978	0.517916	0.478	0.387	1.19145e-106	Sweet Patient Blood Neutrophil	MIDN
1.2216e-110	0.543257	0.728814	0.172	0.088	3.04507e-106	Sweet Patient Blood Neutrophil	DYRK1A
1.97015e-110	0.541681	0.712344	0.16	0.078	4.91099e-106	Sweet Patient Blood Neutrophil	TLR1
1.71165e-109	0.57168	0.397629	0.777	0.748	4.26664e-105	Sweet Patient Blood Neutrophil	CAP1
8.81791e-106	0.559684	0.475319	0.381	0.277	2.19804e-101	Sweet Patient Blood Neutrophil	PLEK
1.67071e-105	0.567482	0.417628	0.588	0.496	4.16459e-101	Sweet Patient Blood Neutrophil	VMP1
5.04388e-105	0.562694	0.590647	0.438	0.356	1.25729e-100	Sweet Patient Blood Neutrophil	PTBP3
1.36944e-104	0.566608	0.457225	0.558	0.481	3.41361e-100	Sweet Patient Blood Neutrophil	LRRFIP1
3.35129e-104	0.549365	0.719024	0.24	0.151	8.35375e-100	Sweet Patient Blood Neutrophil	SOS2
2.1606e-103	0.534468	0.679793	0.117	0.049	5.38574e-99	Sweet Patient Blood Neutrophil	LMNB1
8.46156e-103	0.544521	0.702785	0.195	0.111	2.10921e-98	Sweet Patient Blood Neutrophil	FAR1
1.13054e-102	0.551597	0.663421	0.27	0.179	2.81809e-98	Sweet Patient Blood Neutrophil	SHOC2
1.3322e-102	0.552311	0.682206	0.279	0.188	3.32077e-98	Sweet Patient Blood Neutrophil	KLF7
1.5402e-102	0.551156	0.612842	0.267	0.172	3.83927e-98	Sweet Patient Blood Neutrophil	N4BP2L2
6.38434e-102	0.542915	0.636471	0.183	0.099	1.59142e-97	Sweet Patient Blood Neutrophil	PLXDC2
6.65448e-102	0.568647	0.348925	0.727	0.672	1.65876e-97	Sweet Patient Blood Neutrophil	RIPOR2
9.3626e-102	0.56437	0.462628	0.516	0.426	2.33381e-97	Sweet Patient Blood Neutrophil	WIPF1
8.01406e-101	0.554629	0.58519	0.319	0.222	1.99766e-96	Sweet Patient Blood Neutrophil	C16orf72
2.54987e-100	0.537472	0.698727	0.141	0.068	6.35606e-96	Sweet Patient Blood Neutrophil	IQGAP2
4.34671e-99	0.534091	0.651283	0.119	0.051	1.08351e-94	Sweet Patient Blood Neutrophil	NACC2
5.31042e-99	0.537904	1.26455	0.144	0.075	1.32373e-94	Sweet Patient Blood Neutrophil	RPL18A
1.82131e-98	0.551469	0.575737	0.284	0.188	4.53998e-94	Sweet Patient Blood Neutrophil	MBP
2.72552e-98	0.550798	0.583903	0.275	0.181	6.79391e-94	Sweet Patient Blood Neutrophil	SP110
8.5459e-98	0.542812	0.641712	0.19	0.106	2.13024e-93	Sweet Patient Blood Neutrophil	ARRDC3
8.56799e-98	0.549148	0.68274	0.255	0.167	2.13574e-93	Sweet Patient Blood Neutrophil	BAZ1A
8.30453e-96	0.544361	0.629552	0.208	0.123	2.07007e-91	Sweet Patient Blood Neutrophil	KDM5A
9.52855e-96	0.542746	0.682597	0.192	0.111	2.37518e-91	Sweet Patient Blood Neutrophil	ZEB2
2.60002e-95	0.567158	0.546582	0.878	0.869	6.48107e-91	Sweet Patient Blood Neutrophil	MT-CO2
4.63552e-95	0.54467	0.586209	0.214	0.127	1.1555e-90	Sweet Patient Blood Neutrophil	ATP6V1B2
7.91187e-94	0.540063	0.594029	0.172	0.093	1.97219e-89	Sweet Patient Blood Neutrophil	KATNBL1
8.05446e-94	0.538312	0.77774	0.156	0.082	2.00773e-89	Sweet Patient Blood Neutrophil	IFIT3
5.8066e-93	0.544753	0.627474	0.219	0.134	1.44741e-88	Sweet Patient Blood Neutrophil	KAT6A
4.51953e-92	0.534683	0.690624	0.131	0.063	1.12658e-87	Sweet Patient Blood Neutrophil	MEF2A
7.25902e-92	0.552364	0.599629	0.319	0.231	1.80946e-87	Sweet Patient Blood Neutrophil	RBMS1
6.61196e-91	0.533462	1.26586	0.122	0.06	1.64816e-86	Sweet Patient Blood Neutrophil	RPL5
9.09751e-91	0.561095	0.438597	0.522	0.449	2.26774e-86	Sweet Patient Blood Neutrophil	PCBP1
1.80004e-90	0.535165	0.620833	0.137	0.067	4.48695e-86	Sweet Patient Blood Neutrophil	LAPTM4A
2.49584e-90	0.542835	0.595649	0.205	0.123	6.22137e-86	Sweet Patient Blood Neutrophil	ADAM10
5.31191e-90	0.543415	0.606923	0.212	0.129	1.3241e-85	Sweet Patient Blood Neutrophil	ARID4B
6.85647e-89	0.538834	0.711245	0.169	0.095	1.70911e-84	Sweet Patient Blood Neutrophil	FCGR3A
1.0396e-88	0.544016	0.560894	0.222	0.137	2.59142e-84	Sweet Patient Blood Neutrophil	TBL1X
2.52549e-88	0.533881	0.64564	0.129	0.063	6.2953e-84	Sweet Patient Blood Neutrophil	PELI2
1.77245e-87	0.531069	0.569756	0.111	0.049	4.41818e-83	Sweet Patient Blood Neutrophil	CTSC
5.40126e-87	0.535204	0.618603	0.142	0.073	1.34637e-82	Sweet Patient Blood Neutrophil	TMEM33
1.19164e-86	0.53925	0.679659	0.177	0.102	2.97039e-82	Sweet Patient Blood Neutrophil	PIK3AP1
2.33944e-86	0.538784	0.634273	0.173	0.099	5.83153e-82	Sweet Patient Blood Neutrophil	SP1
3.14046e-86	0.536888	0.61292	0.157	0.085	7.82822e-82	Sweet Patient Blood Neutrophil	AHCTF1
4.63292e-86	0.547848	0.513929	0.279	0.188	1.15485e-81	Sweet Patient Blood Neutrophil	ANKRD44
9.40816e-86	0.546658	0.573944	0.263	0.176	2.34517e-81	Sweet Patient Blood Neutrophil	FUS
6.74949e-85	0.530602	0.581593	0.11	0.05	1.68245e-80	Sweet Patient Blood Neutrophil	PPTC7
1.04505e-84	0.537728	0.647545	0.167	0.094	2.605e-80	Sweet Patient Blood Neutrophil	ZNF292
1.41399e-84	0.5517	0.458894	0.348	0.253	3.52466e-80	Sweet Patient Blood Neutrophil	JMJD1C
2.61373e-84	0.540813	0.510349	0.199	0.118	6.51524e-80	Sweet Patient Blood Neutrophil	STAT1
5.37595e-84	0.544797	0.596085	0.244	0.162	1.34006e-79	Sweet Patient Blood Neutrophil	IL6R
6.79167e-84	0.532866	0.633596	0.128	0.063	1.69296e-79	Sweet Patient Blood Neutrophil	IPMK
9.48212e-84	0.546646	0.562623	0.269	0.185	2.36361e-79	Sweet Patient Blood Neutrophil	LCP2
1.19724e-83	0.54455	0.668387	0.241	0.161	2.98436e-79	Sweet Patient Blood Neutrophil	P2RY13
2.80293e-83	0.539642	0.698365	0.187	0.113	6.98687e-79	Sweet Patient Blood Neutrophil	CST7
7.42736e-83	0.558323	0.421814	0.521	0.451	1.85142e-78	Sweet Patient Blood Neutrophil	CFLAR
5.23509e-82	0.55961	0.376833	0.589	0.528	1.30495e-77	Sweet Patient Blood Neutrophil	SERPINA1
5.46237e-82	0.531397	0.619522	0.119	0.058	1.36161e-77	Sweet Patient Blood Neutrophil	ARFIP1
7.24548e-82	0.536778	0.656203	0.163	0.093	1.80608e-77	Sweet Patient Blood Neutrophil	SULT1B1
2.06966e-81	0.539651	0.578738	0.193	0.117	5.15904e-77	Sweet Patient Blood Neutrophil	CSNK1A1
2.43727e-81	0.537146	0.605996	0.168	0.096	6.07538e-77	Sweet Patient Blood Neutrophil	INTS6
3.75035e-81	0.537836	0.603123	0.175	0.102	9.34849e-77	Sweet Patient Blood Neutrophil	NHSL2
4.0336e-80	0.531565	0.578815	0.123	0.061	1.00546e-75	Sweet Patient Blood Neutrophil	ETS2
6.21874e-80	0.553735	0.491685	0.416	0.338	1.55015e-75	Sweet Patient Blood Neutrophil	MSN
6.82528e-80	0.544651	0.546742	0.256	0.174	1.70134e-75	Sweet Patient Blood Neutrophil	HSP90AA1
1.5016e-79	0.546416	0.595096	0.281	0.202	3.74304e-75	Sweet Patient Blood Neutrophil	ASAP1
1.56091e-79	0.550401	0.504369	0.35	0.264	3.89088e-75	Sweet Patient Blood Neutrophil	ARHGAP26
2.43437e-79	0.546813	0.572755	0.289	0.207	6.06815e-75	Sweet Patient Blood Neutrophil	FAM120A
3.98356e-79	0.538659	0.616911	0.188	0.114	9.92982e-75	Sweet Patient Blood Neutrophil	IRF2
6.03157e-79	0.544138	0.601188	0.252	0.173	1.50349e-74	Sweet Patient Blood Neutrophil	PPP1R12A
6.26763e-79	0.535263	0.575106	0.156	0.087	1.56233e-74	Sweet Patient Blood Neutrophil	ADAM17
7.21356e-79	0.533914	0.583043	0.144	0.077	1.79812e-74	Sweet Patient Blood Neutrophil	AC245297.3
1.06911e-78	0.532275	0.562821	0.131	0.067	2.66498e-74	Sweet Patient Blood Neutrophil	TLR6
1.48858e-78	0.535106	0.64512	0.154	0.087	3.71058e-74	Sweet Patient Blood Neutrophil	BICD2
2.16082e-78	0.55992	0.260191	0.715	0.656	5.38629e-74	Sweet Patient Blood Neutrophil	SLC25A37
8.03286e-78	0.547819	0.509018	0.314	0.228	2.00235e-73	Sweet Patient Blood Neutrophil	AKAP13
1.01198e-77	0.536988	0.65613	0.173	0.104	2.52255e-73	Sweet Patient Blood Neutrophil	EIF4E3
1.29915e-77	0.541893	0.566873	0.229	0.15	3.23838e-73	Sweet Patient Blood Neutrophil	ANKRD12
1.33363e-77	0.536038	0.566278	0.166	0.095	3.32435e-73	Sweet Patient Blood Neutrophil	STX7
1.66428e-77	0.540041	0.937155	0.204	0.135	4.14854e-73	Sweet Patient Blood Neutrophil	PTMA
3.84811e-76	0.528721	0.559543	0.108	0.05	9.59218e-72	Sweet Patient Blood Neutrophil	JADE1
3.33152e-75	0.537699	0.646691	0.187	0.116	8.30449e-71	Sweet Patient Blood Neutrophil	ARL6IP5
7.09375e-75	0.52919	0.573308	0.112	0.055	1.76826e-70	Sweet Patient Blood Neutrophil	FGFR1OP2
7.34821e-75	0.539204	0.577316	0.205	0.131	1.83169e-70	Sweet Patient Blood Neutrophil	FNIP1
8.42613e-75	0.528951	0.678001	0.11	0.054	2.10038e-70	Sweet Patient Blood Neutrophil	PIK3CG
1.70909e-74	0.535122	0.5707	0.163	0.095	4.26025e-70	Sweet Patient Blood Neutrophil	AMD1
5.1614e-74	0.530537	0.57241	0.124	0.064	1.28658e-69	Sweet Patient Blood Neutrophil	DTX3L
1.1454e-73	0.542314	0.54907	0.247	0.17	2.85514e-69	Sweet Patient Blood Neutrophil	RBPJ
2.19636e-73	0.540683	0.597439	0.226	0.153	5.47488e-69	Sweet Patient Blood Neutrophil	PTK2B
4.10042e-73	0.530835	0.502338	0.128	0.067	1.02211e-68	Sweet Patient Blood Neutrophil	TRIM25
1.09701e-72	0.545619	0.55656	0.3	0.224	2.73451e-68	Sweet Patient Blood Neutrophil	MAP2K3
2.97462e-72	0.534968	0.950218	0.164	0.102	7.41483e-68	Sweet Patient Blood Neutrophil	RPS16
3.54154e-72	0.5401	0.609556	0.223	0.15	8.82799e-68	Sweet Patient Blood Neutrophil	FOXP1
4.00772e-72	0.535873	0.607636	0.175	0.108	9.99004e-68	Sweet Patient Blood Neutrophil	DCP2
2.13124e-71	0.535254	0.658661	0.17	0.105	5.31254e-67	Sweet Patient Blood Neutrophil	SH3BGRL
3.16732e-71	0.527674	0.575921	0.106	0.051	7.89519e-67	Sweet Patient Blood Neutrophil	MSL2
5.69857e-71	0.527894	0.515933	0.108	0.052	1.42048e-66	Sweet Patient Blood Neutrophil	PIM3
1.08193e-70	0.5472	0.488481	0.342	0.263	2.69692e-66	Sweet Patient Blood Neutrophil	C6orf62
1.2333e-70	0.533367	0.562783	0.154	0.09	3.07424e-66	Sweet Patient Blood Neutrophil	NUP50
1.78142e-70	0.53369	1.16758	0.155	0.097	4.44054e-66	Sweet Patient Blood Neutrophil	RPL18
2.03596e-70	0.545088	0.562631	0.302	0.23	5.07503e-66	Sweet Patient Blood Neutrophil	PJA2
1.12129e-69	0.541691	0.457748	0.256	0.176	2.79503e-65	Sweet Patient Blood Neutrophil	TUT7
1.14338e-69	0.542544	0.524767	0.267	0.191	2.85011e-65	Sweet Patient Blood Neutrophil	PPP1CB
3.24789e-69	0.551491	0.331638	0.463	0.383	8.09602e-65	Sweet Patient Blood Neutrophil	TUBA1A
8.36818e-69	0.533243	0.557647	0.157	0.093	2.08594e-64	Sweet Patient Blood Neutrophil	MKLN1
8.7106e-69	0.52916	0.559634	0.121	0.064	2.17129e-64	Sweet Patient Blood Neutrophil	NCOA3
6.54378e-68	0.540058	0.447647	0.241	0.162	1.63117e-63	Sweet Patient Blood Neutrophil	TNFAIP2
8.29092e-68	0.541512	0.641538	0.257	0.189	2.06668e-63	Sweet Patient Blood Neutrophil	HSPA1A
6.52674e-67	0.530453	0.599505	0.135	0.076	1.62692e-62	Sweet Patient Blood Neutrophil	DNAJC3
7.18969e-67	0.529863	0.548249	0.13	0.072	1.79217e-62	Sweet Patient Blood Neutrophil	CASC4
3.39739e-66	0.532702	0.554495	0.158	0.095	8.46866e-62	Sweet Patient Blood Neutrophil	TRIM33
5.00591e-66	0.547194	0.435717	0.377	0.3	1.24782e-61	Sweet Patient Blood Neutrophil	RAC1
6.31502e-66	0.526207	0.542503	0.102	0.05	1.57415e-61	Sweet Patient Blood Neutrophil	MIA2
7.57593e-66	0.530078	0.569481	0.134	0.075	1.88845e-61	Sweet Patient Blood Neutrophil	UBE2W
8.35185e-66	0.535744	1.53982	0.186	0.131	2.08187e-61	Sweet Patient Blood Neutrophil	RPL12
1.07688e-65	0.531884	0.479243	0.152	0.088	2.68434e-61	Sweet Patient Blood Neutrophil	XRN2
1.15234e-65	0.530512	0.584883	0.138	0.079	2.87245e-61	Sweet Patient Blood Neutrophil	SAMD9
1.38303e-65	0.537645	0.565159	0.215	0.146	3.44749e-61	Sweet Patient Blood Neutrophil	TANK
2.72536e-65	0.531203	0.516639	0.145	0.084	6.79351e-61	Sweet Patient Blood Neutrophil	ARID1B
9.68838e-65	0.528102	0.55173	0.119	0.064	2.41502e-60	Sweet Patient Blood Neutrophil	NUAK2
1.74451e-64	0.527765	0.971048	0.115	0.063	4.34854e-60	Sweet Patient Blood Neutrophil	RPL23A
2.49773e-64	0.531814	0.539668	0.153	0.091	6.22609e-60	Sweet Patient Blood Neutrophil	TAP1
2.56189e-64	0.525835	0.491903	0.102	0.05	6.38603e-60	Sweet Patient Blood Neutrophil	SPOP
2.937e-64	0.526898	0.539055	0.11	0.057	7.32107e-60	Sweet Patient Blood Neutrophil	NUP153
8.28095e-64	0.527627	0.506365	0.117	0.062	2.06419e-59	Sweet Patient Blood Neutrophil	TRIM8
9.25096e-63	0.54616	0.484862	0.376	0.31	2.30599e-58	Sweet Patient Blood Neutrophil	PAK2
1.18777e-62	0.541097	0.529489	0.277	0.208	2.96075e-58	Sweet Patient Blood Neutrophil	RAD21
1.34156e-62	0.53388	1.86553	0.174	0.123	3.34412e-58	Sweet Patient Blood Neutrophil	RPS8
2.02827e-62	0.525898	0.531354	0.105	0.054	5.05587e-58	Sweet Patient Blood Neutrophil	MBD5
2.46514e-62	0.527588	0.555712	0.119	0.064	6.14485e-58	Sweet Patient Blood Neutrophil	NPC2
3.02526e-62	0.539302	0.527214	0.252	0.182	7.54106e-58	Sweet Patient Blood Neutrophil	GNAI3
3.34722e-62	0.529869	0.488186	0.139	0.08	8.34361e-58	Sweet Patient Blood Neutrophil	TOP1
8.08169e-62	0.534186	0.513638	0.186	0.12	2.01452e-57	Sweet Patient Blood Neutrophil	IFNAR1
1.05342e-61	0.529643	0.539505	0.138	0.08	2.62587e-57	Sweet Patient Blood Neutrophil	ZMYM2
2.57025e-61	0.526223	0.504885	0.109	0.057	6.40686e-57	Sweet Patient Blood Neutrophil	HERC4
3.11232e-61	0.529674	0.637828	0.139	0.083	7.75808e-57	Sweet Patient Blood Neutrophil	PLSCR1
3.75022e-61	0.550179	0.412151	0.53	0.47	9.34816e-57	Sweet Patient Blood Neutrophil	CMTM2
1.2097e-60	0.525476	0.539542	0.104	0.054	3.01541e-56	Sweet Patient Blood Neutrophil	PPP1R3B
2.12844e-60	0.536362	0.529583	0.217	0.151	5.30557e-56	Sweet Patient Blood Neutrophil	CHURC1
4.3035e-60	0.540243	0.493866	0.278	0.208	1.07273e-55	Sweet Patient Blood Neutrophil	BAZ2B
4.34329e-60	0.542672	0.444241	0.324	0.251	1.08265e-55	Sweet Patient Blood Neutrophil	SCAF11
8.10203e-60	0.528565	0.535002	0.132	0.076	2.01959e-55	Sweet Patient Blood Neutrophil	TRANK1
8.27848e-60	0.545794	0.409462	0.4	0.325	2.06358e-55	Sweet Patient Blood Neutrophil	USP15
1.57858e-59	0.525851	0.48144	0.109	0.058	3.93493e-55	Sweet Patient Blood Neutrophil	STXBP3
2.00616e-59	0.529588	0.552175	0.143	0.085	5.00076e-55	Sweet Patient Blood Neutrophil	TUBA1B
4.05035e-59	0.532009	0.498664	0.169	0.107	1.00963e-54	Sweet Patient Blood Neutrophil	DDX60L
4.67362e-59	0.537451	0.509295	0.239	0.171	1.16499e-54	Sweet Patient Blood Neutrophil	CNBP
4.967e-59	0.532468	0.509852	0.174	0.112	1.23813e-54	Sweet Patient Blood Neutrophil	N4BP1
8.41402e-59	0.528912	0.497297	0.138	0.081	2.09736e-54	Sweet Patient Blood Neutrophil	USP8
1.01212e-58	0.539294	0.487289	0.27	0.2	2.52291e-54	Sweet Patient Blood Neutrophil	CSF2RB
1.58169e-58	0.54498	0.439923	0.387	0.324	3.94267e-54	Sweet Patient Blood Neutrophil	PRR13
2.01969e-58	0.531331	0.502203	0.163	0.103	5.03448e-54	Sweet Patient Blood Neutrophil	FOSL2
5.13277e-58	0.548674	0.372491	0.516	0.471	1.27944e-53	Sweet Patient Blood Neutrophil	DDX17
5.4992e-58	0.551486	0.32257	0.71	0.72	1.37078e-53	Sweet Patient Blood Neutrophil	GCA
7.75267e-58	0.533528	0.419395	0.192	0.125	1.93251e-53	Sweet Patient Blood Neutrophil	TNFRSF1A
7.1116e-57	0.53823	0.474335	0.261	0.195	1.77271e-52	Sweet Patient Blood Neutrophil	RNF24
9.23046e-57	0.529449	0.574951	0.147	0.091	2.30088e-52	Sweet Patient Blood Neutrophil	PPP2R2A
5.30814e-56	0.525525	0.522691	0.112	0.062	1.32316e-51	Sweet Patient Blood Neutrophil	TECPR2
1.07396e-55	0.531873	0.458622	0.178	0.116	2.67707e-51	Sweet Patient Blood Neutrophil	EVI2A
3.56267e-55	0.525299	0.479295	0.112	0.062	8.88066e-51	Sweet Patient Blood Neutrophil	RSF1
5.00983e-55	0.537727	0.473233	0.263	0.198	1.2488e-50	Sweet Patient Blood Neutrophil	NRBF2
8.10546e-55	0.524452	0.884469	0.104	0.058	2.02045e-50	Sweet Patient Blood Neutrophil	RPL3
1.01109e-54	0.52681	0.540088	0.126	0.074	2.52035e-50	Sweet Patient Blood Neutrophil	EDEM3
1.02338e-54	0.544045	0.429201	0.402	0.345	2.55099e-50	Sweet Patient Blood Neutrophil	SF1
1.19784e-54	0.526308	0.485179	0.122	0.07	2.98586e-50	Sweet Patient Blood Neutrophil	HNRNPF
1.45192e-54	0.532665	0.510861	0.191	0.13	3.6192e-50	Sweet Patient Blood Neutrophil	MARCH7
1.65152e-54	0.528004	0.536465	0.138	0.085	4.11676e-50	Sweet Patient Blood Neutrophil	AATK
3.37062e-54	0.530889	0.522369	0.17	0.113	8.40195e-50	Sweet Patient Blood Neutrophil	WDFY3
3.46808e-54	0.5347	0.464271	0.221	0.156	8.6449e-50	Sweet Patient Blood Neutrophil	BRD4
3.46933e-54	0.526923	0.541132	0.128	0.077	8.648e-50	Sweet Patient Blood Neutrophil	TPST2
7.362e-54	0.534702	0.484019	0.222	0.158	1.83512e-49	Sweet Patient Blood Neutrophil	APLP2
1.34111e-53	0.531658	0.487735	0.182	0.122	3.34298e-49	Sweet Patient Blood Neutrophil	NR3C1
1.8578e-53	0.524208	0.726994	0.105	0.059	4.63095e-49	Sweet Patient Blood Neutrophil	RPL35
2.42234e-53	0.524811	0.493832	0.111	0.062	6.03818e-49	Sweet Patient Blood Neutrophil	CHMP5
2.61143e-53	0.549035	0.286696	0.696	0.652	6.50951e-49	Sweet Patient Blood Neutrophil	SMCHD1
3.14868e-53	0.533072	0.473138	0.202	0.14	7.84872e-49	Sweet Patient Blood Neutrophil	KPNB1
7.0771e-53	0.539236	0.501943	0.304	0.243	1.76411e-48	Sweet Patient Blood Neutrophil	MTPN
7.39757e-53	0.537012	0.463688	0.265	0.199	1.84399e-48	Sweet Patient Blood Neutrophil	PARP8
8.81191e-53	0.533198	0.480222	0.206	0.144	2.19654e-48	Sweet Patient Blood Neutrophil	ACOX1
1.41269e-52	0.533689	0.511689	0.213	0.152	3.52141e-48	Sweet Patient Blood Neutrophil	DDX6
7.09961e-52	0.530916	0.451867	0.179	0.12	1.76972e-47	Sweet Patient Blood Neutrophil	LRMP
8.83879e-52	0.528469	1.01723	0.148	0.099	2.20324e-47	Sweet Patient Blood Neutrophil	RPL36
1.34408e-51	0.531633	0.582823	0.189	0.131	3.35038e-47	Sweet Patient Blood Neutrophil	TMEM123
2.93359e-51	0.546069	0.353707	0.534	0.497	7.31255e-47	Sweet Patient Blood Neutrophil	CFL1
4.40256e-51	0.54	0.48529	0.335	0.277	1.09743e-46	Sweet Patient Blood Neutrophil	GNAQ
9.30959e-51	0.529189	0.457369	0.162	0.106	2.3206e-46	Sweet Patient Blood Neutrophil	TRIM38
1.34039e-50	0.526425	0.443723	0.132	0.08	3.34118e-46	Sweet Patient Blood Neutrophil	XIAP
1.99436e-50	0.536241	0.478671	0.265	0.203	4.97135e-46	Sweet Patient Blood Neutrophil	MOB1A
7.65335e-50	0.532042	0.481158	0.202	0.143	1.90775e-45	Sweet Patient Blood Neutrophil	YY1
1.36963e-49	0.525638	0.437225	0.127	0.076	3.41407e-45	Sweet Patient Blood Neutrophil	OSBPL11
9.20322e-49	0.525974	0.497806	0.132	0.082	2.29409e-44	Sweet Patient Blood Neutrophil	FLI1
1.13323e-48	0.532883	0.586436	0.217	0.163	2.82479e-44	Sweet Patient Blood Neutrophil	LPCAT2
1.53118e-48	0.526371	0.479912	0.137	0.086	3.81678e-44	Sweet Patient Blood Neutrophil	SET
2.88087e-48	0.529264	0.416313	0.172	0.115	7.18114e-44	Sweet Patient Blood Neutrophil	ACSL4
5.44931e-48	0.542013	0.394003	0.427	0.379	1.35835e-43	Sweet Patient Blood Neutrophil	TMBIM6
6.77211e-48	0.524498	0.504992	0.119	0.072	1.68808e-43	Sweet Patient Blood Neutrophil	JAK2
8.01552e-48	0.523662	0.390685	0.112	0.065	1.99803e-43	Sweet Patient Blood Neutrophil	TMEM165
9.91024e-48	0.527151	0.514952	0.148	0.096	2.47033e-43	Sweet Patient Blood Neutrophil	ZBTB7A
1.21271e-47	0.526306	0.428593	0.139	0.087	3.02293e-43	Sweet Patient Blood Neutrophil	USP32
1.66864e-47	0.522521	0.407041	0.102	0.057	4.15943e-43	Sweet Patient Blood Neutrophil	ATF6
1.70239e-47	0.535681	0.449947	0.275	0.214	4.24355e-43	Sweet Patient Blood Neutrophil	PTP4A2
2.33304e-47	0.526315	0.459833	0.14	0.089	5.81556e-43	Sweet Patient Blood Neutrophil	BPTF
4.15629e-47	0.544134	0.373137	0.534	0.504	1.03604e-42	Sweet Patient Blood Neutrophil	ACSL1
5.61736e-47	0.526486	0.482212	0.143	0.092	1.40024e-42	Sweet Patient Blood Neutrophil	ATF7IP
6.37899e-47	0.524496	0.448958	0.122	0.074	1.59009e-42	Sweet Patient Blood Neutrophil	PRPF40A
8.1317e-47	0.522096	0.432071	0.1	0.056	2.02699e-42	Sweet Patient Blood Neutrophil	SMARCA2
1.13272e-46	0.525119	0.483998	0.129	0.08	2.82353e-42	Sweet Patient Blood Neutrophil	PUM1
1.198e-46	0.532316	0.453194	0.222	0.163	2.98626e-42	Sweet Patient Blood Neutrophil	GPCPD1
1.33299e-46	0.528501	0.447044	0.168	0.113	3.32273e-42	Sweet Patient Blood Neutrophil	GPBP1
1.45864e-46	0.525079	0.480114	0.129	0.08	3.63595e-42	Sweet Patient Blood Neutrophil	PHF3
3.10189e-46	0.537202	1.16323	0.308	0.27	7.73209e-42	Sweet Patient Blood Neutrophil	EEF1A1
4.49953e-46	0.526581	0.504448	0.146	0.096	1.1216e-41	Sweet Patient Blood Neutrophil	MSL3
4.97996e-46	0.454301	0.332351	0.651	0.808	1.24135e-41	Sweet Patient Blood Neutrophil	MT-ATP6
6.90346e-46	0.528423	0.440848	0.17	0.116	1.72082e-41	Sweet Patient Blood Neutrophil	ZFYVE16
8.81521e-46	0.529346	1.34867	0.177	0.134	2.19737e-41	Sweet Patient Blood Neutrophil	RPL13
9.35293e-46	0.524955	0.464702	0.13	0.081	2.33141e-41	Sweet Patient Blood Neutrophil	TLR8
1.07805e-45	0.529416	0.517875	0.183	0.13	2.68725e-41	Sweet Patient Blood Neutrophil	COL4A3BP
2.32096e-45	0.534386	0.471538	0.264	0.208	5.78547e-41	Sweet Patient Blood Neutrophil	CAPZA2
4.15252e-45	0.539881	0.419668	0.4	0.35	1.0351e-40	Sweet Patient Blood Neutrophil	MYL12A
4.1755e-45	0.526656	0.487179	0.151	0.1	1.04083e-40	Sweet Patient Blood Neutrophil	HELZ
8.59268e-45	0.529595	1.72409	0.184	0.143	2.1419e-40	Sweet Patient Blood Neutrophil	RPS12
1.01467e-44	0.528376	0.471061	0.174	0.12	2.52927e-40	Sweet Patient Blood Neutrophil	ATXN1
3.00357e-44	0.527873	0.478602	0.169	0.117	7.48699e-40	Sweet Patient Blood Neutrophil	TNRC18
9.68558e-44	0.525087	0.429745	0.137	0.088	2.41433e-39	Sweet Patient Blood Neutrophil	CASP8
1.82375e-43	0.527151	0.442133	0.163	0.111	4.54606e-39	Sweet Patient Blood Neutrophil	SP3
1.82421e-43	0.543587	0.2861	0.625	0.607	4.54721e-39	Sweet Patient Blood Neutrophil	CELF2
2.26688e-43	0.529431	0.479225	0.194	0.141	5.65065e-39	Sweet Patient Blood Neutrophil	DOK3
2.45047e-43	0.52284	0.343892	0.115	0.069	6.1083e-39	Sweet Patient Blood Neutrophil	IL1RN
2.55606e-43	0.528096	0.440746	0.176	0.123	6.37148e-39	Sweet Patient Blood Neutrophil	STAT5B
3.56762e-43	0.52658	1.04755	0.154	0.109	8.89301e-39	Sweet Patient Blood Neutrophil	RPS2
4.77442e-43	0.522354	0.374876	0.111	0.066	1.19012e-38	Sweet Patient Blood Neutrophil	ARHGEF2
5.64333e-43	0.530654	0.452566	0.215	0.16	1.40671e-38	Sweet Patient Blood Neutrophil	KMT2E
8.96922e-43	0.526917	0.426964	0.163	0.111	2.23576e-38	Sweet Patient Blood Neutrophil	SNX6
1.06947e-42	0.525064	0.489919	0.14	0.092	2.66586e-38	Sweet Patient Blood Neutrophil	RNF10
2.90697e-42	0.529888	0.57546	0.205	0.156	7.24619e-38	Sweet Patient Blood Neutrophil	CAT
4.72584e-42	0.524393	0.92864	0.133	0.09	1.17801e-37	Sweet Patient Blood Neutrophil	RPL14
5.09665e-42	0.533984	0.440096	0.283	0.229	1.27044e-37	Sweet Patient Blood Neutrophil	MAPK1
5.21602e-42	0.531134	0.433998	0.229	0.174	1.3002e-37	Sweet Patient Blood Neutrophil	WDR26
6.51717e-42	0.543167	0.250707	0.669	0.653	1.62453e-37	Sweet Patient Blood Neutrophil	RNF149
8.13243e-42	0.528	0.438142	0.181	0.129	2.02717e-37	Sweet Patient Blood Neutrophil	ZNF148
8.24858e-42	0.522123	0.34755	0.112	0.067	2.05612e-37	Sweet Patient Blood Neutrophil	FAM133B
1.24615e-41	0.525513	0.398061	0.15	0.1	3.10627e-37	Sweet Patient Blood Neutrophil	CASP1
1.79278e-41	0.530906	0.439567	0.229	0.174	4.46887e-37	Sweet Patient Blood Neutrophil	PIAS1
1.99701e-41	0.532294	0.36193	0.256	0.196	4.97794e-37	Sweet Patient Blood Neutrophil	CASP4
2.16093e-41	0.527901	0.348458	0.183	0.128	5.38656e-37	Sweet Patient Blood Neutrophil	ATP2B1
3.00265e-41	0.527602	0.426447	0.179	0.126	7.48472e-37	Sweet Patient Blood Neutrophil	CSK
3.00368e-41	0.527236	0.471145	0.173	0.123	7.48728e-37	Sweet Patient Blood Neutrophil	GOLGA7
4.77875e-41	0.531789	0.379804	0.249	0.19	1.1912e-36	Sweet Patient Blood Neutrophil	GLIPR1
6.52107e-41	0.528483	0.464109	0.192	0.141	1.62551e-36	Sweet Patient Blood Neutrophil	SIRPB1
7.51165e-41	0.526185	0.481943	0.16	0.112	1.87243e-36	Sweet Patient Blood Neutrophil	RAB10
1.01203e-40	0.522026	0.444362	0.113	0.07	2.52268e-36	Sweet Patient Blood Neutrophil	NFAT5
1.16074e-40	0.524881	0.429186	0.145	0.097	2.89339e-36	Sweet Patient Blood Neutrophil	SENP6
1.88435e-40	0.522256	0.390833	0.116	0.072	4.69713e-36	Sweet Patient Blood Neutrophil	SBNO2
2.54785e-40	0.523621	0.431988	0.131	0.086	6.35103e-36	Sweet Patient Blood Neutrophil	SEC22B
5.51162e-40	0.520785	0.359686	0.103	0.061	1.37388e-35	Sweet Patient Blood Neutrophil	NAGK
1.12319e-39	0.528832	0.428632	0.205	0.152	2.79977e-35	Sweet Patient Blood Neutrophil	RPS6KA3
1.2005e-39	0.523179	0.378899	0.129	0.083	2.99249e-35	Sweet Patient Blood Neutrophil	KDM2A
1.16887e-38	0.52921	0.361588	0.219	0.164	2.91365e-34	Sweet Patient Blood Neutrophil	HCK
1.3115e-38	0.538619	0.280568	0.482	0.419	3.26918e-34	Sweet Patient Blood Neutrophil	KIAA1551
1.68306e-38	0.52813	0.453054	0.2	0.15	4.19536e-34	Sweet Patient Blood Neutrophil	RAB8B
3.16657e-38	0.526856	0.422311	0.182	0.132	7.8933e-34	Sweet Patient Blood Neutrophil	HECA
3.55843e-38	0.521717	0.882809	0.115	0.077	8.87009e-34	Sweet Patient Blood Neutrophil	RPL22
4.67459e-38	0.525085	0.428905	0.158	0.11	1.16524e-33	Sweet Patient Blood Neutrophil	TDP2
6.99481e-38	0.524981	0.420757	0.157	0.11	1.7436e-33	Sweet Patient Blood Neutrophil	GIT2
1.15416e-37	0.524342	0.41534	0.15	0.103	2.87697e-33	Sweet Patient Blood Neutrophil	REL
1.98423e-37	0.526211	0.389201	0.177	0.127	4.94609e-33	Sweet Patient Blood Neutrophil	LIMK2
6.25179e-37	0.527336	1.6161	0.19	0.157	1.55838e-32	Sweet Patient Blood Neutrophil	RPL10
6.87978e-37	0.525495	0.4113	0.169	0.121	1.71492e-32	Sweet Patient Blood Neutrophil	NPEPPS
8.31267e-37	0.526549	0.459996	0.185	0.137	2.0721e-32	Sweet Patient Blood Neutrophil	HIPK1
1.37797e-36	0.525994	0.45741	0.177	0.13	3.43487e-32	Sweet Patient Blood Neutrophil	MKRN1
1.54932e-36	0.522302	0.455112	0.129	0.086	3.86198e-32	Sweet Patient Blood Neutrophil	IL4R
2.49354e-36	0.522806	0.80636	0.134	0.094	6.21565e-32	Sweet Patient Blood Neutrophil	RPL15
3.24938e-36	0.521409	0.403597	0.12	0.078	8.09972e-32	Sweet Patient Blood Neutrophil	MED13
5.46393e-36	0.529458	0.312372	0.243	0.188	1.36199e-31	Sweet Patient Blood Neutrophil	DUSP6
7.60164e-36	0.525714	0.458805	0.177	0.13	1.89486e-31	Sweet Patient Blood Neutrophil	ABI1
1.17018e-35	0.520966	0.40925	0.116	0.075	2.9169e-31	Sweet Patient Blood Neutrophil	FRY
1.97545e-35	0.52306	0.560077	0.142	0.099	4.9242e-31	Sweet Patient Blood Neutrophil	CST3
2.7322e-35	0.520272	0.41997	0.11	0.07	6.81056e-31	Sweet Patient Blood Neutrophil	ME2
5.02439e-35	0.520438	0.428291	0.112	0.073	1.25243e-30	Sweet Patient Blood Neutrophil	RALGAPA2
5.3542e-35	0.52872	0.375421	0.236	0.184	1.33464e-30	Sweet Patient Blood Neutrophil	RNF13
5.9336e-35	0.528374	0.374651	0.229	0.178	1.47907e-30	Sweet Patient Blood Neutrophil	SHKBP1
8.8567e-35	0.520297	0.476855	0.111	0.073	2.20771e-30	Sweet Patient Blood Neutrophil	ENO1
1.91604e-34	0.528877	0.328278	0.245	0.19	4.77611e-30	Sweet Patient Blood Neutrophil	PECAM1
2.24429e-34	0.521403	0.409184	0.126	0.085	5.59435e-30	Sweet Patient Blood Neutrophil	AFTPH
2.3104e-34	0.525306	0.914526	0.176	0.137	5.75912e-30	Sweet Patient Blood Neutrophil	RPS6
4.19308e-34	0.519077	0.409161	0.1	0.063	1.04521e-29	Sweet Patient Blood Neutrophil	GAS7
1.05794e-33	0.520339	0.359363	0.116	0.076	2.63713e-29	Sweet Patient Blood Neutrophil	SRSF11
1.09542e-33	0.522439	0.391133	0.142	0.099	2.73055e-29	Sweet Patient Blood Neutrophil	CLTC
2.37652e-33	0.529149	0.382462	0.259	0.209	5.92394e-29	Sweet Patient Blood Neutrophil	PCNX1
6.47784e-33	0.519192	0.424779	0.105	0.068	1.61473e-28	Sweet Patient Blood Neutrophil	LNPEP
8.91825e-33	0.522804	0.420002	0.151	0.108	2.22305e-28	Sweet Patient Blood Neutrophil	TRIP12
8.97334e-33	0.52022	0.447836	0.117	0.079	2.23678e-28	Sweet Patient Blood Neutrophil	APC
4.46215e-32	0.532351	0.355481	0.36	0.317	1.11228e-27	Sweet Patient Blood Neutrophil	HNRNPC
1.40469e-31	0.527632	0.369196	0.243	0.195	3.50148e-27	Sweet Patient Blood Neutrophil	SEPT7
1.45232e-31	0.530156	0.398801	0.301	0.259	3.62019e-27	Sweet Patient Blood Neutrophil	RTN4
1.80174e-31	0.535115	0.319724	0.486	0.472	4.4912e-27	Sweet Patient Blood Neutrophil	VASP
2.68281e-31	0.522808	0.851383	0.156	0.119	6.68744e-27	Sweet Patient Blood Neutrophil	RPL6
2.71003e-31	0.527899	0.453593	0.249	0.207	6.75528e-27	Sweet Patient Blood Neutrophil	ATP5MPL
3.08904e-31	0.527845	0.443738	0.249	0.205	7.70005e-27	Sweet Patient Blood Neutrophil	ATP6V1G1
3.42851e-31	0.52526	1.24623	0.193	0.162	8.54625e-27	Sweet Patient Blood Neutrophil	RPL32
3.87268e-31	0.524104	0.527333	0.178	0.138	9.65344e-27	Sweet Patient Blood Neutrophil	PAG1
7.89554e-31	0.524114	0.382481	0.182	0.137	1.96812e-26	Sweet Patient Blood Neutrophil	ATRX
1.24237e-30	0.51808	0.351533	0.1	0.065	3.09685e-26	Sweet Patient Blood Neutrophil	SEPT2
1.471e-30	0.518603	0.330997	0.107	0.07	3.66677e-26	Sweet Patient Blood Neutrophil	NBR1
3.16032e-30	0.523252	0.360737	0.172	0.128	7.87773e-26	Sweet Patient Blood Neutrophil	HIPK3
3.28816e-30	0.51961	0.362742	0.12	0.082	8.19639e-26	Sweet Patient Blood Neutrophil	VPS8
4.02336e-30	0.518617	0.300045	0.108	0.071	1.0029e-25	Sweet Patient Blood Neutrophil	DEK
5.07168e-30	0.518522	0.400677	0.107	0.071	1.26422e-25	Sweet Patient Blood Neutrophil	RASA2
7.654e-30	0.521535	0.41695	0.147	0.107	1.90791e-25	Sweet Patient Blood Neutrophil	RP2
1.26611e-29	0.521515	0.385381	0.148	0.108	3.15603e-25	Sweet Patient Blood Neutrophil	ARID4A
1.30442e-29	0.530562	0.343101	0.344	0.303	3.25152e-25	Sweet Patient Blood Neutrophil	MSL1
2.02447e-29	0.521338	0.35525	0.147	0.106	5.04639e-25	Sweet Patient Blood Neutrophil	FAM91A1
4.10269e-29	0.525939	0.327522	0.231	0.184	1.02268e-24	Sweet Patient Blood Neutrophil	PSME1
4.1956e-29	0.531493	0.315802	0.387	0.349	1.04584e-24	Sweet Patient Blood Neutrophil	HNRNPA2B1
6.82606e-29	0.520327	0.379527	0.135	0.096	1.70153e-24	Sweet Patient Blood Neutrophil	KRAS
7.35907e-29	0.530725	0.379066	0.361	0.327	1.8344e-24	Sweet Patient Blood Neutrophil	MYL12B
7.39835e-29	0.520762	0.304498	0.142	0.101	1.84419e-24	Sweet Patient Blood Neutrophil	JARID2
1.0359e-28	0.529811	0.356816	0.334	0.296	2.58218e-24	Sweet Patient Blood Neutrophil	SNX10
1.05032e-28	0.523476	0.322961	0.187	0.142	2.61814e-24	Sweet Patient Blood Neutrophil	KANSL1
1.30516e-28	0.517937	0.353705	0.105	0.07	3.25336e-24	Sweet Patient Blood Neutrophil	DIP2B
1.35044e-28	0.527696	0.38406	0.275	0.235	3.36624e-24	Sweet Patient Blood Neutrophil	CMIP
1.8229e-28	0.529502	0.267522	0.334	0.283	4.54395e-24	Sweet Patient Blood Neutrophil	CPPED1
1.86347e-28	0.523248	0.362846	0.184	0.141	4.64507e-24	Sweet Patient Blood Neutrophil	PIK3CD
1.92842e-28	0.528277	0.390472	0.293	0.253	4.80698e-24	Sweet Patient Blood Neutrophil	HSD17B11
4.06137e-28	0.526569	0.310223	0.256	0.209	1.01238e-23	Sweet Patient Blood Neutrophil	ADAR
4.30412e-28	0.521176	0.344608	0.152	0.111	1.07289e-23	Sweet Patient Blood Neutrophil	TGFBR2
9.95257e-28	0.522564	0.394813	0.177	0.136	2.48088e-23	Sweet Patient Blood Neutrophil	TAOK1
1.01668e-27	0.521251	0.441902	0.154	0.117	2.53429e-23	Sweet Patient Blood Neutrophil	GPAT3
1.0865e-27	0.522451	0.36334	0.175	0.134	2.70831e-23	Sweet Patient Blood Neutrophil	SNX27
1.13523e-27	0.528941	0.252191	0.33	0.279	2.82979e-23	Sweet Patient Blood Neutrophil	TYMP
1.33543e-27	0.519931	0.287499	0.137	0.097	3.32883e-23	Sweet Patient Blood Neutrophil	AC016831.5
2.22396e-27	0.517072	0.346173	0.1	0.066	5.54365e-23	Sweet Patient Blood Neutrophil	CCDC71L
2.54279e-27	0.517759	0.336091	0.108	0.073	6.3384e-23	Sweet Patient Blood Neutrophil	PAFAH1B2
2.58978e-27	0.524343	0.343038	0.214	0.171	6.45554e-23	Sweet Patient Blood Neutrophil	NCOA1
4.44671e-27	0.51823	0.47386	0.114	0.081	1.10843e-22	Sweet Patient Blood Neutrophil	GPR27
5.59859e-27	0.526427	0.303792	0.267	0.22	1.39556e-22	Sweet Patient Blood Neutrophil	DOCK8
7.53457e-27	0.525667	0.353589	0.248	0.205	1.87814e-22	Sweet Patient Blood Neutrophil	STAG2
8.65126e-27	0.519229	0.34753	0.13	0.093	2.1565e-22	Sweet Patient Blood Neutrophil	CUL3
1.17884e-26	0.52276	0.32566	0.189	0.146	2.93849e-22	Sweet Patient Blood Neutrophil	CHST15
1.50565e-26	0.52418	0.379036	0.217	0.177	3.75312e-22	Sweet Patient Blood Neutrophil	TLE4
1.7021e-26	0.530877	0.371077	0.42	0.404	4.24284e-22	Sweet Patient Blood Neutrophil	RTN3
2.07007e-26	0.522306	0.271064	0.184	0.139	5.16006e-22	Sweet Patient Blood Neutrophil	JAK3
2.31018e-26	0.522536	0.344499	0.187	0.146	5.75859e-22	Sweet Patient Blood Neutrophil	PXN
2.33683e-26	0.51729	0.417756	0.106	0.073	5.82502e-22	Sweet Patient Blood Neutrophil	OSGIN2
3.05768e-26	0.521295	0.43623	0.165	0.127	7.62188e-22	Sweet Patient Blood Neutrophil	FAM8A1
3.15039e-26	0.520837	0.321437	0.158	0.118	7.85299e-22	Sweet Patient Blood Neutrophil	TAOK3
4.64744e-26	0.520995	0.276184	0.163	0.121	1.15847e-21	Sweet Patient Blood Neutrophil	SLC15A4
7.55706e-26	0.518175	0.342539	0.12	0.085	1.88375e-21	Sweet Patient Blood Neutrophil	CAMK1D
1.13592e-25	0.520917	0.346967	0.163	0.124	2.83151e-21	Sweet Patient Blood Neutrophil	KIAA0232
1.29019e-25	0.521893	0.306155	0.182	0.14	3.21606e-21	Sweet Patient Blood Neutrophil	ATP6V1A
1.29229e-25	0.519839	0.383445	0.146	0.109	3.22129e-21	Sweet Patient Blood Neutrophil	LCOR
1.41725e-25	0.518119	0.383208	0.12	0.086	3.53277e-21	Sweet Patient Blood Neutrophil	MYD88
1.75798e-25	0.531012	0.749341	0.447	0.468	4.38212e-21	Sweet Patient Blood Neutrophil	RPL28
2.01281e-25	0.529374	0.360579	0.384	0.359	5.01734e-21	Sweet Patient Blood Neutrophil	RAC2
2.75608e-25	0.516451	0.48987	0.1	0.069	6.87007e-21	Sweet Patient Blood Neutrophil	BTF3
3.46395e-25	0.519118	0.793879	0.135	0.104	8.6346e-21	Sweet Patient Blood Neutrophil	RPL29
3.72381e-25	0.524918	0.407724	0.249	0.212	9.28235e-21	Sweet Patient Blood Neutrophil	ITGB2
4.2165e-25	0.527436	0.323409	0.323	0.285	1.05105e-20	Sweet Patient Blood Neutrophil	CD53
6.68037e-25	0.521734	0.801455	0.18	0.15	1.66522e-20	Sweet Patient Blood Neutrophil	RPL13A
1.62052e-24	0.527218	0.264299	0.33	0.286	4.03946e-20	Sweet Patient Blood Neutrophil	RASSF3
1.72788e-24	0.471821	0.372325	0.304	0.407	4.30708e-20	Sweet Patient Blood Neutrophil	RPL30
3.16284e-24	0.520613	0.381524	0.168	0.131	7.88401e-20	Sweet Patient Blood Neutrophil	MIER1
3.88088e-24	0.517642	0.398012	0.121	0.088	9.67388e-20	Sweet Patient Blood Neutrophil	XRN1
4.31131e-24	0.523905	0.392897	0.238	0.201	1.07468e-19	Sweet Patient Blood Neutrophil	BNIP2
4.72128e-24	0.519144	0.372097	0.144	0.109	1.17687e-19	Sweet Patient Blood Neutrophil	NCOA2
1.30123e-23	0.520076	0.349535	0.164	0.127	3.24357e-19	Sweet Patient Blood Neutrophil	NMI
1.38508e-23	0.518356	0.336991	0.135	0.1	3.4526e-19	Sweet Patient Blood Neutrophil	IST1
1.43644e-23	0.519808	0.280334	0.16	0.121	3.58062e-19	Sweet Patient Blood Neutrophil	UBR2
1.63703e-23	0.522905	0.314655	0.222	0.183	4.08063e-19	Sweet Patient Blood Neutrophil	ZFAND5
2.07307e-23	0.525799	0.343598	0.3	0.266	5.16754e-19	Sweet Patient Blood Neutrophil	IL2RG
5.07462e-23	0.519996	0.341574	0.167	0.13	1.26495e-18	Sweet Patient Blood Neutrophil	E2F3
5.11511e-23	0.515931	0.543252	0.103	0.073	1.27504e-18	Sweet Patient Blood Neutrophil	RACK1
5.227e-23	0.517069	0.651926	0.118	0.088	1.30294e-18	Sweet Patient Blood Neutrophil	RPS20
8.56012e-23	0.516241	0.368125	0.108	0.077	2.13378e-18	Sweet Patient Blood Neutrophil	TMCC1
9.88116e-23	0.516174	0.312185	0.108	0.076	2.46308e-18	Sweet Patient Blood Neutrophil	NCKAP1L
1.47282e-22	0.519769	0.308916	0.167	0.129	3.6713e-18	Sweet Patient Blood Neutrophil	ZC3HAV1
2.20346e-22	0.521391	0.309938	0.201	0.163	5.49256e-18	Sweet Patient Blood Neutrophil	KMT2C
2.52977e-22	0.516679	0.273135	0.117	0.085	6.30596e-18	Sweet Patient Blood Neutrophil	ASH1L
5.84325e-22	0.529204	0.253218	0.502	0.49	1.45655e-17	Sweet Patient Blood Neutrophil	NCF2
6.46011e-22	0.515891	0.28263	0.108	0.077	1.61031e-17	Sweet Patient Blood Neutrophil	SULF2
9.45014e-22	0.52783	0.269652	0.426	0.402	2.35564e-17	Sweet Patient Blood Neutrophil	YWHAB
1.20619e-21	0.527849	0.276143	0.431	0.407	3.00668e-17	Sweet Patient Blood Neutrophil	UBE2B
1.87316e-21	0.518753	1.18774	0.153	0.128	4.66922e-17	Sweet Patient Blood Neutrophil	RPS23
2.83737e-21	0.520454	0.256908	0.194	0.154	7.07272e-17	Sweet Patient Blood Neutrophil	MDM4
3.8282e-21	0.52232	0.319833	0.239	0.202	9.54255e-17	Sweet Patient Blood Neutrophil	PHF20L1
4.49231e-21	0.521951	0.340352	0.23	0.194	1.1198e-16	Sweet Patient Blood Neutrophil	PPP2R5C
5.67746e-21	0.522795	0.364981	0.253	0.219	1.41522e-16	Sweet Patient Blood Neutrophil	NOP10
1.05725e-20	0.516829	0.702125	0.128	0.1	2.63541e-16	Sweet Patient Blood Neutrophil	RPS21
1.18779e-20	0.517191	0.41349	0.135	0.104	2.9608e-16	Sweet Patient Blood Neutrophil	STXBP5
1.8119e-20	0.525639	1.15426	0.348	0.353	4.51653e-16	Sweet Patient Blood Neutrophil	RPL34
1.93781e-20	0.515952	0.262125	0.118	0.086	4.83038e-16	Sweet Patient Blood Neutrophil	BRD2
3.12569e-20	0.516007	0.2813	0.12	0.088	7.79141e-16	Sweet Patient Blood Neutrophil	WDR82
3.43895e-20	0.516936	0.75042	0.133	0.106	8.57227e-16	Sweet Patient Blood Neutrophil	RPL24
6.14531e-20	0.524666	0.295889	0.337	0.307	1.53184e-15	Sweet Patient Blood Neutrophil	JAK1
6.20769e-20	0.522039	0.291432	0.25	0.214	1.54739e-15	Sweet Patient Blood Neutrophil	GRB2
8.02873e-20	0.5183	0.373016	0.162	0.13	2.00132e-15	Sweet Patient Blood Neutrophil	CD164
8.191e-20	0.518978	0.841418	0.172	0.149	2.04177e-15	Sweet Patient Blood Neutrophil	RPS15
8.74716e-20	0.524832	0.264049	0.349	0.317	2.18041e-15	Sweet Patient Blood Neutrophil	HNRNPU
1.18337e-19	0.522146	0.301417	0.258	0.222	2.94979e-15	Sweet Patient Blood Neutrophil	IGF2R
1.38481e-19	0.521126	0.321417	0.23	0.195	3.45192e-15	Sweet Patient Blood Neutrophil	PAPOLA
1.44889e-19	0.520463	0.314426	0.214	0.178	3.61166e-15	Sweet Patient Blood Neutrophil	GNB1
1.53906e-19	0.518472	0.321213	0.169	0.136	3.83641e-15	Sweet Patient Blood Neutrophil	CYB5R4
2.07637e-19	0.523692	0.304592	0.313	0.282	5.17577e-15	Sweet Patient Blood Neutrophil	IL17RA
4.58252e-19	0.473555	0.35589	0.403	0.516	1.14228e-14	Sweet Patient Blood Neutrophil	RPL41
6.99989e-19	0.518658	1.20631	0.174	0.155	1.74486e-14	Sweet Patient Blood Neutrophil	RPS13
9.16391e-19	0.516495	0.301548	0.138	0.107	2.28429e-14	Sweet Patient Blood Neutrophil	KIDINS220
1.11941e-18	0.515419	0.344495	0.12	0.092	2.79035e-14	Sweet Patient Blood Neutrophil	LRG1
1.12672e-18	0.515419	0.293752	0.12	0.091	2.80857e-14	Sweet Patient Blood Neutrophil	MARF1
1.56663e-18	0.514702	0.302458	0.11	0.082	3.90514e-14	Sweet Patient Blood Neutrophil	RAB14
1.73706e-18	0.52108	0.343114	0.245	0.216	4.32997e-14	Sweet Patient Blood Neutrophil	FRAT2
1.79924e-18	0.52221	0.338831	0.281	0.252	4.48496e-14	Sweet Patient Blood Neutrophil	RASSF5
5.50278e-18	0.514101	0.330748	0.104	0.077	1.37168e-13	Sweet Patient Blood Neutrophil	MAT2B
7.14369e-18	0.520188	0.304087	0.232	0.199	1.78071e-13	Sweet Patient Blood Neutrophil	SERINC1
5.20015e-17	0.516233	0.2533	0.15	0.119	1.29624e-12	Sweet Patient Blood Neutrophil	FNBP1
6.33914e-17	0.513908	0.365034	0.108	0.082	1.58016e-12	Sweet Patient Blood Neutrophil	GAPT
6.61895e-17	0.51994	0.326108	0.24	0.212	1.64991e-12	Sweet Patient Blood Neutrophil	OSTF1
9.8034e-17	0.518651	0.256907	0.21	0.175	2.44369e-12	Sweet Patient Blood Neutrophil	ARID1A
1.0561e-16	0.516086	0.275975	0.15	0.119	2.63253e-12	Sweet Patient Blood Neutrophil	WASHC4
1.20059e-16	0.51466	0.277896	0.123	0.095	2.99271e-12	Sweet Patient Blood Neutrophil	TOPORS
1.35538e-16	0.514213	0.277255	0.115	0.088	3.37856e-12	Sweet Patient Blood Neutrophil	CTBP2
1.37855e-16	0.515121	0.291681	0.132	0.103	3.43631e-12	Sweet Patient Blood Neutrophil	RAD23B
1.4166e-16	0.515026	0.269127	0.13	0.101	3.53117e-12	Sweet Patient Blood Neutrophil	CEP63
2.46908e-16	0.525107	0.728064	0.522	0.522	6.15467e-12	Sweet Patient Blood Neutrophil	RPL39
5.3546e-16	0.513022	0.253108	0.1	0.075	1.33474e-11	Sweet Patient Blood Neutrophil	OGT
5.36535e-16	0.515948	0.331353	0.154	0.126	1.33742e-11	Sweet Patient Blood Neutrophil	CBX3
1.04574e-15	0.51309	0.29503	0.103	0.078	2.60672e-11	Sweet Patient Blood Neutrophil	G3BP2
1.78518e-15	0.517692	0.268028	0.204	0.173	4.44991e-11	Sweet Patient Blood Neutrophil	NIPBL
2.20284e-15	0.517656	0.273766	0.204	0.173	5.49101e-11	Sweet Patient Blood Neutrophil	RALBP1
2.70695e-15	0.514246	0.292413	0.127	0.1	6.74761e-11	Sweet Patient Blood Neutrophil	PCMTD1
3.34441e-15	0.513587	0.282083	0.116	0.09	8.33662e-11	Sweet Patient Blood Neutrophil	KPNA4
3.6648e-15	0.516001	0.27801	0.165	0.137	9.13525e-11	Sweet Patient Blood Neutrophil	ZNF207
4.28113e-15	0.517931	0.267217	0.217	0.186	1.06716e-10	Sweet Patient Blood Neutrophil	WNK1
4.83441e-15	0.51836	0.301176	0.23	0.202	1.20507e-10	Sweet Patient Blood Neutrophil	PPP3CA
7.32658e-15	0.513143	0.327854	0.111	0.086	1.8263e-10	Sweet Patient Blood Neutrophil	HNRNPDL
1.42805e-14	0.514782	0.367478	0.145	0.119	3.5597e-10	Sweet Patient Blood Neutrophil	KIF1B
1.83042e-14	0.516152	0.336636	0.178	0.152	4.56268e-10	Sweet Patient Blood Neutrophil	PTPRJ
2.35921e-14	0.515537	0.332778	0.165	0.139	5.88079e-10	Sweet Patient Blood Neutrophil	ZMAT2
2.55585e-14	0.514323	0.314346	0.138	0.113	6.37096e-10	Sweet Patient Blood Neutrophil	ALPK1
2.81875e-14	0.513407	0.309005	0.12	0.096	7.0263e-10	Sweet Patient Blood Neutrophil	MTMR6
2.89853e-14	0.515063	0.250545	0.156	0.128	7.22516e-10	Sweet Patient Blood Neutrophil	PHIP
4.89025e-14	0.513263	0.29546	0.12	0.095	1.21899e-09	Sweet Patient Blood Neutrophil	PPP4R2
5.57217e-14	0.512525	0.256019	0.107	0.083	1.38898e-09	Sweet Patient Blood Neutrophil	USP9X
5.73188e-14	0.512459	0.263964	0.106	0.082	1.42879e-09	Sweet Patient Blood Neutrophil	NCOR1
6.10815e-14	0.514921	0.263748	0.157	0.129	1.52258e-09	Sweet Patient Blood Neutrophil	CARD8
7.4588e-14	0.513604	0.264465	0.129	0.103	1.85926e-09	Sweet Patient Blood Neutrophil	TAB2
1.14817e-13	0.512501	0.293935	0.109	0.086	2.86203e-09	Sweet Patient Blood Neutrophil	PDCD10
1.40544e-13	0.519355	0.28695	0.304	0.283	3.50335e-09	Sweet Patient Blood Neutrophil	LAMP2
1.41722e-13	0.517531	0.763434	0.229	0.218	3.53271e-09	Sweet Patient Blood Neutrophil	RPL9
1.86349e-13	0.512538	0.268175	0.112	0.088	4.64511e-09	Sweet Patient Blood Neutrophil	ARF6
2.12836e-13	0.51458	0.909644	0.152	0.135	5.30536e-09	Sweet Patient Blood Neutrophil	RPL37A
2.86217e-13	0.517902	0.274539	0.256	0.231	7.13454e-09	Sweet Patient Blood Neutrophil	TMX4
2.92589e-13	0.482484	0.420327	0.208	0.265	7.29337e-09	Sweet Patient Blood Neutrophil	RPS14
3.36603e-13	0.513201	0.331305	0.127	0.104	8.3905e-09	Sweet Patient Blood Neutrophil	SRPK1
6.74879e-13	0.512461	0.26507	0.116	0.093	1.68227e-08	Sweet Patient Blood Neutrophil	TERF2IP
1.21584e-12	0.513968	0.267321	0.152	0.127	3.03072e-08	Sweet Patient Blood Neutrophil	CAB39
1.3334e-12	0.519672	0.294409	0.359	0.348	3.32376e-08	Sweet Patient Blood Neutrophil	FKBP1A
2.0113e-12	0.515601	0.258812	0.2	0.175	5.01357e-08	Sweet Patient Blood Neutrophil	ADAM8
2.21314e-12	0.513581	0.640298	0.144	0.125	5.51668e-08	Sweet Patient Blood Neutrophil	RPL8
2.21967e-12	0.513048	0.262327	0.134	0.11	5.53297e-08	Sweet Patient Blood Neutrophil	RAB11A
2.75913e-12	0.511693	0.258739	0.107	0.085	6.87769e-08	Sweet Patient Blood Neutrophil	PPP4R3A
3.31373e-12	0.483803	0.575871	0.191	0.245	8.26015e-08	Sweet Patient Blood Neutrophil	RPS29
5.81795e-12	0.513621	0.259786	0.154	0.129	1.45024e-07	Sweet Patient Blood Neutrophil	HNRNPH3
1.01087e-11	0.512957	0.266229	0.141	0.117	2.5198e-07	Sweet Patient Blood Neutrophil	VPS4B
1.78741e-11	0.515917	0.262919	0.233	0.211	4.45548e-07	Sweet Patient Blood Neutrophil	CDC42SE2
2.18261e-11	0.512317	0.292446	0.131	0.109	5.4406e-07	Sweet Patient Blood Neutrophil	TMEM30A
2.55841e-11	0.516355	1.1255	0.246	0.246	6.37736e-07	Sweet Patient Blood Neutrophil	RPS15A
2.75174e-11	0.513299	0.295734	0.156	0.134	6.85926e-07	Sweet Patient Blood Neutrophil	CAST
6.77678e-11	0.48375	0.858066	0.228	0.295	1.68925e-06	Sweet Patient Blood Neutrophil	RPS27
7.25363e-11	0.510658	0.272604	0.101	0.082	1.80811e-06	Sweet Patient Blood Neutrophil	TOR1AIP1
2.8001e-10	0.515611	0.271596	0.26	0.241	6.97981e-06	Sweet Patient Blood Neutrophil	ATP6V0E1
3.69034e-10	0.512938	0.258781	0.168	0.146	9.19891e-06	Sweet Patient Blood Neutrophil	SNAP23
4.50751e-10	0.51306	0.30621	0.173	0.152	1.12359e-05	Sweet Patient Blood Neutrophil	SUMO2
8.09337e-10	0.510643	0.316305	0.114	0.095	2.01743e-05	Sweet Patient Blood Neutrophil	EIF1B
3.45658e-09	0.514359	1.06783	0.239	0.241	8.61622e-05	Sweet Patient Blood Neutrophil	RPS27A
5.98621e-09	0.511534	0.273686	0.152	0.133	0.000149218	Sweet Patient Blood Neutrophil	APAF1
6.36505e-09	0.514045	0.436777	0.24	0.232	0.000158662	Sweet Patient Blood Neutrophil	NACA
2.97034e-08	0.485847	0.665111	0.249	0.311	0.000740418	Sweet Patient Blood Neutrophil	RPLP1
1.08441e-07	0.510562	0.801953	0.149	0.14	0.00270311	Sweet Patient Blood Neutrophil	RPL26
9.14937e-07	0.509062	0.583408	0.127	0.115	0.0228066	Sweet Patient Blood Neutrophil	RPL7A
9.95183e-07	0.509922	0.331105	0.158	0.144	0.0248069	Sweet Patient Blood Neutrophil	TNFAIP6
1.24487e-06	0.510691	0.602096	0.19	0.182	0.0310308	Sweet Patient Blood Neutrophil	RPL23
2.39649e-06	0.510768	0.904038	0.203	0.204	0.0597373	Sweet Patient Blood Neutrophil	RPS3A
3.82234e-05	0.510115	0.453974	0.246	0.248	0.952794	Sweet Patient Blood Neutrophil	RPS11
4.1476e-05	0.506937	0.3131	0.105	0.094	1	Sweet Patient Blood Neutrophil	SLC37A3
7.80566e-05	0.512643	0.481489	0.668	0.739	1	Sweet Patient Blood Neutrophil	MT-CYB
0.0024001	0.506624	0.604475	0.181	0.183	1	Sweet Patient Blood Neutrophil	RPS25
0.00256239	0.492919	0.608001	0.203	0.241	1	Sweet Patient Blood Neutrophil	RPS24
0.00312473	0.506294	0.642895	0.17	0.172	1	Sweet Patient Blood Neutrophil	RPS7
0.00488411	0.506895	0.25341	0.244	0.247	1	Sweet Patient Blood Neutrophil	GRN
0	0.859098	1.60545	0.998	0.893	0	Healthy Blood Neutrophil	SAT1
0	0.857105	1.45822	0.992	0.839	0	Healthy Blood Neutrophil	CSF3R
0	0.85277	1.49154	0.998	0.852	0	Healthy Blood Neutrophil	FOS
0	0.844702	1.89356	0.968	0.559	0	Healthy Blood Neutrophil	CXCL8
0	0.823788	2.71145	0.798	0.311	0	Healthy Blood Neutrophil	MTRNR2L8
0	0.813947	1.11954	0.996	0.851	0	Healthy Blood Neutrophil	DUSP1
0	0.809781	1.91998	0.839	0.322	0	Healthy Blood Neutrophil	G0S2
0	0.752954	1.40224	0.866	0.589	0	Healthy Blood Neutrophil	RGS2
0	0.725331	1.89071	0.647	0.244	0	Healthy Blood Neutrophil	FOSB
0	0.716348	1.28402	0.804	0.506	0	Healthy Blood Neutrophil	GLUL
0	0.713721	1.70624	0.634	0.26	0	Healthy Blood Neutrophil	TREM1
0	0.707885	1.5613	0.695	0.352	0	Healthy Blood Neutrophil	PTGS2
0	0.705461	0.898424	0.892	0.692	0	Healthy Blood Neutrophil	NCF1
0	0.691921	1.01706	0.764	0.495	0	Healthy Blood Neutrophil	MYO1F
0	0.690095	1.11269	0.731	0.432	0	Healthy Blood Neutrophil	MTRNR2L12
0	0.680418	0.802832	0.881	0.659	0	Healthy Blood Neutrophil	SLC25A37
0	0.676537	0.540028	0.999	0.915	0	Healthy Blood Neutrophil	NAMPT
0	0.676327	0.809204	0.822	0.621	0	Healthy Blood Neutrophil	EIF1
0	0.676011	0.760021	0.859	0.713	0	Healthy Blood Neutrophil	HLA-C
0	0.67176	1.54663	0.544	0.244	0	Healthy Blood Neutrophil	BTG2
0	0.668842	0.691442	0.848	0.608	0	Healthy Blood Neutrophil	JUND
0	0.665915	0.997218	0.721	0.494	0	Healthy Blood Neutrophil	CCNL1
0	0.659913	1.66429	0.435	0.128	0	Healthy Blood Neutrophil	PGGHG
0	0.656373	1.22197	0.544	0.265	0	Healthy Blood Neutrophil	CLEC7A
0	0.610283	1.33981	0.324	0.11	0	Healthy Blood Neutrophil	CSRNP1
0	0.601326	1.3307	0.273	0.073	0	Healthy Blood Neutrophil	CFD
1.58499e-299	0.668661	0.741353	0.843	0.722	3.9509e-295	Healthy Blood Neutrophil	HLA-A
4.33769e-297	0.595588	1.36169	0.28	0.093	1.08126e-292	Healthy Blood Neutrophil	SGK1
4.46742e-291	0.656913	1.35745	0.674	0.471	1.11359e-286	Healthy Blood Neutrophil	IER2
2.18209e-289	0.560191	1.35143	0.148	0.028	5.43929e-285	Healthy Blood Neutrophil	LINC00877
1.03253e-280	0.563458	1.20138	0.16	0.034	2.5738e-276	Healthy Blood Neutrophil	RCN3
7.51531e-274	0.602815	1.24215	0.325	0.129	1.87334e-269	Healthy Blood Neutrophil	EHBP1L1
1.98481e-264	0.609565	1.20439	0.369	0.161	4.94754e-260	Healthy Blood Neutrophil	ATP2B1-AS1
3.56914e-254	0.643681	0.805247	0.658	0.425	8.89679e-250	Healthy Blood Neutrophil	SMAP2
6.70158e-252	0.632836	0.961427	0.547	0.318	1.6705e-247	Healthy Blood Neutrophil	ABTB1
1.44555e-248	0.583938	1.3762	0.25	0.086	3.60333e-244	Healthy Blood Neutrophil	CXCL1
1.25011e-237	0.63709	0.866788	0.619	0.405	3.11615e-233	Healthy Blood Neutrophil	YPEL3
6.41056e-236	0.625166	0.968348	0.51	0.291	1.59796e-231	Healthy Blood Neutrophil	ADGRE5
8.13563e-232	0.556494	1.1103	0.146	0.034	2.02797e-227	Healthy Blood Neutrophil	HSH2D
2.82268e-219	0.5564	1.09594	0.149	0.037	7.0361e-215	Healthy Blood Neutrophil	AMPD2
8.55691e-218	0.596788	1.02175	0.34	0.152	2.13298e-213	Healthy Blood Neutrophil	CYTH4
2.55506e-217	0.643504	0.63937	0.852	0.723	6.36901e-213	Healthy Blood Neutrophil	HLA-E
1.16949e-210	0.594238	1.08043	0.328	0.149	2.91518e-206	Healthy Blood Neutrophil	LPAR2
3.37559e-209	0.552286	1.08978	0.137	0.033	8.41434e-205	Healthy Blood Neutrophil	U62317.5
1.31667e-206	0.589279	1.06083	0.306	0.132	3.28206e-202	Healthy Blood Neutrophil	FFAR2
6.08321e-202	0.543459	0.94714	0.108	0.021	1.51636e-197	Healthy Blood Neutrophil	PHOSPHO1
2.57974e-199	0.637588	0.589801	0.869	0.74	6.43051e-195	Healthy Blood Neutrophil	MCL1
5.41148e-197	0.623147	0.766469	0.596	0.384	1.34892e-192	Healthy Blood Neutrophil	MBOAT7
2.24491e-196	0.620267	0.824235	0.56	0.353	5.59589e-192	Healthy Blood Neutrophil	R3HDM4
2.28256e-196	0.564759	1.05427	0.191	0.062	5.68973e-192	Healthy Blood Neutrophil	AC007032.1
2.02032e-192	0.634542	0.794273	0.821	0.697	5.03605e-188	Healthy Blood Neutrophil	JUNB
1.1738e-188	0.601782	0.9284	0.408	0.219	2.92592e-184	Healthy Blood Neutrophil	JAML
2.40637e-187	0.625863	0.900358	0.652	0.48	5.99835e-183	Healthy Blood Neutrophil	DDX3X
2.00989e-185	0.597595	0.93411	0.386	0.198	5.01006e-181	Healthy Blood Neutrophil	AC020916.1
1.63258e-182	0.596268	0.971997	0.376	0.196	4.06952e-178	Healthy Blood Neutrophil	RAF1
5.90961e-176	0.546517	1.02089	0.124	0.031	1.47309e-171	Healthy Blood Neutrophil	EGR3
4.16358e-175	0.625332	0.601208	0.747	0.567	1.03785e-170	Healthy Blood Neutrophil	SORL1
1.18212e-172	0.626077	0.693649	0.782	0.628	2.94666e-168	Healthy Blood Neutrophil	ZFP36
1.62848e-167	0.608909	0.824291	0.519	0.332	4.05931e-163	Healthy Blood Neutrophil	YPEL5
1.22136e-166	0.548903	0.988398	0.136	0.039	3.04448e-162	Healthy Blood Neutrophil	AC012368.1
3.15191e-166	0.568617	0.953578	0.226	0.091	7.85676e-162	Healthy Blood Neutrophil	LINC01001
6.38243e-162	0.62404	0.550868	0.879	0.758	1.59095e-157	Healthy Blood Neutrophil	MT-ND1
3.57239e-157	0.622872	0.278535	0.995	0.936	8.9049e-153	Healthy Blood Neutrophil	FTH1
1.00049e-153	0.593218	0.880863	0.398	0.233	2.49393e-149	Healthy Blood Neutrophil	PTPN6
1.76055e-153	0.607763	1.29467	0.536	0.382	4.38853e-149	Healthy Blood Neutrophil	IRF1
7.42409e-151	0.614095	0.602083	0.698	0.507	1.8506e-146	Healthy Blood Neutrophil	CXCR2
3.4143e-150	0.610011	0.611878	0.618	0.43	8.51082e-146	Healthy Blood Neutrophil	NFKBIA
1.51066e-149	0.551848	1.06777	0.154	0.052	3.76562e-145	Healthy Blood Neutrophil	DDX3Y
8.74996e-149	0.5714	0.988999	0.257	0.117	2.1811e-144	Healthy Blood Neutrophil	LUCAT1
4.2671e-148	0.540496	0.902783	0.109	0.029	1.06366e-143	Healthy Blood Neutrophil	CHI3L1
4.53562e-144	0.591851	0.78081	0.415	0.246	1.13059e-139	Healthy Blood Neutrophil	SLC11A1
2.58799e-140	0.568627	0.910144	0.249	0.115	6.45108e-136	Healthy Blood Neutrophil	OAZ2
6.25081e-138	0.583214	0.847833	0.354	0.197	1.55814e-133	Healthy Blood Neutrophil	KDM6B
1.93776e-137	0.581893	0.875765	0.343	0.189	4.83025e-133	Healthy Blood Neutrophil	ITGAX
2.78192e-137	0.54683	0.972839	0.138	0.046	6.93449e-133	Healthy Blood Neutrophil	PPIF
1.97273e-133	0.550603	0.962427	0.157	0.058	4.91742e-129	Healthy Blood Neutrophil	DDIT3
1.53016e-129	0.604449	0.637022	0.632	0.485	3.81424e-125	Healthy Blood Neutrophil	DDX5
8.05363e-129	0.571801	0.823927	0.285	0.145	2.00753e-124	Healthy Blood Neutrophil	JAK3
9.39199e-129	0.551368	0.827702	0.165	0.063	2.34114e-124	Healthy Blood Neutrophil	CCNJL
4.33277e-128	0.575612	1.00962	0.311	0.169	1.08003e-123	Healthy Blood Neutrophil	PHACTR1
1.2692e-126	0.546111	0.874765	0.141	0.049	3.16374e-122	Healthy Blood Neutrophil	DPEP2
6.17436e-126	0.569549	0.858802	0.273	0.138	1.53908e-121	Healthy Blood Neutrophil	PDLIM7
7.0919e-126	0.597119	0.702397	0.531	0.377	1.7678e-121	Healthy Blood Neutrophil	ATP6V0B
1.50747e-125	0.59292	0.710725	0.48	0.322	3.75768e-121	Healthy Blood Neutrophil	ICAM3
1.87343e-125	0.547191	0.848812	0.147	0.053	4.66989e-121	Healthy Blood Neutrophil	PLEKHG3
1.67236e-124	0.560173	0.921811	0.214	0.097	4.1687e-120	Healthy Blood Neutrophil	PLK3
2.91547e-124	0.575183	0.869416	0.314	0.174	7.26738e-120	Healthy Blood Neutrophil	PPP1R15A
1.33245e-123	0.576303	0.815114	0.327	0.182	3.3214e-119	Healthy Blood Neutrophil	DOCK5
9.0695e-120	0.573175	0.816163	0.309	0.17	2.26075e-115	Healthy Blood Neutrophil	MMP25
5.48059e-118	0.600829	0.614205	0.644	0.519	1.36615e-113	Healthy Blood Neutrophil	UBC
1.01602e-113	0.569879	1.01276	0.292	0.162	2.53263e-109	Healthy Blood Neutrophil	PLAUR
1.25807e-113	0.542561	0.857558	0.131	0.047	3.13598e-109	Healthy Blood Neutrophil	AC011445.2
2.28825e-112	0.572567	0.729374	0.324	0.181	5.70391e-108	Healthy Blood Neutrophil	CXCR1
2.65432e-109	0.570754	1.03664	0.309	0.177	6.61642e-105	Healthy Blood Neutrophil	AC023157.3
1.12268e-108	0.563402	0.84247	0.254	0.134	2.7985e-104	Healthy Blood Neutrophil	ATP2A3
3.55484e-108	0.554219	1.56324	0.193	0.091	8.86115e-104	Healthy Blood Neutrophil	HSPA5
6.44448e-107	0.547644	0.861133	0.162	0.067	1.60641e-102	Healthy Blood Neutrophil	OSM
1.24938e-105	0.538331	0.83139	0.116	0.04	3.11433e-101	Healthy Blood Neutrophil	AC093495.1
2.28749e-105	0.543594	0.970237	0.14	0.055	5.70202e-101	Healthy Blood Neutrophil	NFKBID
1.76791e-104	0.585782	0.689001	0.481	0.34	4.40687e-100	Healthy Blood Neutrophil	RAB11FIP1
4.00961e-104	0.589948	0.701594	0.552	0.409	9.99476e-100	Healthy Blood Neutrophil	TUBA1A
1.51957e-103	0.580491	0.761619	0.414	0.28	3.78782e-99	Healthy Blood Neutrophil	SRSF5
3.53412e-103	0.558976	0.829271	0.233	0.119	8.80951e-99	Healthy Blood Neutrophil	FGD3
1.3618e-99	0.580162	0.636558	0.435	0.294	3.39456e-95	Healthy Blood Neutrophil	VSIR
5.66724e-99	0.554268	0.85452	0.206	0.103	1.41267e-94	Healthy Blood Neutrophil	ANKRD13D
5.76133e-99	0.5576	0.74427	0.231	0.119	1.43613e-94	Healthy Blood Neutrophil	ZDHHC18
8.7125e-97	0.594886	0.427806	0.815	0.695	2.17177e-92	Healthy Blood Neutrophil	MT-ND2
9.31275e-96	0.582055	0.584942	0.488	0.339	2.32139e-91	Healthy Blood Neutrophil	SEC14L1
1.35993e-94	0.537151	0.816455	0.117	0.044	3.38989e-90	Healthy Blood Neutrophil	RELT
4.34149e-94	0.536382	0.889339	0.113	0.042	1.0822e-89	Healthy Blood Neutrophil	EIF4A3
6.70217e-94	0.59312	0.603752	0.754	0.677	1.67065e-89	Healthy Blood Neutrophil	CEBPB
2.43456e-92	0.55539	0.749878	0.226	0.118	6.06862e-88	Healthy Blood Neutrophil	IL1RAP
4.55001e-92	0.575529	0.606842	0.415	0.276	1.13418e-87	Healthy Blood Neutrophil	OGFRL1
3.64092e-90	0.562343	0.741059	0.283	0.165	9.07571e-86	Healthy Blood Neutrophil	ATG16L2
3.50409e-85	0.56378	0.644713	0.314	0.19	8.73465e-81	Healthy Blood Neutrophil	TNFAIP2
6.20395e-84	0.547473	0.740022	0.185	0.092	1.54646e-79	Healthy Blood Neutrophil	ABCA7
1.88282e-83	0.577337	0.576311	0.49	0.355	4.69329e-79	Healthy Blood Neutrophil	TAGLN2
3.0809e-82	0.533147	0.758109	0.106	0.04	7.67977e-78	Healthy Blood Neutrophil	MED25
6.57751e-81	0.554556	0.744395	0.24	0.136	1.63958e-76	Healthy Blood Neutrophil	PKN2
3.3797e-80	0.541839	0.729919	0.154	0.072	8.42459e-76	Healthy Blood Neutrophil	STK40
6.20234e-80	0.540196	0.788296	0.145	0.066	1.54606e-75	Healthy Blood Neutrophil	ICAM1
7.73939e-79	0.552513	0.698773	0.23	0.128	1.9292e-74	Healthy Blood Neutrophil	MOB3A
5.06726e-78	0.565408	0.63612	0.355	0.233	1.26311e-73	Healthy Blood Neutrophil	MX2
1.38657e-76	0.535136	0.778713	0.119	0.051	3.45631e-72	Healthy Blood Neutrophil	NFKB2
1.62968e-76	0.544971	0.708701	0.179	0.091	4.0623e-72	Healthy Blood Neutrophil	LRCH4
2.09532e-76	0.546194	0.712024	0.187	0.097	5.22301e-72	Healthy Blood Neutrophil	MEFV
6.26963e-76	0.547906	0.697034	0.2	0.107	1.56283e-71	Healthy Blood Neutrophil	SLC44A2
1.21725e-75	0.55191	0.741115	0.231	0.131	3.03423e-71	Healthy Blood Neutrophil	RPS6KA5
2.08835e-74	0.583958	0.413005	1	0.999	5.20564e-70	Healthy Blood Neutrophil	MALAT1
4.16769e-74	0.556541	0.694966	0.274	0.168	1.03888e-69	Healthy Blood Neutrophil	SPAG9
5.69114e-73	0.532549	0.715396	0.109	0.045	1.41863e-68	Healthy Blood Neutrophil	MAP1LC3A
1.91689e-71	0.5455	0.667966	0.192	0.102	4.77823e-67	Healthy Blood Neutrophil	IL13RA1
1.94552e-71	0.582146	0.302023	0.908	0.872	4.8496e-67	Healthy Blood Neutrophil	H3F3B
3.10592e-71	0.57087	0.831266	0.458	0.351	7.74214e-67	Healthy Blood Neutrophil	NFKBIZ
3.80826e-71	0.536946	0.66392	0.136	0.062	9.49286e-67	Healthy Blood Neutrophil	SLC45A4
6.69392e-71	0.562306	0.615269	0.35	0.234	1.66859e-66	Healthy Blood Neutrophil	NCOA4
1.11436e-70	0.538346	0.689542	0.144	0.069	2.77777e-66	Healthy Blood Neutrophil	CEACAM3
1.29758e-70	0.532972	0.73908	0.113	0.048	3.23447e-66	Healthy Blood Neutrophil	MIR22HG
2.83898e-70	0.540554	0.768388	0.158	0.079	7.07672e-66	Healthy Blood Neutrophil	MIR29B2CHG
4.00377e-70	0.574222	0.473503	0.545	0.43	9.98019e-66	Healthy Blood Neutrophil	LAPTM5
5.38868e-70	0.560371	0.664792	0.324	0.219	1.34324e-65	Healthy Blood Neutrophil	ARHGDIA
3.70591e-69	0.53132	0.64239	0.106	0.044	9.23773e-65	Healthy Blood Neutrophil	ARAP3
2.22486e-68	0.533333	0.705541	0.117	0.052	5.54591e-64	Healthy Blood Neutrophil	TYK2
3.7002e-68	0.548436	0.719376	0.219	0.127	9.22349e-64	Healthy Blood Neutrophil	CCDC88B
5.72692e-68	0.545476	0.681426	0.197	0.109	1.42755e-63	Healthy Blood Neutrophil	NINJ1
1.56217e-67	0.544323	0.689835	0.189	0.103	3.89401e-63	Healthy Blood Neutrophil	MPPE1
1.95909e-67	0.544564	0.700332	0.191	0.105	4.88342e-63	Healthy Blood Neutrophil	ARHGAP45
4.71254e-67	0.531291	0.630556	0.108	0.046	1.1747e-62	Healthy Blood Neutrophil	RUBCNL
5.15025e-67	0.546068	0.697585	0.204	0.115	1.2838e-62	Healthy Blood Neutrophil	HIST2H2BE
2.41846e-66	0.565799	0.5748	0.417	0.309	6.02851e-62	Healthy Blood Neutrophil	LAMTOR4
2.52308e-66	0.577551	0.371242	0.725	0.648	6.28929e-62	Healthy Blood Neutrophil	LST1
5.86009e-66	0.532036	0.730337	0.112	0.049	1.46074e-61	Healthy Blood Neutrophil	RNASEK
5.12257e-65	0.560511	0.705425	0.346	0.247	1.2769e-60	Healthy Blood Neutrophil	RSRP1
1.07142e-64	0.546436	0.678775	0.212	0.123	2.67072e-60	Healthy Blood Neutrophil	TP53INP1
2.12059e-64	0.542015	0.725098	0.177	0.097	5.28599e-60	Healthy Blood Neutrophil	STAT6
1.86966e-63	0.529947	0.665511	0.104	0.044	4.66049e-59	Healthy Blood Neutrophil	PMAIP1
1.45685e-62	0.536892	0.683472	0.146	0.073	3.63149e-58	Healthy Blood Neutrophil	HAL
2.62585e-62	0.541017	0.650594	0.175	0.095	6.54546e-58	Healthy Blood Neutrophil	C5AR2
8.22285e-62	0.54023	0.678361	0.17	0.092	2.04971e-57	Healthy Blood Neutrophil	SLC43A2
1.33672e-61	0.54218	0.622439	0.186	0.103	3.33204e-57	Healthy Blood Neutrophil	PTAFR
1.44771e-61	0.575171	0.287643	0.79	0.689	3.6087e-57	Healthy Blood Neutrophil	RIPOR2
2.83917e-61	0.546903	0.812851	0.224	0.135	7.07721e-57	Healthy Blood Neutrophil	ARHGEF40
1.96797e-60	0.575028	0.278101	0.852	0.766	4.90557e-56	Healthy Blood Neutrophil	LITAF
2.48274e-59	0.564393	0.530878	0.454	0.349	6.18872e-55	Healthy Blood Neutrophil	FMNL1
2.66829e-58	0.543963	0.605793	0.209	0.123	6.65125e-54	Healthy Blood Neutrophil	NOTCH1
8.40573e-58	0.544098	0.57535	0.211	0.125	2.0953e-53	Healthy Blood Neutrophil	PBX2
1.90492e-57	0.56012	0.527084	0.401	0.293	4.7484e-53	Healthy Blood Neutrophil	TYMP
4.34524e-57	0.54535	0.609073	0.224	0.136	1.08314e-52	Healthy Blood Neutrophil	FKBP8
5.87914e-57	0.556711	0.490007	0.358	0.248	1.46549e-52	Healthy Blood Neutrophil	XPO6
1.88557e-56	0.560229	0.483055	0.416	0.303	4.70016e-52	Healthy Blood Neutrophil	RICTOR
6.7233e-56	0.571236	0.251235	0.767	0.662	1.67592e-51	Healthy Blood Neutrophil	SMCHD1
1.4903e-54	0.557264	0.505518	0.378	0.274	3.71486e-50	Healthy Blood Neutrophil	SSH2
6.03131e-54	0.566304	0.405345	0.577	0.478	1.50342e-49	Healthy Blood Neutrophil	CFLAR
6.93929e-54	0.562728	0.514426	0.481	0.381	1.72976e-49	Healthy Blood Neutrophil	CEBPD
7.32938e-54	0.55936	0.465769	0.42	0.314	1.82699e-49	Healthy Blood Neutrophil	PELI1
1.87195e-53	0.539145	0.61213	0.18	0.104	4.66622e-49	Healthy Blood Neutrophil	PPM1F
6.91019e-53	0.546322	0.620899	0.246	0.16	1.7225e-48	Healthy Blood Neutrophil	ATP6V0D1
1.47572e-52	0.570157	0.305142	0.884	0.903	3.67853e-48	Healthy Blood Neutrophil	FTL
1.64893e-52	0.549005	0.582308	0.277	0.187	4.11028e-48	Healthy Blood Neutrophil	TGFB1
4.45577e-52	0.543498	0.612937	0.222	0.139	1.11069e-47	Healthy Blood Neutrophil	RBM23
6.49425e-52	0.529779	0.634412	0.115	0.057	1.61882e-47	Healthy Blood Neutrophil	RABGAP1L
2.78154e-51	0.550011	0.521925	0.299	0.204	6.93354e-47	Healthy Blood Neutrophil	TLE3
3.98763e-51	0.528082	0.600863	0.106	0.05	9.93997e-47	Healthy Blood Neutrophil	PPP1R9B
6.26479e-51	0.532579	0.656392	0.135	0.072	1.56162e-46	Healthy Blood Neutrophil	AP5B1
6.77414e-51	0.52803	0.595435	0.106	0.05	1.68859e-46	Healthy Blood Neutrophil	RGL2
1.50868e-50	0.538542	0.525963	0.184	0.107	3.76069e-46	Healthy Blood Neutrophil	CEP63
2.33301e-50	0.532281	0.62009	0.134	0.071	5.81549e-46	Healthy Blood Neutrophil	NLRP1
6.22213e-50	0.538135	0.576051	0.181	0.106	1.55099e-45	Healthy Blood Neutrophil	LINC01506
1.18847e-49	0.528278	0.6294	0.108	0.053	2.9625e-45	Healthy Blood Neutrophil	DGAT1
1.30151e-49	0.561852	0.375304	0.536	0.424	3.24428e-45	Healthy Blood Neutrophil	MIDN
7.1884e-49	0.53779	0.642658	0.179	0.107	1.79185e-44	Healthy Blood Neutrophil	GRK2
1.16775e-48	0.543911	0.543221	0.242	0.156	2.91085e-44	Healthy Blood Neutrophil	SELPLG
2.46567e-48	0.534501	0.54808	0.155	0.087	6.14619e-44	Healthy Blood Neutrophil	ARHGAP25
3.38295e-48	0.534778	0.572056	0.158	0.089	8.43269e-44	Healthy Blood Neutrophil	RASGRP4
4.23817e-48	0.540204	0.604296	0.204	0.127	1.05645e-43	Healthy Blood Neutrophil	MKNK2
1.14058e-47	0.548687	0.519556	0.302	0.211	2.84313e-43	Healthy Blood Neutrophil	TNFRSF1B
3.19669e-47	0.527759	0.590458	0.109	0.054	7.96839e-43	Healthy Blood Neutrophil	DEF6
5.22325e-47	0.563261	0.351647	0.625	0.544	1.302e-42	Healthy Blood Neutrophil	DAZAP2
7.00626e-47	0.536484	0.62798	0.174	0.104	1.74645e-42	Healthy Blood Neutrophil	MYLIP
1.13841e-46	0.541679	0.499143	0.227	0.144	2.83771e-42	Healthy Blood Neutrophil	TNFRSF10C
1.63602e-46	0.529391	0.557665	0.121	0.063	4.07811e-42	Healthy Blood Neutrophil	ST20
1.76303e-46	0.53527	0.56638	0.166	0.097	4.3947e-42	Healthy Blood Neutrophil	PILRA
1.92872e-46	0.541968	0.546934	0.228	0.148	4.80773e-42	Healthy Blood Neutrophil	NADK
2.3106e-46	0.52889	0.599157	0.118	0.061	5.75963e-42	Healthy Blood Neutrophil	MAP3K11
6.79652e-46	0.537299	0.581744	0.184	0.113	1.69417e-41	Healthy Blood Neutrophil	FCGRT
7.10299e-46	0.529962	0.605979	0.125	0.067	1.77056e-41	Healthy Blood Neutrophil	TBC1D10C
1.76002e-45	0.55963	0.308607	0.547	0.44	4.38719e-41	Healthy Blood Neutrophil	KIAA1551
2.60721e-45	0.546522	0.536985	0.286	0.201	6.499e-41	Healthy Blood Neutrophil	EPB41
7.48808e-45	0.550969	0.506294	0.351	0.264	1.86655e-40	Healthy Blood Neutrophil	STAT3
1.09493e-44	0.531036	0.59902	0.136	0.075	2.72933e-40	Healthy Blood Neutrophil	MAST3
2.47071e-44	0.528821	0.580872	0.121	0.064	6.15874e-40	Healthy Blood Neutrophil	TNFRSF14
3.38285e-44	0.536567	0.529806	0.184	0.113	8.43243e-40	Healthy Blood Neutrophil	RARA
1.25332e-43	0.552092	0.43767	0.389	0.294	3.12416e-39	Healthy Blood Neutrophil	JMJD1C
3.41799e-43	0.535921	0.525441	0.182	0.111	8.52001e-39	Healthy Blood Neutrophil	RNF19B
1.49405e-41	0.527355	0.51704	0.116	0.062	3.72422e-37	Healthy Blood Neutrophil	HIST2H2BF
7.65659e-41	0.525005	0.599058	0.1	0.051	1.90856e-36	Healthy Blood Neutrophil	TP53INP2
1.68653e-40	0.539685	0.453123	0.233	0.155	4.20401e-36	Healthy Blood Neutrophil	PIK3CD
2.68427e-40	0.533902	0.530713	0.173	0.106	6.69109e-36	Healthy Blood Neutrophil	C15orf39
9.03626e-40	0.542408	0.556319	0.265	0.189	2.25247e-35	Healthy Blood Neutrophil	CNPY3
9.10487e-40	0.528051	0.58027	0.123	0.069	2.26957e-35	Healthy Blood Neutrophil	GMIP
1.14343e-39	0.526991	0.490721	0.117	0.063	2.85024e-35	Healthy Blood Neutrophil	MPZL3
1.64267e-39	0.538994	0.500806	0.229	0.153	4.09468e-35	Healthy Blood Neutrophil	TNFRSF1A
2.08225e-39	0.532701	0.570622	0.163	0.1	5.19043e-35	Healthy Blood Neutrophil	THEMIS2
1.81561e-37	0.537043	0.515778	0.215	0.145	4.52576e-33	Healthy Blood Neutrophil	MYO9B
3.90578e-37	0.540319	0.450074	0.26	0.182	9.73593e-33	Healthy Blood Neutrophil	LTB
5.78601e-37	0.545956	0.481661	0.342	0.264	1.44228e-32	Healthy Blood Neutrophil	CNN2
8.0315e-37	0.540756	0.502651	0.264	0.19	2.00201e-32	Healthy Blood Neutrophil	SLC16A3
8.37431e-37	0.528444	0.494782	0.135	0.079	2.08746e-32	Healthy Blood Neutrophil	ELL
1.2344e-35	0.547041	0.363968	0.389	0.299	3.07699e-31	Healthy Blood Neutrophil	RASSF3
2.06473e-35	0.528099	0.544711	0.135	0.08	5.14676e-31	Healthy Blood Neutrophil	NSFL1C
2.6452e-35	0.524878	0.488757	0.111	0.061	6.59369e-31	Healthy Blood Neutrophil	MPZL1
4.03897e-35	0.555407	0.290468	0.691	0.618	1.00679e-30	Healthy Blood Neutrophil	KLF2
6.2699e-35	0.542263	0.50238	0.301	0.226	1.5629e-30	Healthy Blood Neutrophil	USP10
6.74044e-35	0.535165	1.23633	0.2	0.141	1.68019e-30	Healthy Blood Neutrophil	EGR1
1.20369e-34	0.545431	0.462089	0.358	0.283	3.00045e-30	Healthy Blood Neutrophil	OGA
2.53766e-34	0.542785	0.425843	0.319	0.24	6.32562e-30	Healthy Blood Neutrophil	LRP10
3.48551e-34	0.523679	0.460586	0.104	0.057	8.68834e-30	Healthy Blood Neutrophil	DGAT2
4.00399e-34	0.531261	0.561306	0.167	0.109	9.98074e-30	Healthy Blood Neutrophil	ZNF394
4.9696e-34	0.54596	0.384813	0.385	0.3	1.23877e-29	Healthy Blood Neutrophil	CPPED1
1.48048e-33	0.524161	0.445753	0.109	0.061	3.6904e-29	Healthy Blood Neutrophil	BCL3
1.51967e-33	0.528534	0.525912	0.145	0.089	3.78808e-29	Healthy Blood Neutrophil	USP4
3.23123e-33	0.538895	0.447408	0.266	0.194	8.05448e-29	Healthy Blood Neutrophil	FLOT2
1.28698e-32	0.525386	0.574469	0.12	0.071	3.20806e-28	Healthy Blood Neutrophil	PPP1R12B
1.59735e-32	0.544169	0.4222	0.361	0.287	3.98171e-28	Healthy Blood Neutrophil	GNB2
4.56039e-32	0.539422	0.413753	0.286	0.211	1.13677e-27	Healthy Blood Neutrophil	PECAM1
6.16854e-32	0.529186	0.60923	0.154	0.101	1.53763e-27	Healthy Blood Neutrophil	TCF25
9.07578e-32	0.525885	0.483545	0.127	0.076	2.26232e-27	Healthy Blood Neutrophil	WWC3
3.02056e-31	0.537022	0.455029	0.255	0.186	7.52936e-27	Healthy Blood Neutrophil	HCK
3.79109e-31	0.541814	0.41068	0.336	0.261	9.45005e-27	Healthy Blood Neutrophil	NUMB
3.82519e-31	0.529873	0.558397	0.167	0.11	9.53504e-27	Healthy Blood Neutrophil	COQ7
5.02059e-31	0.524327	0.511514	0.116	0.068	1.25148e-26	Healthy Blood Neutrophil	WWP2
7.12247e-31	0.526413	0.518515	0.133	0.083	1.77542e-26	Healthy Blood Neutrophil	PSTPIP1
1.15086e-30	0.526968	0.399837	0.142	0.088	2.86874e-26	Healthy Blood Neutrophil	TMCC1
1.35882e-30	0.541059	0.403834	0.328	0.254	3.38712e-26	Healthy Blood Neutrophil	STX3
4.5014e-30	0.537317	0.425287	0.27	0.2	1.12206e-25	Healthy Blood Neutrophil	SLC12A6
4.69851e-30	0.522507	0.458282	0.104	0.059	1.1712e-25	Healthy Blood Neutrophil	NDE1
1.0332e-29	0.534043	0.41499	0.226	0.16	2.57546e-25	Healthy Blood Neutrophil	PXN
1.36244e-29	0.526982	0.48581	0.144	0.092	3.39615e-25	Healthy Blood Neutrophil	SH3BP2
3.38159e-29	0.544641	0.308793	0.435	0.358	8.42928e-25	Healthy Blood Neutrophil	USP15
4.52798e-29	0.521958	0.483424	0.102	0.059	1.12869e-24	Healthy Blood Neutrophil	PITPNA
9.21763e-29	0.531688	0.479876	0.2	0.14	2.29768e-24	Healthy Blood Neutrophil	NBEAL2
1.31908e-28	0.538438	0.370786	0.306	0.233	3.28807e-24	Healthy Blood Neutrophil	MBP
2.3188e-28	0.524759	0.464189	0.128	0.08	5.78006e-24	Healthy Blood Neutrophil	LPIN2
2.58587e-28	0.524181	0.435665	0.123	0.075	6.44579e-24	Healthy Blood Neutrophil	TNIP1
2.59349e-28	0.524497	0.424039	0.126	0.078	6.4648e-24	Healthy Blood Neutrophil	PIM3
3.39488e-28	0.52312	0.65111	0.112	0.069	8.46241e-24	Healthy Blood Neutrophil	DDX21
5.62151e-28	0.526743	0.456563	0.149	0.097	1.40127e-23	Healthy Blood Neutrophil	LINC00528
7.9236e-28	0.531799	0.512139	0.206	0.148	1.97511e-23	Healthy Blood Neutrophil	PSMA3-AS1
2.08656e-27	0.535297	0.366171	0.266	0.197	5.20117e-23	Healthy Blood Neutrophil	ERGIC1
2.10249e-27	0.540605	0.370608	0.362	0.294	5.24088e-23	Healthy Blood Neutrophil	RPS9
2.33078e-27	0.530272	0.414026	0.194	0.134	5.80993e-23	Healthy Blood Neutrophil	SMIM25
2.65744e-27	0.525211	0.514288	0.135	0.087	6.62421e-23	Healthy Blood Neutrophil	SIPA1
6.67137e-27	0.542852	0.351445	0.433	0.362	1.66297e-22	Healthy Blood Neutrophil	LILRB3
1.7476e-26	0.52686	0.484043	0.156	0.105	4.35625e-22	Healthy Blood Neutrophil	STK10
2.01098e-26	0.537577	0.36671	0.317	0.247	5.01278e-22	Healthy Blood Neutrophil	ARHGAP9
2.86921e-26	0.529757	0.420543	0.193	0.135	7.15208e-22	Healthy Blood Neutrophil	UBR2
3.75177e-26	0.528947	0.456543	0.183	0.128	9.35203e-22	Healthy Blood Neutrophil	IGF1R
9.27678e-26	0.534187	0.40752	0.26	0.198	2.31242e-21	Healthy Blood Neutrophil	NCF4
1.1938e-25	0.527648	0.436167	0.17	0.117	2.97578e-21	Healthy Blood Neutrophil	ULK1
1.37033e-25	0.5344	0.361677	0.268	0.203	3.41583e-21	Healthy Blood Neutrophil	PHC2
4.0385e-25	0.524934	0.461515	0.143	0.094	1.00668e-20	Healthy Blood Neutrophil	S1PR4
4.28356e-25	0.545193	0.271316	0.589	0.529	1.06776e-20	Healthy Blood Neutrophil	CMTM6
8.82466e-25	0.534429	0.4303	0.275	0.214	2.19972e-20	Healthy Blood Neutrophil	CD93
1.07038e-24	0.528734	0.417773	0.19	0.135	2.66814e-20	Healthy Blood Neutrophil	MLF2
1.12668e-24	0.541705	0.313974	0.452	0.389	2.80846e-20	Healthy Blood Neutrophil	GPSM3
1.24868e-24	0.532213	0.374849	0.243	0.18	3.11257e-20	Healthy Blood Neutrophil	ADAM8
1.29351e-24	0.520994	0.398839	0.107	0.065	3.22433e-20	Healthy Blood Neutrophil	PACSIN2
1.6148e-24	0.521213	0.437776	0.109	0.067	4.02521e-20	Healthy Blood Neutrophil	ARHGAP27
1.87387e-24	0.533818	0.370791	0.272	0.207	4.671e-20	Healthy Blood Neutrophil	HIST1H2AC
2.27985e-24	0.523041	0.474115	0.126	0.082	5.68298e-20	Healthy Blood Neutrophil	TCIRG1
3.1315e-24	0.529513	0.374425	0.207	0.148	7.80589e-20	Healthy Blood Neutrophil	LIMK2
3.48147e-24	0.5287	0.445748	0.192	0.139	8.67827e-20	Healthy Blood Neutrophil	ADGRG3
5.47734e-24	0.525814	0.440589	0.16	0.109	1.36534e-19	Healthy Blood Neutrophil	HCAR3
4.57886e-23	0.525816	0.324809	0.167	0.114	1.14137e-18	Healthy Blood Neutrophil	HSPA6
4.886e-23	0.527861	0.38266	0.192	0.137	1.21793e-18	Healthy Blood Neutrophil	SLC15A4
5.80535e-23	0.532175	0.36227	0.26	0.199	1.4471e-18	Healthy Blood Neutrophil	SHKBP1
7.41245e-23	0.519656	0.450739	0.1	0.062	1.8477e-18	Healthy Blood Neutrophil	PACS1
8.45543e-23	0.528424	0.373225	0.202	0.146	2.10768e-18	Healthy Blood Neutrophil	LRMP
1.0745e-22	0.520256	0.473237	0.106	0.067	2.67841e-18	Healthy Blood Neutrophil	PLCB2
1.23368e-22	0.527375	0.391587	0.188	0.135	3.07519e-18	Healthy Blood Neutrophil	AKNA
2.90609e-22	0.527002	0.431582	0.185	0.134	7.24401e-18	Healthy Blood Neutrophil	FAM53C
4.65878e-22	0.533465	0.379857	0.293	0.236	1.16129e-17	Healthy Blood Neutrophil	STXBP2
1.83071e-21	0.522929	0.398692	0.14	0.095	4.56341e-17	Healthy Blood Neutrophil	MBD6
2.67579e-21	0.530056	0.374837	0.242	0.186	6.66995e-17	Healthy Blood Neutrophil	APOBEC3A
5.09946e-21	0.519323	0.433885	0.104	0.066	1.27114e-16	Healthy Blood Neutrophil	SLC15A3
7.85955e-21	0.520443	0.390577	0.116	0.076	1.95915e-16	Healthy Blood Neutrophil	CASC3
1.71404e-20	0.534733	0.313122	0.356	0.295	4.27258e-16	Healthy Blood Neutrophil	BOD1L1
1.77357e-20	0.522855	0.434712	0.144	0.1	4.42097e-16	Healthy Blood Neutrophil	CSNK1D
2.44442e-20	0.520988	0.57179	0.122	0.083	6.0932e-16	Healthy Blood Neutrophil	NR4A2
2.84789e-20	0.531455	0.321774	0.285	0.225	7.09893e-16	Healthy Blood Neutrophil	RNF24
5.59132e-20	0.523466	0.380973	0.156	0.11	1.39375e-15	Healthy Blood Neutrophil	CASP8
8.69347e-20	0.539165	0.255475	0.551	0.491	2.16702e-15	Healthy Blood Neutrophil	CYP4F3
1.05584e-19	0.526824	0.290322	0.21	0.154	2.6319e-15	Healthy Blood Neutrophil	TSEN34
1.06637e-19	0.528277	0.349168	0.231	0.177	2.65815e-15	Healthy Blood Neutrophil	UBN1
1.33281e-19	0.531227	0.253322	0.295	0.231	3.32229e-15	Healthy Blood Neutrophil	CSF2RB
1.33661e-19	0.523496	0.445006	0.157	0.114	3.33176e-15	Healthy Blood Neutrophil	LENG8
1.5697e-19	0.526993	0.381058	0.21	0.16	3.91279e-15	Healthy Blood Neutrophil	ARHGAP30
1.88761e-19	0.526029	0.36284	0.196	0.146	4.70526e-15	Healthy Blood Neutrophil	RPS6KA1
2.43007e-19	0.531686	0.341035	0.305	0.247	6.05744e-15	Healthy Blood Neutrophil	DENND3
2.43748e-19	0.518565	0.376295	0.104	0.067	6.0759e-15	Healthy Blood Neutrophil	NARF
2.50124e-19	0.518243	0.390284	0.1	0.065	6.23484e-15	Healthy Blood Neutrophil	TFE3
3.44211e-19	0.52725	0.313409	0.221	0.167	8.58015e-15	Healthy Blood Neutrophil	ST8SIA4
4.34655e-19	0.520987	0.429389	0.13	0.09	1.08346e-14	Healthy Blood Neutrophil	SAMD4B
4.53678e-19	0.519182	0.449524	0.11	0.074	1.13088e-14	Healthy Blood Neutrophil	ARHGAP4
4.62897e-19	0.520319	0.405279	0.123	0.084	1.15386e-14	Healthy Blood Neutrophil	OSER1
1.31023e-18	0.520426	0.448413	0.126	0.088	3.26601e-14	Healthy Blood Neutrophil	MGRN1
1.36863e-18	0.524785	0.402553	0.185	0.138	3.41158e-14	Healthy Blood Neutrophil	GABARAPL1
1.80254e-18	0.531483	0.299829	0.317	0.261	4.4932e-14	Healthy Blood Neutrophil	SPI1
1.99641e-18	0.523401	0.369644	0.167	0.122	4.97645e-14	Healthy Blood Neutrophil	ATG2A
2.61594e-18	0.519149	0.32024	0.116	0.077	6.52076e-14	Healthy Blood Neutrophil	EIF1AY
3.14356e-18	0.518512	0.402279	0.108	0.072	7.83596e-14	Healthy Blood Neutrophil	MFN2
5.66627e-18	0.518054	0.39478	0.104	0.069	1.41243e-13	Healthy Blood Neutrophil	MPEG1
5.70028e-18	0.524238	0.481655	0.179	0.138	1.42091e-13	Healthy Blood Neutrophil	SRSF2
9.07398e-18	0.519357	0.385788	0.12	0.082	2.26187e-13	Healthy Blood Neutrophil	TMEM120A
1.19513e-17	0.53334	0.266858	0.391	0.336	2.97909e-13	Healthy Blood Neutrophil	RAC1
6.04046e-17	0.517167	0.366728	0.1	0.067	1.50571e-12	Healthy Blood Neutrophil	ABHD3
8.59603e-17	0.527753	0.36622	0.26	0.213	2.14273e-12	Healthy Blood Neutrophil	ARPC4
8.64948e-17	0.520879	0.313921	0.147	0.105	2.15606e-12	Healthy Blood Neutrophil	TOPORS
1.35024e-16	0.517644	0.384728	0.107	0.073	3.36575e-12	Healthy Blood Neutrophil	TCP11L2
2.26399e-16	0.528116	0.334583	0.279	0.229	5.64344e-12	Healthy Blood Neutrophil	ADAR
3.02876e-16	0.518628	0.408044	0.12	0.085	7.54978e-12	Healthy Blood Neutrophil	CWC25
3.20643e-16	0.532258	0.317957	0.399	0.353	7.99267e-12	Healthy Blood Neutrophil	RHOG
5.13302e-16	0.519704	0.295377	0.137	0.098	1.27951e-11	Healthy Blood Neutrophil	CHST11
5.22693e-16	0.520054	0.397275	0.14	0.102	1.30292e-11	Healthy Blood Neutrophil	TMUB2
7.30303e-16	0.51749	0.348071	0.11	0.076	1.82043e-11	Healthy Blood Neutrophil	YIPF3
8.44086e-16	0.519502	0.363253	0.135	0.097	2.10405e-11	Healthy Blood Neutrophil	KDM4B
9.00173e-16	0.51744	0.541123	0.108	0.076	2.24386e-11	Healthy Blood Neutrophil	EIF4A1
1.45586e-15	0.520766	0.298449	0.156	0.115	3.62903e-11	Healthy Blood Neutrophil	LRRC25
2.12828e-15	0.533976	0.279852	0.536	0.481	5.30516e-11	Healthy Blood Neutrophil	NABP1
6.03961e-15	0.520863	0.397156	0.162	0.123	1.50549e-10	Healthy Blood Neutrophil	SQSTM1
1.01524e-14	0.517785	0.423968	0.12	0.087	2.5307e-10	Healthy Blood Neutrophil	HLA-F
1.20892e-14	0.516095	0.383851	0.101	0.069	3.01348e-10	Healthy Blood Neutrophil	SCLT1
1.36641e-14	0.517984	0.372318	0.124	0.09	3.40604e-10	Healthy Blood Neutrophil	MID1IP1
2.61255e-14	0.530363	0.251058	0.414	0.364	6.5123e-10	Healthy Blood Neutrophil	C5AR1
2.78322e-14	0.516355	0.374655	0.106	0.074	6.93773e-10	Healthy Blood Neutrophil	ERV3-1
2.99329e-14	0.520249	0.31145	0.161	0.122	7.46138e-10	Healthy Blood Neutrophil	ALPK1
4.34013e-14	0.517127	0.331486	0.117	0.084	1.08187e-09	Healthy Blood Neutrophil	WIPF2
4.92758e-14	0.520357	0.40197	0.162	0.126	1.2283e-09	Healthy Blood Neutrophil	SRRM2
7.59755e-14	0.517716	0.290823	0.128	0.093	1.89384e-09	Healthy Blood Neutrophil	SBNO2
1.10628e-13	0.516007	0.3282	0.106	0.075	2.75762e-09	Healthy Blood Neutrophil	ST3GAL2
1.1484e-13	0.522621	0.259191	0.214	0.169	2.86262e-09	Healthy Blood Neutrophil	NFE2
1.76605e-13	0.518138	0.366042	0.136	0.102	4.40223e-09	Healthy Blood Neutrophil	WDR82
2.15059e-13	0.525797	0.354253	0.286	0.248	5.36076e-09	Healthy Blood Neutrophil	MT-ND4L
2.22284e-13	0.517192	0.430584	0.122	0.091	5.54088e-09	Healthy Blood Neutrophil	ACAP1
2.5564e-13	0.520855	0.376192	0.181	0.144	6.37234e-09	Healthy Blood Neutrophil	TAGAP
4.03229e-13	0.520443	0.288164	0.179	0.14	1.00513e-08	Healthy Blood Neutrophil	CARD8
4.15729e-13	0.521418	0.418803	0.193	0.157	1.03629e-08	Healthy Blood Neutrophil	YME1L1
4.37603e-13	0.517869	0.325426	0.137	0.102	1.09081e-08	Healthy Blood Neutrophil	PPP4R1
6.72226e-13	0.516101	0.333946	0.113	0.082	1.67566e-08	Healthy Blood Neutrophil	TSC22D4
8.51968e-13	0.528069	0.26447	0.389	0.346	2.1237e-08	Healthy Blood Neutrophil	VAMP2
1.00557e-12	0.524176	0.264882	0.269	0.223	2.50658e-08	Healthy Blood Neutrophil	CIR1
1.82203e-12	0.517867	0.273618	0.144	0.109	4.54177e-08	Healthy Blood Neutrophil	DENND5A
3.50486e-12	0.515224	0.28802	0.108	0.078	8.73655e-08	Healthy Blood Neutrophil	C3orf62
3.5955e-12	0.516802	0.330447	0.13	0.097	8.96249e-08	Healthy Blood Neutrophil	TRIM25
4.25945e-12	0.520812	0.286228	0.202	0.164	1.06175e-07	Healthy Blood Neutrophil	AGO4
4.33315e-12	0.517051	0.323744	0.135	0.102	1.08012e-07	Healthy Blood Neutrophil	TBXAS1
4.38693e-12	0.516017	0.285738	0.119	0.088	1.09353e-07	Healthy Blood Neutrophil	GLT1D1
4.7411e-12	0.516558	0.307455	0.127	0.096	1.18181e-07	Healthy Blood Neutrophil	C16orf54
5.04513e-12	0.521353	0.356947	0.213	0.176	1.2576e-07	Healthy Blood Neutrophil	DNAJA1
6.08808e-12	0.520969	0.336869	0.206	0.17	1.51758e-07	Healthy Blood Neutrophil	RBM5
6.25626e-12	0.523172	0.28641	0.262	0.22	1.5595e-07	Healthy Blood Neutrophil	TAPBP
6.43078e-12	0.516326	0.263262	0.126	0.094	1.603e-07	Healthy Blood Neutrophil	PDE4B
7.25397e-12	0.516838	0.2957	0.134	0.101	1.8082e-07	Healthy Blood Neutrophil	SUSD6
7.90288e-12	0.515643	0.261682	0.117	0.086	1.96995e-07	Healthy Blood Neutrophil	PIGX
8.82074e-12	0.515718	0.307424	0.118	0.087	2.19875e-07	Healthy Blood Neutrophil	RERE
9.87091e-12	0.518598	0.268345	0.166	0.13	2.46052e-07	Healthy Blood Neutrophil	TGFBR2
1.08258e-11	0.517453	0.276491	0.146	0.112	2.69856e-07	Healthy Blood Neutrophil	NFAM1
1.15241e-11	0.518776	0.324915	0.168	0.134	2.87262e-07	Healthy Blood Neutrophil	SYK
2.38573e-11	0.519487	0.308603	0.188	0.153	5.94691e-07	Healthy Blood Neutrophil	SETX
2.38992e-11	0.51703	0.290007	0.143	0.11	5.95736e-07	Healthy Blood Neutrophil	RNF44
2.65622e-11	0.515354	0.328604	0.117	0.088	6.62115e-07	Healthy Blood Neutrophil	ARHGEF2
2.78269e-11	0.518209	0.299057	0.166	0.13	6.93642e-07	Healthy Blood Neutrophil	SRPK2
3.17947e-11	0.514719	0.339761	0.108	0.08	7.92547e-07	Healthy Blood Neutrophil	RNF166
4.50338e-11	0.519483	0.307087	0.193	0.158	1.12256e-06	Healthy Blood Neutrophil	PPP4C
4.74091e-11	0.516401	0.49218	0.133	0.106	1.18177e-06	Healthy Blood Neutrophil	MT-ATP8
8.82138e-11	0.519999	0.274627	0.213	0.175	2.1989e-06	Healthy Blood Neutrophil	IGSF6
1.05302e-10	0.517611	0.276469	0.163	0.13	2.62486e-06	Healthy Blood Neutrophil	AMD1
1.19624e-10	0.516571	0.266107	0.145	0.113	2.98188e-06	Healthy Blood Neutrophil	SIRPA
1.20783e-10	0.515733	0.28431	0.131	0.1	3.01077e-06	Healthy Blood Neutrophil	ZNF516
1.92063e-10	0.514387	0.251625	0.113	0.084	4.78755e-06	Healthy Blood Neutrophil	GAB2
2.02336e-10	0.516389	0.273279	0.145	0.114	5.04363e-06	Healthy Blood Neutrophil	RNF141
2.34598e-10	0.516235	0.326531	0.142	0.112	5.84783e-06	Healthy Blood Neutrophil	PPP1R15B
3.47514e-10	0.519001	0.280462	0.202	0.167	8.66247e-06	Healthy Blood Neutrophil	RXRA
5.10477e-10	0.513396	0.297426	0.101	0.076	1.27247e-05	Healthy Blood Neutrophil	POLR2A
6.81523e-10	0.516068	0.285614	0.147	0.116	1.69883e-05	Healthy Blood Neutrophil	ZNF652
1.1694e-09	0.51702	0.346603	0.168	0.138	2.91497e-05	Healthy Blood Neutrophil	CHD2
1.29612e-09	0.514281	0.282573	0.12	0.092	3.23085e-05	Healthy Blood Neutrophil	WBP2
1.42164e-09	0.515978	0.339637	0.149	0.121	3.54372e-05	Healthy Blood Neutrophil	INPP5D
2.8263e-09	0.519157	0.466383	0.228	0.197	7.04511e-05	Healthy Blood Neutrophil	RHOB
4.06647e-09	0.515818	0.337786	0.154	0.126	0.000101365	Healthy Blood Neutrophil	CCND3
4.87742e-09	0.514242	0.267502	0.127	0.1	0.000121579	Healthy Blood Neutrophil	VPS8
5.12875e-09	0.513706	0.387205	0.118	0.092	0.000127844	Healthy Blood Neutrophil	IL1RN
1.44898e-08	0.512677	0.299254	0.107	0.083	0.000361187	Healthy Blood Neutrophil	UPF2
2.43175e-08	0.518062	0.33182	0.226	0.2	0.000606163	Healthy Blood Neutrophil	BCLAF1
3.15696e-08	0.512514	0.312637	0.108	0.085	0.000786935	Healthy Blood Neutrophil	MAP3K3
3.33221e-08	0.516505	0.280174	0.191	0.163	0.00083062	Healthy Blood Neutrophil	DICER1
3.37958e-08	0.521308	0.321534	0.354	0.33	0.000842427	Healthy Blood Neutrophil	IVNS1ABP
3.42984e-08	0.514062	0.312272	0.137	0.111	0.000854957	Healthy Blood Neutrophil	TPR
3.49297e-08	0.512928	0.29222	0.116	0.092	0.000870694	Healthy Blood Neutrophil	HRH2
4.24896e-08	0.512789	0.274867	0.115	0.091	0.00105914	Healthy Blood Neutrophil	DYNC1LI1
5.5065e-08	0.514783	0.261341	0.157	0.13	0.00137261	Healthy Blood Neutrophil	RAB3D
1.21524e-07	0.513608	0.267232	0.139	0.114	0.00302923	Healthy Blood Neutrophil	USP32
2.36009e-07	0.516999	0.347201	0.232	0.209	0.00588299	Healthy Blood Neutrophil	EIF5
2.74752e-07	0.515715	0.284605	0.199	0.173	0.00684873	Healthy Blood Neutrophil	PLCG2
2.76798e-07	0.515647	0.28114	0.196	0.171	0.00689974	Healthy Blood Neutrophil	FGR
2.97486e-07	0.512406	0.276334	0.122	0.099	0.00741543	Healthy Blood Neutrophil	RSBN1L
3.25407e-07	0.513466	0.273832	0.146	0.121	0.00811141	Healthy Blood Neutrophil	CRISPLD2
4.49249e-07	0.512304	0.262373	0.124	0.101	0.0111984	Healthy Blood Neutrophil	CDK19
5.06059e-07	0.511337	0.297669	0.106	0.085	0.0126145	Healthy Blood Neutrophil	TRIM56
7.70838e-07	0.515135	0.286222	0.198	0.174	0.0192147	Healthy Blood Neutrophil	MDM4
2.08102e-06	0.510542	0.280503	0.102	0.082	0.0518735	Healthy Blood Neutrophil	PURB
2.49078e-06	0.513321	0.292296	0.166	0.143	0.0620876	Healthy Blood Neutrophil	CYTH1
3.11768e-06	0.516916	0.254908	0.295	0.274	0.0777145	Healthy Blood Neutrophil	RBM39
1.07196e-05	0.51077	0.25003	0.122	0.102	0.267207	Healthy Blood Neutrophil	MDM2
2.19053e-05	0.511695	0.284995	0.154	0.135	0.546034	Healthy Blood Neutrophil	CIRBP
2.64973e-05	0.50938	0.290343	0.1	0.083	0.660498	Healthy Blood Neutrophil	PRAM1
5.31373e-05	0.510913	0.357664	0.147	0.129	1	Healthy Blood Neutrophil	JUN
0.00011455	0.509221	0.266969	0.113	0.097	1	Healthy Blood Neutrophil	PSEN1
0	0.848484	1.79453	0.947	0.523	0	Healthy Bone Marrow Neutrophils	JUND
0	0.842605	2.21135	0.998	0.921	0	Healthy Bone Marrow Neutrophils	S100A8
0	0.804643	2.03135	0.849	0.406	0	Healthy Bone Marrow Neutrophils	TSC22D3
0	0.765217	1.13699	0.999	0.939	0	Healthy Bone Marrow Neutrophils	S100A9
0	0.756061	2.47966	0.712	0.313	0	Healthy Bone Marrow Neutrophils	IL1R2
0	0.749905	1.96399	0.751	0.347	0	Healthy Bone Marrow Neutrophils	CXCR4
0	0.743849	1.25014	0.883	0.661	0	Healthy Bone Marrow Neutrophils	S100A6
0	0.743516	1.86505	0.673	0.236	0	Healthy Bone Marrow Neutrophils	IRS2
0	0.740981	1.12816	0.96	0.836	0	Healthy Bone Marrow Neutrophils	DUSP1
0	0.740652	1.34372	0.844	0.544	0	Healthy Bone Marrow Neutrophils	KLF2
0	0.731832	2.42458	0.784	0.49	0	Healthy Bone Marrow Neutrophils	S100A12
0	0.724732	1.0019	0.968	0.835	0	Healthy Bone Marrow Neutrophils	FOS
0	0.722927	1.97377	0.568	0.139	0	Healthy Bone Marrow Neutrophils	CLEC4E
0	0.722805	2.28113	0.641	0.267	0	Healthy Bone Marrow Neutrophils	ZFP36L2
0	0.717772	1.80178	0.59	0.176	0	Healthy Bone Marrow Neutrophils	AC245128.3
0	0.716333	0.839002	0.956	0.931	0	Healthy Bone Marrow Neutrophils	SRGN
0	0.715832	1.94715	0.534	0.103	0	Healthy Bone Marrow Neutrophils	AC020916.1
0	0.709511	2.41647	0.496	0.095	0	Healthy Bone Marrow Neutrophils	TOB1
0	0.708805	1.28259	0.607	0.182	0	Healthy Bone Marrow Neutrophils	FOSB
0	0.707243	0.962695	0.837	0.588	0	Healthy Bone Marrow Neutrophils	MYL6
0	0.703611	1.83816	0.537	0.139	0	Healthy Bone Marrow Neutrophils	AL034397.3
0	0.69104	1.93483	0.469	0.093	0	Healthy Bone Marrow Neutrophils	SAMSN1
0	0.688549	2.39647	0.405	0.029	0	Healthy Bone Marrow Neutrophils	ARG1
0	0.686423	1.441	0.592	0.244	0	Healthy Bone Marrow Neutrophils	HMGB2
0	0.672458	1.30021	0.542	0.204	0	Healthy Bone Marrow Neutrophils	IRAK3
0	0.67021	0.672883	0.847	0.562	0	Healthy Bone Marrow Neutrophils	ALOX5AP
0	0.669049	0.696815	0.855	0.624	0	Healthy Bone Marrow Neutrophils	ATP5F1E
0	0.664127	0.990355	0.662	0.367	0	Healthy Bone Marrow Neutrophils	S100P
0	0.662585	1.70479	0.426	0.11	0	Healthy Bone Marrow Neutrophils	FKBP5
0	0.661895	0.95396	0.689	0.391	0	Healthy Bone Marrow Neutrophils	MTRNR2L12
0	0.660087	1.12598	0.545	0.231	0	Healthy Bone Marrow Neutrophils	GAPDH
0	0.656376	2.18525	0.364	0.056	0	Healthy Bone Marrow Neutrophils	PGLYRP1
0	0.654891	4.47297	0.339	0.033	0	Healthy Bone Marrow Neutrophils	CAMP
0	0.654308	1.59319	0.499	0.22	0	Healthy Bone Marrow Neutrophils	MMP9
0	0.651639	0.883957	0.883	0.791	0	Healthy Bone Marrow Neutrophils	TXNIP
0	0.647674	5.20544	0.304	0.008	0	Healthy Bone Marrow Neutrophils	DEFA3
0	0.643053	0.596218	0.895	0.705	0	Healthy Bone Marrow Neutrophils	MCL1
0	0.643018	0.67809	0.952	0.88	0	Healthy Bone Marrow Neutrophils	FTL
0	0.642562	1.5091	0.381	0.098	0	Healthy Bone Marrow Neutrophils	TUBA4A
0	0.642272	1.22418	0.618	0.393	0	Healthy Bone Marrow Neutrophils	NFKBIA
0	0.642157	1.30415	0.445	0.163	0	Healthy Bone Marrow Neutrophils	TRIB1
0	0.64033	1.0991	0.455	0.17	0	Healthy Bone Marrow Neutrophils	RFLNB
0	0.637405	1.03008	0.5	0.237	0	Healthy Bone Marrow Neutrophils	TSPO
0	0.635399	0.942911	0.549	0.284	0	Healthy Bone Marrow Neutrophils	YPEL5
0	0.635291	1.67749	0.322	0.053	0	Healthy Bone Marrow Neutrophils	JDP2
0	0.635267	0.972406	0.553	0.296	0	Healthy Bone Marrow Neutrophils	BCL2A1
0	0.634672	0.722995	0.717	0.467	0	Healthy Bone Marrow Neutrophils	UBC
0	0.63401	0.570012	0.876	0.678	0	Healthy Bone Marrow Neutrophils	HLA-C
0	0.633447	1.16458	0.441	0.178	0	Healthy Bone Marrow Neutrophils	SLA
0	0.633234	1.16875	0.454	0.197	0	Healthy Bone Marrow Neutrophils	SLC11A1
0	0.633191	0.837308	0.634	0.39	0	Healthy Bone Marrow Neutrophils	SMAP2
0	0.632921	0.543907	0.869	0.662	0	Healthy Bone Marrow Neutrophils	NCF1
0	0.631968	1.00518	0.499	0.241	0	Healthy Bone Marrow Neutrophils	VSIR
0	0.630529	4.12026	0.266	0.005	0	Healthy Bone Marrow Neutrophils	LCN2
0	0.629308	0.841312	0.583	0.339	0	Healthy Bone Marrow Neutrophils	STK17B
0	0.628039	1.24805	0.452	0.215	0	Healthy Bone Marrow Neutrophils	CPD
0	0.626595	1.39565	0.332	0.078	0	Healthy Bone Marrow Neutrophils	PADI4
0	0.620603	0.80391	0.483	0.233	0	Healthy Bone Marrow Neutrophils	SERF2
0	0.620533	1.22286	0.349	0.106	0	Healthy Bone Marrow Neutrophils	CSGALNACT2
0	0.620109	4.09991	0.248	0.008	0	Healthy Bone Marrow Neutrophils	LTF
0	0.61871	0.962029	0.389	0.142	0	Healthy Bone Marrow Neutrophils	FCN1
0	0.618622	0.873319	0.486	0.25	0	Healthy Bone Marrow Neutrophils	TXN
0	0.617886	0.874307	0.449	0.204	0	Healthy Bone Marrow Neutrophils	CDA
0	0.617125	1.75126	0.29	0.058	0	Healthy Bone Marrow Neutrophils	AC020656.1
0	0.615265	2.44079	0.241	0.011	0	Healthy Bone Marrow Neutrophils	CD24
0	0.614779	1.14375	0.359	0.129	0	Healthy Bone Marrow Neutrophils	PPP1R15A
0	0.614429	0.75431	0.521	0.289	0	Healthy Bone Marrow Neutrophils	BRI3
0	0.613692	2.40668	0.236	0.009	0	Healthy Bone Marrow Neutrophils	CRISP3
0	0.613646	0.860369	0.468	0.242	0	Healthy Bone Marrow Neutrophils	CKAP4
0	0.610671	0.930818	0.396	0.171	0	Healthy Bone Marrow Neutrophils	ARHGDIA
0	0.609062	1.51959	0.301	0.086	0	Healthy Bone Marrow Neutrophils	IER3
0	0.608377	1.44305	0.283	0.068	0	Healthy Bone Marrow Neutrophils	ATG2A
0	0.607277	3.53253	0.223	0.01	0	Healthy Bone Marrow Neutrophils	RETN
0	0.606284	1.73186	0.233	0.021	0	Healthy Bone Marrow Neutrophils	PER1
0	0.602044	1.4107	0.25	0.047	0	Healthy Bone Marrow Neutrophils	CLEC12A
0	0.59997	2.01668	0.209	0.009	0	Healthy Bone Marrow Neutrophils	BPI
0	0.598827	1.71488	0.319	0.134	0	Healthy Bone Marrow Neutrophils	TNFAIP3
0	0.598517	0.920959	0.355	0.157	0	Healthy Bone Marrow Neutrophils	PHC2
0	0.597383	1.07408	0.284	0.087	0	Healthy Bone Marrow Neutrophils	PLBD1
0	0.595485	1.20501	0.308	0.12	0	Healthy Bone Marrow Neutrophils	CYBB
0	0.588408	2.26409	0.181	0.004	0	Healthy Bone Marrow Neutrophils	MMP8
0	0.587733	1.81083	0.261	0.097	0	Healthy Bone Marrow Neutrophils	ANXA1
0	0.587369	0.910671	0.268	0.089	0	Healthy Bone Marrow Neutrophils	ANXA3
0	0.58715	1.43287	0.205	0.031	0	Healthy Bone Marrow Neutrophils	STOM
0	0.585568	1.05457	0.229	0.056	0	Healthy Bone Marrow Neutrophils	CLEC4D
0	0.585326	1.28149	0.194	0.023	0	Healthy Bone Marrow Neutrophils	PFKFB2
0	0.584944	1.06497	0.222	0.05	0	Healthy Bone Marrow Neutrophils	RGL4
0	0.583498	1.17094	0.232	0.064	0	Healthy Bone Marrow Neutrophils	VNN1
0	0.580926	1.10717	0.235	0.074	0	Healthy Bone Marrow Neutrophils	RBP7
0	0.580578	1.48324	0.195	0.034	0	Healthy Bone Marrow Neutrophils	HIST1H2BC
0	0.578128	1.78465	0.161	0.005	0	Healthy Bone Marrow Neutrophils	CEACAM8
0	0.572278	1.78948	0.154	0.01	0	Healthy Bone Marrow Neutrophils	CLC
0	0.570033	1.13242	0.188	0.048	0	Healthy Bone Marrow Neutrophils	SYAP1
0	0.568259	1.17366	0.16	0.023	0	Healthy Bone Marrow Neutrophils	HIST2H2AA4
0	0.565689	1.10989	0.141	0.01	0	Healthy Bone Marrow Neutrophils	ORM1
0	0.562855	1.27457	0.146	0.021	0	Healthy Bone Marrow Neutrophils	SAP30
0	0.561248	1.84246	0.128	0.005	0	Healthy Bone Marrow Neutrophils	TFF3
0	0.558243	1.05487	0.124	0.008	0	Healthy Bone Marrow Neutrophils	HP
0	0.557476	1.06328	0.139	0.024	0	Healthy Bone Marrow Neutrophils	ELL2
0	0.555475	0.859581	0.13	0.019	0	Healthy Bone Marrow Neutrophils	SVIP
5.14705e-299	0.573528	0.884803	0.225	0.075	1.283e-294	Healthy Bone Marrow Neutrophils	ZNF394
4.81175e-298	0.608109	0.740195	0.468	0.252	1.19942e-293	Healthy Bone Marrow Neutrophils	TREM1
6.63451e-298	0.628607	0.576115	0.808	0.583	1.65378e-293	Healthy Bone Marrow Neutrophils	OAZ1
1.17685e-297	0.628615	0.545306	0.811	0.586	2.93352e-293	Healthy Bone Marrow Neutrophils	EIF1
6.14656e-297	0.586193	0.891071	0.296	0.122	1.53215e-292	Healthy Bone Marrow Neutrophils	RIOK3
1.16266e-294	0.617488	0.580156	0.606	0.349	2.89816e-290	Healthy Bone Marrow Neutrophils	FAU
3.3455e-284	0.607777	0.720901	0.495	0.27	8.33932e-280	Healthy Bone Marrow Neutrophils	IVNS1ABP
1.13425e-282	0.602723	0.745272	0.444	0.23	2.82735e-278	Healthy Bone Marrow Neutrophils	TKT
4.5641e-280	0.61253	0.912156	0.543	0.338	1.13769e-275	Healthy Bone Marrow Neutrophils	G0S2
5.16542e-278	0.617079	0.656074	0.636	0.402	1.28758e-273	Healthy Bone Marrow Neutrophils	GMFG
1.35417e-277	0.615693	0.683792	0.611	0.382	3.37554e-273	Healthy Bone Marrow Neutrophils	LAPTM5
1.83744e-269	0.564846	0.819599	0.194	0.062	4.58019e-265	Healthy Bone Marrow Neutrophils	AZIN1
8.64253e-267	0.589631	0.766137	0.348	0.165	2.15432e-262	Healthy Bone Marrow Neutrophils	UBL5
8.81879e-265	0.604865	0.68162	0.495	0.283	2.19826e-260	Healthy Bone Marrow Neutrophils	CALM1
6.45683e-263	0.604568	0.723702	0.496	0.283	1.60949e-258	Healthy Bone Marrow Neutrophils	SKAP2
7.73452e-263	0.553634	0.782799	0.145	0.037	1.92798e-258	Healthy Bone Marrow Neutrophils	CAPG
2.08359e-262	0.602577	0.681103	0.479	0.263	5.19376e-258	Healthy Bone Marrow Neutrophils	LAMTOR4
2.65736e-262	0.558913	0.809322	0.168	0.049	6.62399e-258	Healthy Bone Marrow Neutrophils	C3AR1
4.33935e-261	0.54925	0.898936	0.127	0.029	1.08167e-256	Healthy Bone Marrow Neutrophils	FOLR3
2.6215e-256	0.585176	0.776894	0.325	0.151	6.53461e-252	Healthy Bone Marrow Neutrophils	TGFB1
4.21545e-253	0.557425	1.05019	0.164	0.049	1.05079e-248	Healthy Bone Marrow Neutrophils	KBTBD7
5.41401e-252	0.562979	0.894	0.191	0.065	1.34955e-247	Healthy Bone Marrow Neutrophils	CPNE3
1.65614e-251	0.577935	0.719374	0.28	0.119	4.12827e-247	Healthy Bone Marrow Neutrophils	CSTA
9.94821e-251	0.572894	0.937939	0.245	0.1	2.47979e-246	Healthy Bone Marrow Neutrophils	UBALD2
7.79734e-247	0.552741	0.92314	0.146	0.04	1.94364e-242	Healthy Bone Marrow Neutrophils	AC026979.2
1.36077e-246	0.56785	0.716348	0.222	0.082	3.392e-242	Healthy Bone Marrow Neutrophils	SYNE1
1.96579e-243	0.579673	0.945626	0.292	0.137	4.90012e-239	Healthy Bone Marrow Neutrophils	CYTIP
8.51265e-241	0.605759	0.674563	0.566	0.358	2.12195e-236	Healthy Bone Marrow Neutrophils	MEGF9
1.26223e-240	0.606357	0.609513	0.582	0.365	3.14635e-236	Healthy Bone Marrow Neutrophils	CYBA
1.4836e-237	0.568014	0.806669	0.227	0.089	3.69818e-233	Healthy Bone Marrow Neutrophils	IDI1
4.32817e-233	0.548458	0.716402	0.132	0.034	1.07888e-228	Healthy Bone Marrow Neutrophils	GPR160
1.62047e-229	0.554907	0.712102	0.162	0.051	4.03935e-225	Healthy Bone Marrow Neutrophils	MCEMP1
1.68911e-229	0.610746	0.559665	0.686	0.528	4.21044e-225	Healthy Bone Marrow Neutrophils	VIM
2.06531e-227	0.58361	0.677387	0.348	0.174	5.14819e-223	Healthy Bone Marrow Neutrophils	EMB
1.6706e-224	0.557909	0.737402	0.18	0.061	4.16431e-220	Healthy Bone Marrow Neutrophils	FCAR
5.12018e-224	0.582065	0.812176	0.335	0.17	1.27631e-219	Healthy Bone Marrow Neutrophils	HIST1H2AC
2.52249e-219	0.5547	0.743972	0.165	0.054	6.28781e-215	Healthy Bone Marrow Neutrophils	PRAM1
4.03014e-219	0.558471	0.772335	0.184	0.066	1.00459e-214	Healthy Bone Marrow Neutrophils	SPTLC2
1.16553e-218	0.570773	0.71203	0.258	0.114	2.90531e-214	Healthy Bone Marrow Neutrophils	NDUFA1
5.05252e-212	0.570664	0.601666	0.268	0.117	1.25944e-207	Healthy Bone Marrow Neutrophils	CYSTM1
9.51098e-212	0.59781	0.577674	0.544	0.339	2.3708e-207	Healthy Bone Marrow Neutrophils	ARPC3
5.07654e-210	0.598395	0.483411	0.541	0.361	1.26543e-205	Healthy Bone Marrow Neutrophils	LYZ
2.6192e-204	0.543134	0.755753	0.118	0.031	6.52888e-200	Healthy Bone Marrow Neutrophils	CD177
1.00362e-200	0.586497	0.587232	0.423	0.24	2.50172e-196	Healthy Bone Marrow Neutrophils	TMA7
3.55595e-192	0.561889	1.35901	0.216	0.098	8.86391e-188	Healthy Bone Marrow Neutrophils	JUN
1.17245e-183	0.538619	0.629372	0.105	0.027	2.92258e-179	Healthy Bone Marrow Neutrophils	ALDH3B1
5.2422e-183	0.566647	0.609361	0.265	0.127	1.30672e-178	Healthy Bone Marrow Neutrophils	GLRX
7.63556e-181	0.584011	0.268162	0.457	0.256	1.90332e-176	Healthy Bone Marrow Neutrophils	RPL37
1.93254e-180	0.543172	0.712391	0.126	0.039	4.81724e-176	Healthy Bone Marrow Neutrophils	CEACAM4
4.95226e-180	0.558663	0.643598	0.211	0.092	1.23445e-175	Healthy Bone Marrow Neutrophils	BLOC1S1
9.77347e-177	0.542915	0.620516	0.126	0.04	2.43623e-172	Healthy Bone Marrow Neutrophils	HIPK2
2.17369e-172	0.561212	0.539535	0.237	0.11	5.41836e-168	Healthy Bone Marrow Neutrophils	RPL27
7.30081e-170	0.557913	0.660833	0.215	0.097	1.81987e-165	Healthy Bone Marrow Neutrophils	CCND3
1.04057e-169	0.550997	0.680845	0.171	0.069	2.59382e-165	Healthy Bone Marrow Neutrophils	C1orf162
1.5521e-169	0.541945	0.614196	0.125	0.04	3.86892e-165	Healthy Bone Marrow Neutrophils	TMEM170B
1.45428e-168	0.595819	0.50833	0.731	0.569	3.62509e-164	Healthy Bone Marrow Neutrophils	FPR1
3.76e-167	0.594268	0.440602	0.71	0.515	9.37255e-163	Healthy Bone Marrow Neutrophils	TYROBP
4.34426e-167	0.566823	0.650723	0.285	0.149	1.08289e-162	Healthy Bone Marrow Neutrophils	CLIC1
8.76837e-167	0.595605	0.537416	0.718	0.594	2.18569e-162	Healthy Bone Marrow Neutrophils	S100A4
4.28002e-165	0.543157	0.735637	0.132	0.046	1.06688e-160	Healthy Bone Marrow Neutrophils	DNAJB1
1.11572e-164	0.552529	0.649508	0.185	0.078	2.78116e-160	Healthy Bone Marrow Neutrophils	PNPLA2
4.93827e-164	0.572207	0.554103	0.344	0.191	1.23096e-159	Healthy Bone Marrow Neutrophils	ELOB
1.97314e-163	0.562871	0.531603	0.26	0.129	4.91845e-159	Healthy Bone Marrow Neutrophils	COX4I1
9.68285e-163	0.544446	0.613334	0.14	0.05	2.41365e-158	Healthy Bone Marrow Neutrophils	G6PD
2.54447e-162	0.544654	0.643175	0.141	0.051	6.3426e-158	Healthy Bone Marrow Neutrophils	C9orf16
1.05891e-161	0.580684	0.666474	0.443	0.284	2.63954e-157	Healthy Bone Marrow Neutrophils	PELI1
1.48035e-161	0.562298	0.578905	0.258	0.127	3.69008e-157	Healthy Bone Marrow Neutrophils	SYNE2
2.02021e-160	0.5544	0.651475	0.2	0.089	5.03578e-156	Healthy Bone Marrow Neutrophils	SELENOK
5.00776e-157	0.541886	0.527346	0.13	0.046	1.24829e-152	Healthy Bone Marrow Neutrophils	LGALS3
1.12165e-156	0.54307	0.706518	0.136	0.049	2.79594e-152	Healthy Bone Marrow Neutrophils	MAPKAPK2
1.00055e-155	0.592103	0.789775	0.706	0.582	2.49406e-151	Healthy Bone Marrow Neutrophils	CXCL8
8.47308e-155	0.552088	0.797074	0.188	0.084	2.11209e-150	Healthy Bone Marrow Neutrophils	PLK3
2.16609e-154	0.586224	0.418612	0.595	0.395	5.39942e-150	Healthy Bone Marrow Neutrophils	UBA52
2.26382e-154	0.536957	0.585538	0.108	0.033	5.64303e-150	Healthy Bone Marrow Neutrophils	MAP1LC3A
6.61556e-154	0.572885	0.64453	0.368	0.22	1.64906e-149	Healthy Bone Marrow Neutrophils	MAP1LC3B
3.92776e-153	0.553038	0.559483	0.198	0.089	9.79072e-149	Healthy Bone Marrow Neutrophils	SNX3
8.29818e-153	0.551292	0.536634	0.188	0.082	2.06849e-148	Healthy Bone Marrow Neutrophils	VCL
4.04982e-149	0.545136	0.681654	0.151	0.061	1.0095e-144	Healthy Bone Marrow Neutrophils	KIAA0319L
1.67392e-147	0.553399	0.65199	0.206	0.097	4.17259e-143	Healthy Bone Marrow Neutrophils	HIST2H2BE
2.09766e-145	0.558783	0.527696	0.25	0.128	5.22883e-141	Healthy Bone Marrow Neutrophils	COX5B
1.00479e-144	0.550671	0.526145	0.19	0.086	2.50464e-140	Healthy Bone Marrow Neutrophils	ENY2
1.0623e-143	0.545222	0.615151	0.156	0.064	2.648e-139	Healthy Bone Marrow Neutrophils	SULT1A1
2.0847e-143	0.590889	0.257843	0.96	0.892	5.19654e-139	Healthy Bone Marrow Neutrophils	TMSB4X
2.21638e-143	0.555657	0.650369	0.226	0.113	5.52476e-139	Healthy Bone Marrow Neutrophils	GABARAPL1
1.85239e-142	0.581982	0.46904	0.562	0.384	4.61746e-138	Healthy Bone Marrow Neutrophils	PABPC1
2.12489e-137	0.551452	0.792878	0.201	0.098	5.29671e-133	Healthy Bone Marrow Neutrophils	RNF144B
5.96229e-137	0.537983	0.524397	0.12	0.044	1.48622e-132	Healthy Bone Marrow Neutrophils	COX7A2L
4.54961e-134	0.582557	0.442545	0.631	0.463	1.13408e-129	Healthy Bone Marrow Neutrophils	YWHAZ
4.50802e-132	0.557466	0.498194	0.26	0.139	1.12371e-127	Healthy Bone Marrow Neutrophils	AGFG1
2.18737e-131	0.551523	0.531347	0.21	0.105	5.45246e-127	Healthy Bone Marrow Neutrophils	PSMA7
9.28721e-130	0.539332	0.636575	0.131	0.052	2.31502e-125	Healthy Bone Marrow Neutrophils	IL18R1
2.77467e-129	0.576169	0.577146	0.508	0.352	6.91641e-125	Healthy Bone Marrow Neutrophils	ABHD5
7.43088e-129	0.542514	0.650468	0.151	0.065	1.85229e-124	Healthy Bone Marrow Neutrophils	NR4A2
1.16353e-128	0.549272	0.480846	0.197	0.096	2.90033e-124	Healthy Bone Marrow Neutrophils	OST4
3.59833e-128	0.545214	0.585294	0.169	0.077	8.96955e-124	Healthy Bone Marrow Neutrophils	ETF1
3.42543e-127	0.538816	0.603183	0.13	0.052	8.53858e-123	Healthy Bone Marrow Neutrophils	UGCG
1.09348e-123	0.552285	0.53532	0.228	0.119	2.72571e-119	Healthy Bone Marrow Neutrophils	ASPH
3.02475e-123	0.537126	0.555394	0.124	0.048	7.53979e-119	Healthy Bone Marrow Neutrophils	IL18RAP
4.34264e-122	0.557295	0.580768	0.275	0.156	1.08249e-117	Healthy Bone Marrow Neutrophils	HMGN2
6.09903e-120	0.532409	0.486719	0.1	0.035	1.52031e-115	Healthy Bone Marrow Neutrophils	COX17
7.12189e-120	0.561849	0.510608	0.33	0.2	1.77527e-115	Healthy Bone Marrow Neutrophils	USP10
6.26895e-118	0.533782	0.638701	0.108	0.041	1.56266e-113	Healthy Bone Marrow Neutrophils	CCNH
6.34394e-118	0.578494	0.413001	0.671	0.503	1.58135e-113	Healthy Bone Marrow Neutrophils	ANP32A
1.97167e-117	0.550526	0.539643	0.221	0.117	4.91478e-113	Healthy Bone Marrow Neutrophils	PYCARD
3.83552e-116	0.555205	0.427706	0.27	0.15	9.56079e-112	Healthy Bone Marrow Neutrophils	CTSD
9.91752e-116	0.55992	0.433776	0.321	0.192	2.47214e-111	Healthy Bone Marrow Neutrophils	EEF1D
2.86459e-115	0.534481	0.480107	0.114	0.044	7.14056e-111	Healthy Bone Marrow Neutrophils	ROMO1
4.85051e-114	0.549765	0.467598	0.223	0.117	1.20909e-109	Healthy Bone Marrow Neutrophils	ADGRG3
6.9737e-114	0.547294	0.409019	0.201	0.102	1.73833e-109	Healthy Bone Marrow Neutrophils	RPS10
8.23005e-113	0.547846	0.578335	0.205	0.108	2.0515e-108	Healthy Bone Marrow Neutrophils	CHMP2A
1.16799e-108	0.561159	0.428509	0.359	0.226	2.91146e-104	Healthy Bone Marrow Neutrophils	SUB1
1.73875e-108	0.551224	0.469377	0.244	0.137	4.33419e-104	Healthy Bone Marrow Neutrophils	EMP3
3.55129e-108	0.542199	0.637999	0.167	0.083	8.8523e-104	Healthy Bone Marrow Neutrophils	CSNK1D
1.21155e-107	0.542587	0.497498	0.172	0.085	3.02003e-103	Healthy Bone Marrow Neutrophils	MT-ATP8
4.42642e-107	0.548643	0.437228	0.224	0.121	1.10337e-102	Healthy Bone Marrow Neutrophils	ORAI2
9.18155e-107	0.541505	0.418944	0.167	0.08	2.28868e-102	Healthy Bone Marrow Neutrophils	NTNG2
1.69931e-106	0.531745	0.529653	0.105	0.04	4.23588e-102	Healthy Bone Marrow Neutrophils	TP53INP2
3.59712e-106	0.542968	0.611659	0.175	0.089	8.96653e-102	Healthy Bone Marrow Neutrophils	SH3BP5
8.41046e-106	0.549596	0.477933	0.233	0.13	2.09648e-101	Healthy Bone Marrow Neutrophils	COX6B1
1.00103e-105	0.552168	0.493443	0.258	0.149	2.49527e-101	Healthy Bone Marrow Neutrophils	SERINC3
5.19331e-103	0.540696	0.400357	0.165	0.08	1.29454e-98	Healthy Bone Marrow Neutrophils	APMAP
3.17846e-102	0.541811	0.678184	0.171	0.088	7.92294e-98	Healthy Bone Marrow Neutrophils	PRKDC
3.74821e-102	0.553629	0.793413	0.275	0.173	9.34316e-98	Healthy Bone Marrow Neutrophils	RHOB
1.7455e-100	0.556998	0.413445	0.332	0.207	4.35101e-96	Healthy Bone Marrow Neutrophils	ANXA11
4.24429e-99	0.554902	0.406566	0.308	0.19	1.05797e-94	Healthy Bone Marrow Neutrophils	SEC62
5.6012e-99	0.552893	0.36823	0.287	0.17	1.39621e-94	Healthy Bone Marrow Neutrophils	ITGAM
1.61158e-98	0.532003	0.440831	0.111	0.047	4.01718e-94	Healthy Bone Marrow Neutrophils	RPL17
6.07193e-95	0.53861	0.388622	0.159	0.079	1.51355e-90	Healthy Bone Marrow Neutrophils	HCST
1.9289e-93	0.538297	0.496495	0.157	0.08	4.80817e-89	Healthy Bone Marrow Neutrophils	PET100
1.87796e-91	0.550901	0.457993	0.281	0.174	4.68119e-87	Healthy Bone Marrow Neutrophils	BCLAF1
2.66821e-91	0.569752	0.368213	0.677	0.558	6.65105e-87	Healthy Bone Marrow Neutrophils	SELL
4.30546e-91	0.55671	0.351321	0.366	0.238	1.07322e-86	Healthy Bone Marrow Neutrophils	SERPINB1
8.59568e-91	0.532578	0.398869	0.121	0.055	2.14265e-86	Healthy Bone Marrow Neutrophils	CYFIP2
1.56292e-90	0.530425	0.359594	0.108	0.046	3.8959e-86	Healthy Bone Marrow Neutrophils	NDUFA4
2.20183e-90	0.5388	0.458003	0.166	0.086	5.48849e-86	Healthy Bone Marrow Neutrophils	RTF2
3.62714e-90	0.554562	0.34837	0.338	0.215	9.04138e-86	Healthy Bone Marrow Neutrophils	RAB27A
2.7767e-89	0.532407	0.420918	0.121	0.055	6.92148e-85	Healthy Bone Marrow Neutrophils	ATF4
5.31503e-89	0.529537	0.359508	0.104	0.044	1.32488e-84	Healthy Bone Marrow Neutrophils	HMGN1
7.84495e-89	0.539368	0.312515	0.175	0.091	1.95551e-84	Healthy Bone Marrow Neutrophils	GSN
1.36755e-88	0.537626	0.564268	0.158	0.082	3.40888e-84	Healthy Bone Marrow Neutrophils	RILPL2
6.78507e-88	0.533481	0.543672	0.129	0.062	1.69132e-83	Healthy Bone Marrow Neutrophils	RIN3
1.98806e-87	0.558997	0.2977	0.43	0.288	4.95565e-83	Healthy Bone Marrow Neutrophils	PYGL
5.06819e-86	0.532604	0.456668	0.126	0.059	1.26335e-81	Healthy Bone Marrow Neutrophils	FAM177A1
4.01349e-85	0.544235	0.391525	0.224	0.132	1.00044e-80	Healthy Bone Marrow Neutrophils	ATP5ME
3.35937e-84	0.532494	0.365153	0.127	0.061	8.37391e-80	Healthy Bone Marrow Neutrophils	PCMT1
1.48665e-83	0.538874	0.375664	0.178	0.096	3.70577e-79	Healthy Bone Marrow Neutrophils	PDZD8
6.38649e-83	0.564427	0.315591	0.592	0.468	1.59196e-78	Healthy Bone Marrow Neutrophils	ACTG1
6.4549e-83	0.566029	0.303991	0.683	0.528	1.60901e-78	Healthy Bone Marrow Neutrophils	SH3BGRL3
5.31187e-82	0.535231	0.420617	0.149	0.077	1.32409e-77	Healthy Bone Marrow Neutrophils	TRAPPC1
8.14758e-82	0.557761	0.332388	0.437	0.305	2.03095e-77	Healthy Bone Marrow Neutrophils	MYH9
3.69053e-81	0.530413	0.445601	0.115	0.054	9.19939e-77	Healthy Bone Marrow Neutrophils	PLP2
6.1254e-81	0.554291	0.340813	0.377	0.253	1.52688e-76	Healthy Bone Marrow Neutrophils	CORO1A
1.27787e-80	0.538216	0.434199	0.176	0.098	3.18535e-76	Healthy Bone Marrow Neutrophils	RBM3
3.61837e-80	0.540939	0.390467	0.202	0.117	9.01952e-76	Healthy Bone Marrow Neutrophils	RPL36AL
2.68458e-79	0.550818	0.416192	0.324	0.216	6.69186e-75	Healthy Bone Marrow Neutrophils	FOXO3
4.34943e-79	0.541781	0.335462	0.216	0.125	1.08418e-74	Healthy Bone Marrow Neutrophils	ATP2A3
1.0448e-78	0.533174	0.525905	0.137	0.071	2.60438e-74	Healthy Bone Marrow Neutrophils	C4orf48
2.6551e-78	0.529878	0.336435	0.116	0.054	6.61837e-74	Healthy Bone Marrow Neutrophils	ADSS
1.485e-77	0.54791	0.358046	0.291	0.188	3.70167e-73	Healthy Bone Marrow Neutrophils	UQCR11
8.64622e-77	0.528319	0.436285	0.107	0.049	2.15524e-72	Healthy Bone Marrow Neutrophils	JMJD6
1.1875e-76	0.546573	0.489207	0.273	0.178	2.96009e-72	Healthy Bone Marrow Neutrophils	ZNF281
1.03977e-75	0.542567	0.392105	0.23	0.141	2.59184e-71	Healthy Bone Marrow Neutrophils	BIN2
5.59436e-75	0.545176	0.308184	0.266	0.167	1.39451e-70	Healthy Bone Marrow Neutrophils	ATP5MG
1.19853e-74	0.533307	0.454798	0.145	0.077	2.98757e-70	Healthy Bone Marrow Neutrophils	SAMD4B
2.97713e-74	0.551261	0.356037	0.357	0.245	7.4211e-70	Healthy Bone Marrow Neutrophils	RBM39
1.88077e-73	0.555219	0.389107	0.44	0.319	4.68819e-69	Healthy Bone Marrow Neutrophils	ASAH1
2.7831e-73	0.529842	0.476124	0.12	0.06	6.93743e-69	Healthy Bone Marrow Neutrophils	FBXO33
3.06074e-73	0.542408	0.389826	0.236	0.146	7.6295e-69	Healthy Bone Marrow Neutrophils	GABARAP
2.54142e-72	0.530515	0.350402	0.126	0.065	6.33499e-68	Healthy Bone Marrow Neutrophils	NDUFA13
1.93567e-71	0.534332	0.332011	0.16	0.088	4.82504e-67	Healthy Bone Marrow Neutrophils	RNF145
4.97034e-71	0.531429	0.447457	0.135	0.071	1.23896e-66	Healthy Bone Marrow Neutrophils	MARK3
8.64178e-70	0.532669	0.394138	0.147	0.08	2.15414e-65	Healthy Bone Marrow Neutrophils	KLF13
6.57266e-69	0.537764	0.443039	0.196	0.118	1.63837e-64	Healthy Bone Marrow Neutrophils	CSRNP1
1.12666e-68	0.541615	0.307282	0.244	0.152	2.80843e-64	Healthy Bone Marrow Neutrophils	RGS19
6.37814e-68	0.530434	0.431029	0.132	0.07	1.58988e-63	Healthy Bone Marrow Neutrophils	TMEM120A
7.59948e-68	0.562057	0.431457	0.898	0.963	1.89432e-63	Healthy Bone Marrow Neutrophils	FTH1
9.47472e-68	0.55388	0.27484	0.467	0.338	2.36176e-63	Healthy Bone Marrow Neutrophils	TALDO1
2.03165e-67	0.542964	0.404111	0.262	0.172	5.06428e-63	Healthy Bone Marrow Neutrophils	SNRK
2.10865e-67	0.532445	0.390242	0.149	0.083	5.25624e-63	Healthy Bone Marrow Neutrophils	PRDX5
1.8081e-66	0.52663	0.326677	0.106	0.052	4.50705e-62	Healthy Bone Marrow Neutrophils	POLR2L
4.05185e-66	0.560553	0.298253	0.786	0.691	1.01e-61	Healthy Bone Marrow Neutrophils	KLF6
5.17836e-66	0.525965	0.351988	0.102	0.049	1.29081e-61	Healthy Bone Marrow Neutrophils	UBR4
7.33203e-66	0.526207	0.379398	0.103	0.051	1.82765e-61	Healthy Bone Marrow Neutrophils	ATP5IF1
2.98875e-64	0.532829	0.415993	0.158	0.092	7.45005e-60	Healthy Bone Marrow Neutrophils	RAB1A
9.25314e-64	0.532225	0.380218	0.154	0.088	2.30653e-59	Healthy Bone Marrow Neutrophils	CFP
4.72638e-63	0.556854	0.257937	0.629	0.51	1.17815e-58	Healthy Bone Marrow Neutrophils	PFN1
1.82542e-62	0.530467	0.375117	0.141	0.079	4.55023e-58	Healthy Bone Marrow Neutrophils	RBM8A
8.88663e-62	0.534761	0.388015	0.183	0.112	2.21517e-57	Healthy Bone Marrow Neutrophils	HEBP2
1.53972e-60	0.531672	0.471872	0.154	0.091	3.83805e-56	Healthy Bone Marrow Neutrophils	THEMIS2
1.59031e-60	0.528949	0.362364	0.132	0.073	3.96415e-56	Healthy Bone Marrow Neutrophils	GRINA
2.21541e-60	0.547589	0.262549	0.386	0.272	5.52235e-56	Healthy Bone Marrow Neutrophils	PSAP
8.44545e-60	0.535449	0.314101	0.197	0.122	2.1052e-55	Healthy Bone Marrow Neutrophils	LAMTOR5
6.91748e-59	0.552787	0.2678	0.545	0.418	1.72432e-54	Healthy Bone Marrow Neutrophils	GNAI2
5.75522e-58	0.546551	0.457048	0.366	0.279	1.4346e-53	Healthy Bone Marrow Neutrophils	TLR2
1.1117e-57	0.53646	0.395098	0.214	0.139	2.77113e-53	Healthy Bone Marrow Neutrophils	POMP
1.51119e-57	0.52825	0.381893	0.131	0.073	3.76694e-53	Healthy Bone Marrow Neutrophils	CWC25
1.14242e-56	0.531334	0.349942	0.162	0.097	2.84772e-52	Healthy Bone Marrow Neutrophils	PPP1R2
6.56669e-56	0.526992	0.373544	0.123	0.068	1.63688e-51	Healthy Bone Marrow Neutrophils	PGLS
3.63181e-55	0.533564	0.272874	0.191	0.119	9.05301e-51	Healthy Bone Marrow Neutrophils	EIF2AK2
7.46997e-55	0.533187	0.343746	0.186	0.117	1.86204e-50	Healthy Bone Marrow Neutrophils	TRA2A
1.08468e-54	0.527344	0.356935	0.129	0.073	2.70379e-50	Healthy Bone Marrow Neutrophils	CTDSP1
1.7682e-54	0.541806	0.273056	0.314	0.217	4.40758e-50	Healthy Bone Marrow Neutrophils	CCNDBP1
3.57541e-53	0.529418	0.264199	0.151	0.09	8.91241e-49	Healthy Bone Marrow Neutrophils	ATP5MD
8.3342e-53	0.524668	0.306376	0.11	0.059	2.07747e-48	Healthy Bone Marrow Neutrophils	FES
1.57596e-52	0.528429	0.373929	0.143	0.085	3.92839e-48	Healthy Bone Marrow Neutrophils	IRF2BP2
1.89127e-52	0.525215	0.347836	0.115	0.063	4.71436e-48	Healthy Bone Marrow Neutrophils	TOX4
5.57833e-52	0.526314	0.332201	0.124	0.071	1.39051e-47	Healthy Bone Marrow Neutrophils	COX6A1
7.90803e-52	0.530343	0.252994	0.164	0.101	1.97123e-47	Healthy Bone Marrow Neutrophils	COMMD6
9.7312e-52	0.537321	0.34706	0.251	0.173	2.4257e-47	Healthy Bone Marrow Neutrophils	ZFAS1
6.13063e-51	0.53697	0.287781	0.251	0.172	1.52818e-46	Healthy Bone Marrow Neutrophils	SERP1
7.17203e-51	0.525536	0.438296	0.12	0.068	1.78777e-46	Healthy Bone Marrow Neutrophils	HOTAIRM1
7.39141e-51	0.523139	0.323596	0.101	0.053	1.84246e-46	Healthy Bone Marrow Neutrophils	CARS2
1.38905e-50	0.524873	0.401154	0.114	0.064	3.46248e-46	Healthy Bone Marrow Neutrophils	MFSD1
2.71684e-50	0.538453	0.250597	0.281	0.194	6.77226e-46	Healthy Bone Marrow Neutrophils	GNG5
8.01173e-50	0.524249	0.303279	0.111	0.062	1.99708e-45	Healthy Bone Marrow Neutrophils	CHP1
7.02709e-49	0.525343	0.258785	0.123	0.07	1.75164e-44	Healthy Bone Marrow Neutrophils	PSTPIP2
7.34068e-49	0.52736	0.305716	0.142	0.085	1.82981e-44	Healthy Bone Marrow Neutrophils	STK17A
1.21484e-48	0.527567	0.289253	0.144	0.087	3.02822e-44	Healthy Bone Marrow Neutrophils	UQCR10
1.39009e-48	0.527328	0.400455	0.141	0.085	3.46509e-44	Healthy Bone Marrow Neutrophils	PFKFB3
1.40223e-48	0.530062	0.284153	0.171	0.108	3.49533e-44	Healthy Bone Marrow Neutrophils	SRSF9
2.05612e-48	0.532275	0.380277	0.196	0.13	5.1253e-44	Healthy Bone Marrow Neutrophils	FKBP8
2.56828e-48	0.53738	0.296495	0.273	0.191	6.40195e-44	Healthy Bone Marrow Neutrophils	GNAS
4.98698e-48	0.525025	0.335728	0.121	0.07	1.2431e-43	Healthy Bone Marrow Neutrophils	RNF166
8.5549e-48	0.523141	0.411193	0.105	0.058	2.13248e-43	Healthy Bone Marrow Neutrophils	MAP3K8
2.2373e-47	0.529511	0.269121	0.169	0.106	5.57692e-43	Healthy Bone Marrow Neutrophils	DBNL
1.68042e-46	0.524121	0.253876	0.117	0.067	4.18879e-42	Healthy Bone Marrow Neutrophils	GSR
1.83977e-46	0.528473	0.329534	0.16	0.1	4.58599e-42	Healthy Bone Marrow Neutrophils	LINC01506
4.835e-46	0.522724	0.30644	0.105	0.059	1.20522e-41	Healthy Bone Marrow Neutrophils	MAPRE1
1.08591e-45	0.523473	0.338683	0.111	0.064	2.70685e-41	Healthy Bone Marrow Neutrophils	COX8A
5.42131e-44	0.523128	0.329735	0.112	0.065	1.35137e-39	Healthy Bone Marrow Neutrophils	AFF4
1.40362e-43	0.527488	0.323435	0.157	0.1	3.49879e-39	Healthy Bone Marrow Neutrophils	PPP1R15B
5.11532e-43	0.524608	0.291534	0.128	0.078	1.2751e-38	Healthy Bone Marrow Neutrophils	C11orf58
5.58242e-43	0.523245	0.300185	0.116	0.068	1.39153e-38	Healthy Bone Marrow Neutrophils	RSBN1
1.54884e-42	0.522171	0.291924	0.107	0.062	3.8608e-38	Healthy Bone Marrow Neutrophils	ANAPC16
2.08353e-41	0.523342	0.363598	0.12	0.072	5.19362e-37	Healthy Bone Marrow Neutrophils	SKIL
2.55287e-41	0.536887	0.294809	0.314	0.235	6.36354e-37	Healthy Bone Marrow Neutrophils	ELF1
5.8293e-41	0.530579	0.253775	0.209	0.142	1.45307e-36	Healthy Bone Marrow Neutrophils	NFIL3
2.83583e-40	0.523773	0.260784	0.128	0.078	7.06887e-36	Healthy Bone Marrow Neutrophils	SPG21
3.2327e-40	0.524005	0.252268	0.13	0.08	8.05815e-36	Healthy Bone Marrow Neutrophils	REEP5
1.01729e-39	0.52529	0.289368	0.146	0.093	2.53581e-35	Healthy Bone Marrow Neutrophils	TMUB2
1.40908e-37	0.520844	0.382125	0.105	0.063	3.51241e-33	Healthy Bone Marrow Neutrophils	LEPROTL1
1.68734e-37	0.523186	0.355917	0.128	0.082	4.20604e-33	Healthy Bone Marrow Neutrophils	DYNLT1
5.36776e-37	0.539976	0.380006	0.452	0.372	1.33802e-32	Healthy Bone Marrow Neutrophils	CEBPD
2.4874e-36	0.525775	0.283397	0.163	0.11	6.20034e-32	Healthy Bone Marrow Neutrophils	ATM
2.30406e-34	0.537773	0.329851	0.429	0.348	5.74334e-30	Healthy Bone Marrow Neutrophils	C5AR1
9.0683e-34	0.520505	0.280145	0.112	0.07	2.26046e-29	Healthy Bone Marrow Neutrophils	UBE2D2
2.91134e-33	0.51992	0.254717	0.107	0.066	7.25709e-29	Healthy Bone Marrow Neutrophils	SPTY2D1
1.0032e-32	0.519667	0.347265	0.105	0.066	2.50068e-28	Healthy Bone Marrow Neutrophils	TSPAN14
2.19773e-32	0.518987	0.28964	0.1	0.062	5.47828e-28	Healthy Bone Marrow Neutrophils	ELMO1
2.25621e-32	0.5194	0.256027	0.104	0.065	5.62405e-28	Healthy Bone Marrow Neutrophils	POLR2J
6.25799e-32	0.523726	0.278472	0.156	0.107	1.55993e-27	Healthy Bone Marrow Neutrophils	RCSD1
2.01147e-31	0.519607	0.444517	0.108	0.069	5.01398e-27	Healthy Bone Marrow Neutrophils	OSM
2.71409e-29	0.519462	0.28159	0.114	0.075	6.7654e-25	Healthy Bone Marrow Neutrophils	GUK1
9.59206e-27	0.526465	0.253669	0.236	0.181	2.39101e-22	Healthy Bone Marrow Neutrophils	SARAF
9.9131e-27	0.520346	0.29002	0.135	0.094	2.47104e-22	Healthy Bone Marrow Neutrophils	CALM3
2.25133e-24	0.518069	0.289647	0.117	0.08	5.61189e-20	Healthy Bone Marrow Neutrophils	MIR29B2CHG
4.9621e-22	0.52124	0.279217	0.179	0.136	1.2369e-17	Healthy Bone Marrow Neutrophils	ARHGEF40
1.01613e-16	0.516447	0.266116	0.14	0.106	2.53291e-12	Healthy Bone Marrow Neutrophils	HCAR3
1.55801e-15	0.527812	0.307484	0.668	0.643	3.88366e-11	Healthy Bone Marrow Neutrophils	ZFP36
