# Supplementary material for: SAA1/FPR2 signaling between keratinocytes and neutrophils sustains chronic inflammation in Sweet syndrome
Source: J Clin Invest. 2025 Aug 19;135(20):e193566. doi: 10.1172/JCI193566 (PMC12520672; doi:10.1172/JCI193566)
Supplement: Supplemental table 4 [file jci-135-193566-s066.xlsx]

## Sheet: README
Table S4. Differentially expressed gene lists for all annotated clusters from scRNA and spatial RNA seq analysis
All cell types, related to Fig1C: Differentially expressed gene lists for all annotated clusters from scRNA analysis
Column description:
	Gene	Gene name
	p_val	p value
	avg_log2FC	average log 2 fold gene expression
	pct.1	percent expression in querry population
	pct.2	percent expression in non-querry population
	p_val_adj	adjusted p value
	Comparison	Differential gene expression form condition A vs Condition B. SarPat : Sarcoid patient affected skin. SarCon : Sarcoid patient unaffected skin. GranPat : NonSarcoid patient affected skin. GranCon : NonSarcoid patient unaffected skin.
Immune sub clusters, related to Fig 1E: Differentially expressed gene lists for all annotated clusters from immune subclusters from scRNA dataset
Column description:
	Gene	Gene name
	p_val	p value
	avg_log2FC	average log 2 fold gene expression
	pct.1	percent expression in querry population
	pct.2	percent expression in non-querry population
	p_val_adj	adjusted p value
	Comparison	Differential gene expression form condition A vs Condition B. SarPat : Sarcoid patient affected skin. SarCon : Sarcoid patient unaffected skin. GranPat : NonSarcoid patient affected skin. GranCon : NonSarcoid patient unaffected skin.
Skin vs Circulating neutrophil, related to Fig 42f: Differentially expressed gene lists for all annotated clusters differential scRNA analysis
Column description:
	Gene	Gene name
	p_val	p value
	avg_log2FC	average log 2 fold gene expression
	pct.1	percent expression in querry population
	pct.2	percent expression in non-querry population
	p_val_adj	adjusted p value

## Sheet: All cell types
Gene	p_val	avg_log2FC	pct.1	pct.2	p_val_adj	Comparison
S100A9	0	4.68609	0.533	0.024	0	Epithelial_Les_vs_NonLes.tsv
B2M	2.2894e-293	1.48726	0.981	0.919	5.68299e-299	Epithelial_Les_vs_NonLes.tsv
S100A8	1.59447e-249	4.71185	0.448	0.023	3.95795e-245	Epithelial_Les_vs_NonLes.tsv
IFI6	7.88748e-240	2.42108	0.531	0.079	1.95791e-235	Epithelial_Les_vs_NonLes.tsv
TYMP	3.76776e-235	1.67919	0.637	0.176	9.3527e-231	Epithelial_Les_vs_NonLes.tsv
HLA-B	2.76049e-225	1.37442	0.914	0.657	6.85236e-221	Epithelial_Les_vs_NonLes.tsv
IFITM3	4.19632e-221	2.05007	0.782	0.374	1.04165e-216	Epithelial_Les_vs_NonLes.tsv
IFI44L	1.74949e-208	1.32465	0.422	0.034	4.34277e-204	Epithelial_Les_vs_NonLes.tsv
ISG15	6.83786e-204	2.09887	0.43	0.046	1.69736e-199	Epithelial_Les_vs_NonLes.tsv
GBP1	5.00296e-202	1.65868	0.469	0.071	1.24189e-197	Epithelial_Les_vs_NonLes.tsv
PSMB9	4.00327e-198	1.26101	0.522	0.111	9.93731e-194	Epithelial_Les_vs_NonLes.tsv
STAT1	4.0808e-184	1.20991	0.532	0.137	1.01298e-179	Epithelial_Les_vs_NonLes.tsv
LY6E	6.46879e-167	1.27868	0.689	0.285	1.60575e-162	Epithelial_Les_vs_NonLes.tsv
RARRES3	1.17102e-166	1.32639	0.426	0.074	2.90681e-162	Epithelial_Les_vs_NonLes.tsv
PARP14	2.45023e-155	0.948772	0.468	0.106	6.08221e-151	Epithelial_Les_vs_NonLes.tsv
EPSTI1	6.59397e-152	0.705056	0.294	0.014	1.63682e-147	Epithelial_Les_vs_NonLes.tsv
CCL19	5.98532e-151	1.8404	0.304	0.019	1.48573e-146	Epithelial_Les_vs_NonLes.tsv
TAP1	1.18055e-149	0.954755	0.496	0.141	2.93047e-145	Epithelial_Les_vs_NonLes.tsv
MT2A	2.01796e-149	2.59476	0.856	0.593	5.00917e-145	Epithelial_Les_vs_NonLes.tsv
XAF1	7.7232e-149	0.75029	0.34	0.036	1.91713e-144	Epithelial_Les_vs_NonLes.tsv
PLSCR1	9.09944e-147	0.863659	0.506	0.137	2.25875e-142	Epithelial_Les_vs_NonLes.tsv
TRIM22	2.63758e-141	0.794802	0.375	0.061	6.54728e-137	Epithelial_Les_vs_NonLes.tsv
MX1	2.89495e-141	1.13637	0.395	0.077	7.18614e-137	Epithelial_Les_vs_NonLes.tsv
UBE2L6	5.62854e-140	0.803883	0.386	0.074	1.39717e-135	Epithelial_Les_vs_NonLes.tsv
GBP2	1.42603e-137	1.12277	0.487	0.147	3.53983e-133	Epithelial_Les_vs_NonLes.tsv
TNFSF10	3.1892e-134	1.21704	0.638	0.302	7.91654e-130	Epithelial_Les_vs_NonLes.tsv
APOL6	5.02932e-133	0.705364	0.401	0.085	1.24843e-128	Epithelial_Les_vs_NonLes.tsv
PTMA	1.36594e-132	0.646634	0.983	0.939	3.39067e-128	Epithelial_Les_vs_NonLes.tsv
PARP9	7.68606e-131	0.59811	0.369	0.067	1.90791e-126	Epithelial_Les_vs_NonLes.tsv
CXCL10	2.47035e-130	3.22642	0.232	0.003	6.13216e-126	Epithelial_Les_vs_NonLes.tsv
IFI27	8.93408e-129	2.12319	0.476	0.145	2.21771e-124	Epithelial_Les_vs_NonLes.tsv
IFIT3	3.78948e-128	0.99063	0.276	0.021	9.40663e-124	Epithelial_Les_vs_NonLes.tsv
TIMP1	1.03828e-126	1.41048	0.487	0.141	2.57733e-122	Epithelial_Les_vs_NonLes.tsv
IFI16	5.71251e-126	0.959697	0.583	0.238	1.41802e-121	Epithelial_Les_vs_NonLes.tsv
IFI44	1.77215e-124	0.54332	0.28	0.026	4.39902e-120	Epithelial_Les_vs_NonLes.tsv
CD74	1.3988e-123	1.5734	0.636	0.286	3.47223e-119	Epithelial_Les_vs_NonLes.tsv
LAP3	1.18506e-119	0.926422	0.582	0.246	2.94167e-115	Epithelial_Les_vs_NonLes.tsv
CXCL9	1.45402e-118	2.09864	0.212	0.002	3.60932e-114	Epithelial_Les_vs_NonLes.tsv
BST2	8.06715e-118	0.816555	0.29	0.033	2.00251e-113	Epithelial_Les_vs_NonLes.tsv
MT1G	4.23204e-117	2.58124	0.449	0.141	1.05052e-112	Epithelial_Les_vs_NonLes.tsv
KRT6C	7.73601e-116	3.18973	0.213	0.004	1.92031e-111	Epithelial_Les_vs_NonLes.tsv
RPS4Y1	7.82961e-115	0.754273	0.714	0.32	1.94355e-110	Epithelial_Les_vs_NonLes.tsv
CTSS	1.63159e-114	0.724839	0.302	0.043	4.05009e-110	Epithelial_Les_vs_NonLes.tsv
CHI3L2	2.10969e-114	1.57131	0.315	0.053	5.23687e-110	Epithelial_Les_vs_NonLes.tsv
CDH3	2.71546e-113	0.638343	0.342	0.069	6.74058e-109	Epithelial_Les_vs_NonLes.tsv
OAS3	2.77617e-113	0.461205	0.244	0.018	6.89128e-109	Epithelial_Les_vs_NonLes.tsv
S100A7	5.74685e-113	3.28808	0.217	0.008	1.42654e-108	Epithelial_Les_vs_NonLes.tsv
PSME1	2.83168e-112	0.737899	0.698	0.371	7.02909e-108	Epithelial_Les_vs_NonLes.tsv
SOD2	2.8975e-111	1.44346	0.736	0.426	7.19246e-107	Epithelial_Les_vs_NonLes.tsv
ISG20	6.42967e-110	1.05621	0.315	0.059	1.59604e-105	Epithelial_Les_vs_NonLes.tsv
OAS1	2.15002e-109	0.498484	0.253	0.025	5.337e-105	Epithelial_Les_vs_NonLes.tsv
CCL2	7.07029e-109	1.60904	0.401	0.107	1.75506e-104	Epithelial_Les_vs_NonLes.tsv
PSME2	6.61418e-107	1.00245	0.6	0.293	1.64184e-102	Epithelial_Les_vs_NonLes.tsv
HLA-A	8.76919e-105	0.863499	0.84	0.571	2.17677e-100	Epithelial_Les_vs_NonLes.tsv
CMPK2	1.86715e-103	0.469809	0.207	0.009	4.63483e-99	Epithelial_Les_vs_NonLes.tsv
CXCL11	4.48157e-103	1.46929	0.187	0.002	1.11246e-98	Epithelial_Les_vs_NonLes.tsv
RPL39	9.80335e-103	0.682616	0.983	0.918	2.43349e-98	Epithelial_Les_vs_NonLes.tsv
MSN	6.70001e-100	0.591002	0.528	0.207	1.66314e-95	Epithelial_Les_vs_NonLes.tsv
CTSC	7.77089e-100	0.851977	0.39	0.118	1.92897e-95	Epithelial_Les_vs_NonLes.tsv
NMI	9.10299e-100	0.45902	0.339	0.08	2.25964e-95	Epithelial_Les_vs_NonLes.tsv
SAA2	2.03611e-99	3.19827	0.246	0.03	5.05424e-95	Epithelial_Les_vs_NonLes.tsv
SNRPG	2.9429e-99	0.688537	0.651	0.335	7.30516e-95	Epithelial_Les_vs_NonLes.tsv
S100A11	6.23259e-98	0.804662	0.935	0.73	1.54712e-93	Epithelial_Les_vs_NonLes.tsv
OAS2	6.60923e-98	0.368054	0.205	0.012	1.64061e-93	Epithelial_Les_vs_NonLes.tsv
TAP2	1.16898e-97	0.479802	0.315	0.067	2.90176e-93	Epithelial_Les_vs_NonLes.tsv
DDX60	4.44776e-97	0.447899	0.278	0.048	1.10407e-92	Epithelial_Les_vs_NonLes.tsv
RSAD2	7.39122e-96	0.683411	0.187	0.007	1.83472e-91	Epithelial_Les_vs_NonLes.tsv
PSMB8	2.124e-95	0.663114	0.503	0.211	5.2724e-91	Epithelial_Les_vs_NonLes.tsv
IFITM2	5.19998e-94	0.88159	0.436	0.146	1.29079e-89	Epithelial_Les_vs_NonLes.tsv
FABP5	5.71078e-94	2.3652	0.456	0.184	1.41759e-89	Epithelial_Les_vs_NonLes.tsv
HLA-DRA	7.53425e-94	1.02958	0.52	0.205	1.87023e-89	Epithelial_Les_vs_NonLes.tsv
XIST	1.39384e-93	-2.14523	0.054	0.306	3.45992e-89	Epithelial_Les_vs_NonLes.tsv
TMSB10	2.03233e-92	0.84114	0.925	0.76	5.04485e-88	Epithelial_Les_vs_NonLes.tsv
ETHE1	3.67493e-92	0.507497	0.508	0.202	9.12227e-88	Epithelial_Les_vs_NonLes.tsv
LTF	4.81801e-92	2.19191	0.252	0.04	1.19597e-87	Epithelial_Les_vs_NonLes.tsv
SUB1	8.83273e-92	0.67705	0.749	0.472	2.19255e-87	Epithelial_Les_vs_NonLes.tsv
WARS	9.67567e-92	0.98823	0.319	0.079	2.40179e-87	Epithelial_Les_vs_NonLes.tsv
IFI35	3.10899e-91	0.443214	0.229	0.028	7.71746e-87	Epithelial_Les_vs_NonLes.tsv
LGALS3BP	2.73194e-90	0.494863	0.303	0.069	6.78149e-86	Epithelial_Les_vs_NonLes.tsv
MPZL2	1.18971e-89	0.60833	0.434	0.165	2.95321e-85	Epithelial_Les_vs_NonLes.tsv
IFIH1	2.44894e-89	0.546634	0.287	0.061	6.07899e-85	Epithelial_Les_vs_NonLes.tsv
IFIT1	4.17529e-89	0.568413	0.224	0.027	1.03643e-84	Epithelial_Les_vs_NonLes.tsv
NCOA7	3.13377e-88	0.62395	0.409	0.133	7.77897e-84	Epithelial_Les_vs_NonLes.tsv
HERC6	4.20642e-88	0.459207	0.238	0.035	1.04416e-83	Epithelial_Les_vs_NonLes.tsv
C1R	4.28468e-88	0.537376	0.394	0.12	1.06359e-83	Epithelial_Les_vs_NonLes.tsv
TAPBP	1.0176e-87	0.561747	0.556	0.261	2.52598e-83	Epithelial_Les_vs_NonLes.tsv
SERPINB4	5.68824e-87	1.98007	0.154	0	1.41199e-82	Epithelial_Les_vs_NonLes.tsv
SEC61G	4.59121e-86	0.610855	0.759	0.471	1.13968e-81	Epithelial_Les_vs_NonLes.tsv
COTL1	1.49952e-85	0.650437	0.231	0.033	3.72225e-81	Epithelial_Les_vs_NonLes.tsv
SAA1	3.4988e-85	2.94072	0.401	0.139	8.68507e-81	Epithelial_Les_vs_NonLes.tsv
PSMB3	4.27864e-84	0.599104	0.666	0.376	1.06209e-79	Epithelial_Les_vs_NonLes.tsv
HLA-F	7.01387e-84	0.450863	0.388	0.126	1.74105e-79	Epithelial_Les_vs_NonLes.tsv
DCD	7.68533e-84	-1.39968	0.38	0.672	1.90773e-79	Epithelial_Les_vs_NonLes.tsv
IRF7	1.50527e-83	0.400675	0.248	0.045	3.73654e-79	Epithelial_Les_vs_NonLes.tsv
RAN	4.10518e-83	0.624037	0.726	0.45	1.01903e-78	Epithelial_Les_vs_NonLes.tsv
GBP4	4.30369e-82	0.555041	0.203	0.022	1.0683e-77	Epithelial_Les_vs_NonLes.tsv
PFN1	4.52967e-81	0.678293	0.84	0.583	1.1244e-76	Epithelial_Les_vs_NonLes.tsv
HBB	7.20447e-81	1.74209	0.469	0.178	1.78836e-76	Epithelial_Les_vs_NonLes.tsv
TMEM258	2.17678e-80	0.568851	0.74	0.452	5.40342e-76	Epithelial_Les_vs_NonLes.tsv
MT1M	4.3701e-80	1.97767	0.357	0.11	1.08479e-75	Epithelial_Les_vs_NonLes.tsv
RNF19B	4.46346e-80	0.340045	0.298	0.074	1.10796e-75	Epithelial_Les_vs_NonLes.tsv
IRF1	5.54003e-80	0.846655	0.604	0.316	1.3752e-75	Epithelial_Les_vs_NonLes.tsv
SP110	9.99492e-80	0.441572	0.347	0.105	2.48104e-75	Epithelial_Les_vs_NonLes.tsv
SHISA5	2.70474e-79	0.450918	0.35	0.109	6.71398e-75	Epithelial_Les_vs_NonLes.tsv
SLFN5	3.79636e-79	0.422838	0.374	0.122	9.4237e-75	Epithelial_Les_vs_NonLes.tsv
HAPLN3	1.5008e-78	0.476114	0.219	0.033	3.72544e-74	Epithelial_Les_vs_NonLes.tsv
RPS28	6.43075e-78	0.512613	0.986	0.946	1.5963e-73	Epithelial_Les_vs_NonLes.tsv
SECTM1	3.67666e-77	0.334045	0.189	0.02	9.12658e-73	Epithelial_Les_vs_NonLes.tsv
C1S	8.83058e-77	0.374757	0.325	0.088	2.19201e-72	Epithelial_Les_vs_NonLes.tsv
DTX3L	1.20076e-76	0.284324	0.267	0.059	2.98065e-72	Epithelial_Les_vs_NonLes.tsv
PSMA2	1.70473e-76	0.538564	0.635	0.356	4.23165e-72	Epithelial_Les_vs_NonLes.tsv
HLA-DQB1	6.57718e-76	0.720697	0.252	0.053	1.63265e-71	Epithelial_Les_vs_NonLes.tsv
PFDN2	2.98723e-75	0.523973	0.611	0.332	7.4152e-71	Epithelial_Les_vs_NonLes.tsv
AKR1B10	3.52684e-75	0.49131	0.157	0.009	8.75467e-71	Epithelial_Les_vs_NonLes.tsv
PSMA4	1.3315e-74	0.570543	0.61	0.34	3.30518e-70	Epithelial_Les_vs_NonLes.tsv
TNFAIP2	1.44941e-74	0.830676	0.294	0.078	3.59788e-70	Epithelial_Les_vs_NonLes.tsv
LYZ	4.44623e-74	0.937539	0.147	0.005	1.10369e-69	Epithelial_Les_vs_NonLes.tsv
OSMR	3.09124e-73	0.355642	0.274	0.066	7.67339e-69	Epithelial_Les_vs_NonLes.tsv
NNMT	1.00902e-72	0.681499	0.392	0.138	2.50469e-68	Epithelial_Les_vs_NonLes.tsv
PSMB2	1.12791e-72	0.424914	0.555	0.284	2.79981e-68	Epithelial_Les_vs_NonLes.tsv
TNFAIP3	1.90484e-72	0.784514	0.39	0.146	4.72839e-68	Epithelial_Les_vs_NonLes.tsv
SRGN	5.88858e-72	0.94066	0.225	0.041	1.46172e-67	Epithelial_Les_vs_NonLes.tsv
CFB	4.19951e-71	0.334561	0.141	0.005	1.04244e-66	Epithelial_Les_vs_NonLes.tsv
DDX58	4.39231e-71	0.322287	0.25	0.056	1.0903e-66	Epithelial_Les_vs_NonLes.tsv
NAMPT	8.86686e-71	0.606706	0.636	0.354	2.20102e-66	Epithelial_Les_vs_NonLes.tsv
MX2	8.92026e-71	0.40319	0.151	0.009	2.21428e-66	Epithelial_Les_vs_NonLes.tsv
AGTRAP	9.95271e-71	0.355926	0.354	0.122	2.47056e-66	Epithelial_Les_vs_NonLes.tsv
PML	1.08095e-70	0.305158	0.302	0.087	2.68324e-66	Epithelial_Les_vs_NonLes.tsv
RPL36A	1.17951e-70	0.568392	0.737	0.472	2.9279e-66	Epithelial_Les_vs_NonLes.tsv
KRT19	1.74512e-70	-1.26456	0.364	0.594	4.3319e-66	Epithelial_Les_vs_NonLes.tsv
SNRPD1	3.79988e-70	0.450155	0.547	0.285	9.43245e-66	Epithelial_Les_vs_NonLes.tsv
KRT6A	4.55218e-70	1.78993	0.492	0.231	1.12999e-65	Epithelial_Les_vs_NonLes.tsv
IL32	8.397e-70	0.561141	0.255	0.058	2.08439e-65	Epithelial_Les_vs_NonLes.tsv
ACTN1	1.63525e-69	0.400921	0.561	0.265	4.05917e-65	Epithelial_Les_vs_NonLes.tsv
HLA-C	2.31737e-69	0.744473	0.827	0.601	5.75241e-65	Epithelial_Les_vs_NonLes.tsv
IFIT2	5.10121e-69	0.719474	0.173	0.019	1.26627e-64	Epithelial_Les_vs_NonLes.tsv
C12orf75	9.82809e-69	0.748528	0.366	0.139	2.43963e-64	Epithelial_Les_vs_NonLes.tsv
CCL5	1.38937e-68	0.714223	0.132	0.003	3.44883e-64	Epithelial_Les_vs_NonLes.tsv
EIF1AY	1.63515e-68	0.287031	0.327	0.101	4.05893e-64	Epithelial_Les_vs_NonLes.tsv
LSM7	4.28411e-68	0.440188	0.6	0.331	1.06344e-63	Epithelial_Les_vs_NonLes.tsv
CLCA2	4.3393e-68	0.804474	0.347	0.136	1.07714e-63	Epithelial_Les_vs_NonLes.tsv
PTPRC	1.62619e-67	0.654869	0.141	0.007	4.03668e-63	Epithelial_Les_vs_NonLes.tsv
GPX2	6.48481e-67	0.596389	0.187	0.029	1.60972e-62	Epithelial_Les_vs_NonLes.tsv
SBNO2	1.03609e-66	0.337476	0.293	0.086	2.57189e-62	Epithelial_Les_vs_NonLes.tsv
TAGLN2	1.96046e-66	0.592832	0.78	0.519	4.86644e-62	Epithelial_Les_vs_NonLes.tsv
IFI27L2	4.20708e-66	0.405522	0.349	0.126	1.04432e-61	Epithelial_Les_vs_NonLes.tsv
CYBA	9.47714e-66	0.533764	0.303	0.095	2.35251e-61	Epithelial_Les_vs_NonLes.tsv
VMP1	2.92165e-65	0.59928	0.577	0.305	7.25242e-61	Epithelial_Les_vs_NonLes.tsv
DYNLT1	3.11085e-65	0.507967	0.574	0.312	7.72206e-61	Epithelial_Les_vs_NonLes.tsv
MARCKS	8.11404e-65	0.577784	0.69	0.424	2.01415e-60	Epithelial_Les_vs_NonLes.tsv
RPL28	1.14726e-64	0.618797	0.971	0.911	2.84784e-60	Epithelial_Les_vs_NonLes.tsv
MT1X	2.35093e-64	1.31938	0.865	0.694	5.83572e-60	Epithelial_Les_vs_NonLes.tsv
KRT16	2.45975e-64	2.49263	0.443	0.212	6.10585e-60	Epithelial_Les_vs_NonLes.tsv
CARHSP1	2.75006e-64	0.333799	0.325	0.11	6.82648e-60	Epithelial_Les_vs_NonLes.tsv
MT1E	5.18965e-64	1.69567	0.642	0.39	1.28823e-59	Epithelial_Les_vs_NonLes.tsv
HSPH1	5.4872e-64	0.395307	0.461	0.209	1.36209e-59	Epithelial_Les_vs_NonLes.tsv
SERTAD1	1.41062e-63	0.404733	0.534	0.264	3.50159e-59	Epithelial_Les_vs_NonLes.tsv
ENY2	2.44355e-63	0.416562	0.647	0.372	6.06563e-59	Epithelial_Les_vs_NonLes.tsv
DYNLL1	2.6234e-63	0.624324	0.829	0.6	6.51206e-59	Epithelial_Les_vs_NonLes.tsv
NOP10	7.60456e-63	0.40962	0.585	0.334	1.88768e-58	Epithelial_Les_vs_NonLes.tsv
CASP1	1.21549e-62	0.323535	0.289	0.088	3.01721e-58	Epithelial_Les_vs_NonLes.tsv
HLA-DMA	1.63055e-62	0.277494	0.261	0.069	4.04751e-58	Epithelial_Les_vs_NonLes.tsv
SCGB1B2P	2.45894e-62	-1.93183	0.178	0.404	6.10382e-58	Epithelial_Les_vs_NonLes.tsv
HIF1A	2.60114e-62	0.393947	0.522	0.253	6.4568e-58	Epithelial_Les_vs_NonLes.tsv
ZC3H12A	3.18705e-62	0.560119	0.499	0.245	7.9112e-58	Epithelial_Les_vs_NonLes.tsv
SERHL2	5.66575e-62	-1.85763	0.068	0.259	1.40641e-57	Epithelial_Les_vs_NonLes.tsv
SAMD9	1.78556e-61	0.297564	0.203	0.04	4.4323e-57	Epithelial_Les_vs_NonLes.tsv
TUBA1C	1.80275e-61	0.651638	0.551	0.306	4.47497e-57	Epithelial_Les_vs_NonLes.tsv
DNAJA1	2.94108e-61	0.416919	0.727	0.454	7.30065e-57	Epithelial_Les_vs_NonLes.tsv
APOD	3.55349e-61	-1.83522	0.074	0.265	8.82084e-57	Epithelial_Les_vs_NonLes.tsv
FXYD3	3.73736e-61	0.570172	0.877	0.671	9.27726e-57	Epithelial_Les_vs_NonLes.tsv
IL18BP	4.76385e-61	0.269846	0.145	0.013	1.18253e-56	Epithelial_Les_vs_NonLes.tsv
CIITA	1.88701e-60	0.262832	0.151	0.016	4.68412e-56	Epithelial_Les_vs_NonLes.tsv
FTH1	1.98129e-60	1.22927	0.96	0.887	4.91816e-56	Epithelial_Les_vs_NonLes.tsv
GBP5	2.8924e-60	0.432049	0.115	0.003	7.1798e-56	Epithelial_Les_vs_NonLes.tsv
TMEM173	2.91632e-60	0.463433	0.224	0.053	7.23917e-56	Epithelial_Les_vs_NonLes.tsv
FAM96B	3.65059e-60	0.333846	0.539	0.281	9.06186e-56	Epithelial_Les_vs_NonLes.tsv
RNF213	8.6335e-60	0.441456	0.493	0.248	2.14309e-55	Epithelial_Les_vs_NonLes.tsv
SAMD9L	9.36621e-60	0.311121	0.175	0.027	2.32497e-55	Epithelial_Les_vs_NonLes.tsv
TRMT112	9.9516e-60	0.395561	0.661	0.398	2.47029e-55	Epithelial_Les_vs_NonLes.tsv
SNRPF	1.29446e-59	0.422164	0.667	0.418	3.21324e-55	Epithelial_Les_vs_NonLes.tsv
RBM8A	2.45656e-59	0.39754	0.683	0.421	6.09791e-55	Epithelial_Les_vs_NonLes.tsv
ARPC1B	2.86491e-59	0.319313	0.259	0.075	7.11155e-55	Epithelial_Les_vs_NonLes.tsv
LDLR	4.078e-59	0.339537	0.352	0.135	1.01228e-54	Epithelial_Les_vs_NonLes.tsv
SERPINB3	5.25834e-59	0.790228	0.135	0.011	1.30528e-54	Epithelial_Les_vs_NonLes.tsv
HBEGF	1.27785e-58	0.490372	0.29	0.097	3.17202e-54	Epithelial_Les_vs_NonLes.tsv
STAT2	2.0751e-58	0.301361	0.351	0.133	5.15101e-54	Epithelial_Les_vs_NonLes.tsv
PSMA3	2.28199e-58	0.380741	0.581	0.332	5.6646e-54	Epithelial_Les_vs_NonLes.tsv
PPIB	5.05093e-58	0.456461	0.719	0.471	1.25379e-53	Epithelial_Les_vs_NonLes.tsv
PRELID1	6.00735e-58	0.482654	0.604	0.364	1.49121e-53	Epithelial_Les_vs_NonLes.tsv
EIF2AK2	9.78942e-58	0.409024	0.41	0.181	2.43003e-53	Epithelial_Les_vs_NonLes.tsv
UBALD2	1.24477e-57	0.387194	0.443	0.21	3.08989e-53	Epithelial_Les_vs_NonLes.tsv
POMP	2.46039e-57	0.485238	0.658	0.421	6.10742e-53	Epithelial_Les_vs_NonLes.tsv
STK17A	3.23441e-57	0.265623	0.281	0.091	8.02876e-53	Epithelial_Les_vs_NonLes.tsv
SEC61B	8.55705e-57	0.474397	0.75	0.507	2.12412e-52	Epithelial_Les_vs_NonLes.tsv
NPC2	1.091e-56	0.473302	0.675	0.419	2.70819e-52	Epithelial_Les_vs_NonLes.tsv
MUC1	1.5366e-56	0.361371	0.214	0.052	3.81429e-52	Epithelial_Les_vs_NonLes.tsv
CD47	2.4872e-56	0.424457	0.553	0.312	6.17398e-52	Epithelial_Les_vs_NonLes.tsv
C19orf66	4.8099e-56	0.308955	0.268	0.084	1.19396e-51	Epithelial_Les_vs_NonLes.tsv
PIP	3.16687e-55	-1.72397	0.174	0.383	7.86113e-51	Epithelial_Les_vs_NonLes.tsv
TXNDC17	3.2251e-55	0.456379	0.564	0.327	8.00567e-51	Epithelial_Les_vs_NonLes.tsv
BIRC3	6.04699e-55	0.703676	0.312	0.116	1.50105e-50	Epithelial_Les_vs_NonLes.tsv
FCER1G	1.08481e-54	0.544795	0.123	0.009	2.69283e-50	Epithelial_Les_vs_NonLes.tsv
CASP7	1.5099e-54	0.257447	0.252	0.076	3.74802e-50	Epithelial_Les_vs_NonLes.tsv
HSP90AB1	2.09086e-54	0.43863	0.915	0.755	5.19014e-50	Epithelial_Les_vs_NonLes.tsv
GSN	2.23759e-54	-1.14638	0.616	0.703	5.55436e-50	Epithelial_Les_vs_NonLes.tsv
CHI3L1	2.68843e-54	0.886487	0.228	0.064	6.6735e-50	Epithelial_Les_vs_NonLes.tsv
TES	3.33847e-54	0.344383	0.408	0.181	8.28709e-50	Epithelial_Les_vs_NonLes.tsv
AL445524.1	3.38514e-54	0.497305	0.242	0.075	8.40293e-50	Epithelial_Les_vs_NonLes.tsv
HBA2	3.38638e-54	1.26445	0.255	0.077	8.40601e-50	Epithelial_Les_vs_NonLes.tsv
TPBG	3.81373e-54	0.2825	0.277	0.093	9.46681e-50	Epithelial_Les_vs_NonLes.tsv
JUN	3.82101e-54	-0.791394	0.779	0.81	9.4849e-50	Epithelial_Les_vs_NonLes.tsv
KRT17	4.34698e-54	0.934481	0.538	0.292	1.07905e-49	Epithelial_Les_vs_NonLes.tsv
PDZK1IP1	5.1672e-54	0.642671	0.317	0.132	1.28266e-49	Epithelial_Les_vs_NonLes.tsv
MARCKSL1	6.30557e-54	0.561532	0.534	0.294	1.56523e-49	Epithelial_Les_vs_NonLes.tsv
ODF3B	7.92387e-54	0.311742	0.286	0.098	1.96694e-49	Epithelial_Les_vs_NonLes.tsv
YIF1A	8.31556e-54	0.333938	0.413	0.192	2.06417e-49	Epithelial_Les_vs_NonLes.tsv
BAZ1A	1.22017e-53	0.322227	0.503	0.262	3.02883e-49	Epithelial_Les_vs_NonLes.tsv
TYROBP	1.29831e-53	0.402117	0.113	0.006	3.2228e-49	Epithelial_Les_vs_NonLes.tsv
HSBP1	1.64523e-53	0.325262	0.612	0.359	4.08395e-49	Epithelial_Les_vs_NonLes.tsv
EIF4A3	2.81685e-53	0.398093	0.546	0.299	6.99228e-49	Epithelial_Les_vs_NonLes.tsv
UAP1	8.57989e-53	0.333994	0.409	0.185	2.12979e-48	Epithelial_Les_vs_NonLes.tsv
CASP4	9.2538e-53	0.404551	0.393	0.183	2.29707e-48	Epithelial_Les_vs_NonLes.tsv
CSTB	1.32179e-52	0.720626	0.704	0.494	3.28108e-48	Epithelial_Les_vs_NonLes.tsv
LGMN	1.44164e-52	0.468637	0.361	0.158	3.57859e-48	Epithelial_Les_vs_NonLes.tsv
HNRNPF	1.87068e-52	0.395021	0.648	0.411	4.64358e-48	Epithelial_Les_vs_NonLes.tsv
MANF	3.82231e-52	0.276566	0.454	0.224	9.48813e-48	Epithelial_Les_vs_NonLes.tsv
SNRPE	3.89646e-52	0.296876	0.624	0.372	9.67217e-48	Epithelial_Les_vs_NonLes.tsv
HLA-DRB1	4.30642e-52	0.808019	0.323	0.125	1.06898e-47	Epithelial_Les_vs_NonLes.tsv
HSPA5	4.87998e-52	0.600537	0.697	0.447	1.21136e-47	Epithelial_Les_vs_NonLes.tsv
RPL18A	5.69014e-52	0.455823	0.972	0.901	1.41246e-47	Epithelial_Les_vs_NonLes.tsv
LGALS1	1.4771e-51	0.526465	0.593	0.314	3.6666e-47	Epithelial_Les_vs_NonLes.tsv
JPT1	1.57757e-51	0.361626	0.423	0.206	3.91601e-47	Epithelial_Les_vs_NonLes.tsv
CBX3	1.58415e-50	0.304092	0.578	0.332	3.93235e-46	Epithelial_Les_vs_NonLes.tsv
MYC	1.90444e-50	0.669708	0.521	0.284	4.72739e-46	Epithelial_Les_vs_NonLes.tsv
RPS10	2.02524e-50	0.450302	0.843	0.617	5.02726e-46	Epithelial_Les_vs_NonLes.tsv
VAMP5	3.42006e-50	0.328935	0.25	0.079	8.48961e-46	Epithelial_Les_vs_NonLes.tsv
BCL3	4.78435e-50	0.321117	0.328	0.131	1.18762e-45	Epithelial_Les_vs_NonLes.tsv
MCL1	7.42642e-50	0.385652	0.684	0.435	1.84346e-45	Epithelial_Les_vs_NonLes.tsv
ZC3HAV1	9.95954e-50	0.326845	0.391	0.179	2.47226e-45	Epithelial_Les_vs_NonLes.tsv
XRN2	1.0257e-49	0.270901	0.53	0.292	2.5461e-45	Epithelial_Les_vs_NonLes.tsv
RBX1	1.06664e-49	0.374288	0.701	0.46	2.64771e-45	Epithelial_Les_vs_NonLes.tsv
SLC34A2	2.23959e-49	0.812266	0.194	0.051	5.55935e-45	Epithelial_Les_vs_NonLes.tsv
APOL2	2.96218e-49	0.299585	0.184	0.043	7.35302e-45	Epithelial_Les_vs_NonLes.tsv
SERPINH1	6.31756e-49	0.485242	0.314	0.127	1.56821e-44	Epithelial_Les_vs_NonLes.tsv
TBCA	1.22455e-48	0.404559	0.637	0.401	3.0397e-44	Epithelial_Les_vs_NonLes.tsv
HNRNPC	1.80076e-48	0.367269	0.712	0.478	4.47002e-44	Epithelial_Les_vs_NonLes.tsv
H2AFZ	4.00762e-48	0.489419	0.743	0.497	9.94811e-44	Epithelial_Les_vs_NonLes.tsv
DDX21	4.04642e-48	0.361651	0.544	0.325	1.00444e-43	Epithelial_Les_vs_NonLes.tsv
PSMB5	6.67196e-48	0.363221	0.589	0.358	1.65618e-43	Epithelial_Les_vs_NonLes.tsv
MYL12A	7.61702e-48	0.40146	0.788	0.556	1.89077e-43	Epithelial_Les_vs_NonLes.tsv
SUSD6	8.37729e-48	0.284151	0.358	0.157	2.0795e-43	Epithelial_Les_vs_NonLes.tsv
MT-ND1	1.26744e-46	-0.681342	0.92	0.907	3.14616e-42	Epithelial_Les_vs_NonLes.tsv
WTAP	1.2919e-46	0.272496	0.547	0.308	3.20689e-42	Epithelial_Les_vs_NonLes.tsv
NXT1	1.98668e-46	0.256948	0.325	0.139	4.93153e-42	Epithelial_Les_vs_NonLes.tsv
CCT8	2.72489e-46	0.307409	0.6	0.367	6.76399e-42	Epithelial_Les_vs_NonLes.tsv
TNC	3.24892e-46	0.461695	0.179	0.043	8.06479e-42	Epithelial_Les_vs_NonLes.tsv
MTRNR2L12	3.31788e-46	-1.04892	0.51	0.626	8.23598e-42	Epithelial_Les_vs_NonLes.tsv
MPZL1	3.3199e-46	0.27914	0.456	0.231	8.241e-42	Epithelial_Les_vs_NonLes.tsv
PRDM1	5.57602e-46	0.291713	0.153	0.03	1.38414e-41	Epithelial_Les_vs_NonLes.tsv
DNAJB6	6.758e-46	0.352811	0.664	0.44	1.67754e-41	Epithelial_Les_vs_NonLes.tsv
BANF1	1.12623e-45	0.27661	0.601	0.361	2.79563e-41	Epithelial_Les_vs_NonLes.tsv
SERPINB13	1.44209e-45	0.299837	0.105	0.008	3.57969e-41	Epithelial_Les_vs_NonLes.tsv
SCGB2A2	1.57518e-45	-0.795881	0.264	0.488	3.91008e-41	Epithelial_Les_vs_NonLes.tsv
CLIC4	1.66823e-45	0.303907	0.406	0.194	4.14106e-41	Epithelial_Les_vs_NonLes.tsv
PHLDA2	1.69534e-45	0.465971	0.39	0.19	4.20834e-41	Epithelial_Les_vs_NonLes.tsv
NFIL3	2.02123e-45	0.349092	0.334	0.144	5.01729e-41	Epithelial_Les_vs_NonLes.tsv
S100A2	2.96228e-45	1.85969	0.496	0.314	7.35327e-41	Epithelial_Les_vs_NonLes.tsv
TMEM165	9.16949e-45	0.279756	0.468	0.25	2.27614e-40	Epithelial_Les_vs_NonLes.tsv
OPTN	1.52075e-44	0.353657	0.449	0.241	3.77496e-40	Epithelial_Les_vs_NonLes.tsv
TGIF1	3.40294e-44	0.348844	0.483	0.263	8.44712e-40	Epithelial_Les_vs_NonLes.tsv
RPS15A	5.76882e-44	0.420204	0.961	0.891	1.43199e-39	Epithelial_Les_vs_NonLes.tsv
APEX1	6.26445e-44	0.326679	0.607	0.363	1.55502e-39	Epithelial_Les_vs_NonLes.tsv
SP100	9.14981e-44	0.300255	0.445	0.237	2.27126e-39	Epithelial_Les_vs_NonLes.tsv
PSMA1	9.83158e-44	0.272259	0.576	0.351	2.44049e-39	Epithelial_Les_vs_NonLes.tsv
PTP4A1	1.09098e-43	0.297106	0.532	0.298	2.70814e-39	Epithelial_Les_vs_NonLes.tsv
S100A4	1.32067e-43	0.662282	0.577	0.343	3.2783e-39	Epithelial_Les_vs_NonLes.tsv
SERPINB1	1.37205e-43	0.431504	0.463	0.25	3.40584e-39	Epithelial_Les_vs_NonLes.tsv
CHMP1B	1.43655e-43	0.257954	0.497	0.274	3.56594e-39	Epithelial_Les_vs_NonLes.tsv
DDX5	1.74197e-43	0.446546	0.895	0.74	4.3241e-39	Epithelial_Les_vs_NonLes.tsv
ACTG1	4.96292e-43	0.48175	0.964	0.87	1.23195e-38	Epithelial_Les_vs_NonLes.tsv
HSPE1	5.56442e-43	0.387773	0.766	0.521	1.38126e-38	Epithelial_Les_vs_NonLes.tsv
SRI	6.6521e-43	0.311699	0.46	0.248	1.65125e-38	Epithelial_Les_vs_NonLes.tsv
ATOX1	1.33681e-42	0.284105	0.514	0.298	3.31836e-38	Epithelial_Les_vs_NonLes.tsv
LCP1	2.90866e-42	0.382877	0.114	0.015	7.22017e-38	Epithelial_Les_vs_NonLes.tsv
LITAF	2.9738e-42	0.322889	0.495	0.277	7.38187e-38	Epithelial_Les_vs_NonLes.tsv
SF3B6	3.21609e-42	0.280444	0.676	0.44	7.9833e-38	Epithelial_Les_vs_NonLes.tsv
SEM1	3.24444e-42	0.302712	0.705	0.478	8.05366e-38	Epithelial_Les_vs_NonLes.tsv
GSTO1	4.26591e-42	0.308806	0.466	0.26	1.05893e-37	Epithelial_Les_vs_NonLes.tsv
GBP3	4.30389e-42	0.256699	0.194	0.056	1.06835e-37	Epithelial_Les_vs_NonLes.tsv
LGALS3	6.08737e-42	-0.704044	0.817	0.804	1.51107e-37	Epithelial_Les_vs_NonLes.tsv
DSG3	6.16591e-42	0.375902	0.394	0.199	1.53056e-37	Epithelial_Les_vs_NonLes.tsv
LCN2	7.3044e-42	1.01076	0.149	0.034	1.81317e-37	Epithelial_Les_vs_NonLes.tsv
MRPS6	8.29559e-42	0.305283	0.434	0.232	2.05921e-37	Epithelial_Les_vs_NonLes.tsv
ILF2	1.27196e-41	0.273651	0.558	0.336	3.15739e-37	Epithelial_Les_vs_NonLes.tsv
SCGB1D2	1.28105e-41	-1.32724	0.246	0.428	3.17996e-37	Epithelial_Les_vs_NonLes.tsv
LEPROTL1	1.77424e-41	0.318513	0.324	0.146	4.40421e-37	Epithelial_Les_vs_NonLes.tsv
LYAR	2.41927e-41	0.286981	0.216	0.072	6.00536e-37	Epithelial_Les_vs_NonLes.tsv
BTF3	3.21605e-41	0.414238	0.907	0.734	7.98319e-37	Epithelial_Les_vs_NonLes.tsv
FHL2	3.41114e-41	0.398329	0.32	0.141	8.46748e-37	Epithelial_Les_vs_NonLes.tsv
ETS2	3.55597e-41	0.287335	0.513	0.294	8.82699e-37	Epithelial_Les_vs_NonLes.tsv
HSP90B1	5.05506e-41	0.421404	0.735	0.511	1.25482e-36	Epithelial_Les_vs_NonLes.tsv
DCN	6.10413e-41	-1.43369	0.264	0.424	1.51523e-36	Epithelial_Les_vs_NonLes.tsv
RPS12	1.08405e-40	0.372935	0.991	0.946	2.69093e-36	Epithelial_Les_vs_NonLes.tsv
ARPC5L	1.59427e-40	0.338326	0.443	0.254	3.95747e-36	Epithelial_Les_vs_NonLes.tsv
TXN	1.88559e-40	0.542028	0.831	0.638	4.68059e-36	Epithelial_Les_vs_NonLes.tsv
UBE2B	2.12694e-40	0.365468	0.646	0.41	5.2797e-36	Epithelial_Les_vs_NonLes.tsv
CXADR	2.25363e-40	0.465573	0.553	0.346	5.59418e-36	Epithelial_Les_vs_NonLes.tsv
RBMX	2.62427e-40	0.269245	0.582	0.349	6.51423e-36	Epithelial_Les_vs_NonLes.tsv
SPCS2	2.64516e-40	0.29258	0.696	0.453	6.56607e-36	Epithelial_Les_vs_NonLes.tsv
FSCN1	3.73512e-40	0.277872	0.396	0.199	9.27168e-36	Epithelial_Les_vs_NonLes.tsv
TUBB	4.4488e-40	0.335083	0.693	0.463	1.10433e-35	Epithelial_Les_vs_NonLes.tsv
SPRR1B	5.23998e-40	0.829755	0.104	0.012	1.30072e-35	Epithelial_Les_vs_NonLes.tsv
CDK2AP2	8.33803e-40	0.265149	0.327	0.149	2.06975e-35	Epithelial_Les_vs_NonLes.tsv
LDHB	8.73063e-40	0.330121	0.326	0.153	2.16721e-35	Epithelial_Les_vs_NonLes.tsv
HLA-E	9.11659e-40	0.317505	0.739	0.528	2.26301e-35	Epithelial_Les_vs_NonLes.tsv
FKBP1A	1.90726e-39	0.393059	0.611	0.4	4.73439e-35	Epithelial_Les_vs_NonLes.tsv
EIF4A1	2.43065e-39	0.335082	0.63	0.416	6.03361e-35	Epithelial_Les_vs_NonLes.tsv
ACTR3	2.7823e-39	0.338696	0.556	0.347	6.9065e-35	Epithelial_Les_vs_NonLes.tsv
POLR2L	2.79091e-39	0.30682	0.689	0.471	6.92787e-35	Epithelial_Les_vs_NonLes.tsv
ZFAND5	3.25452e-39	0.505338	0.673	0.439	8.07869e-35	Epithelial_Les_vs_NonLes.tsv
FOSL2	3.38488e-39	0.288835	0.488	0.275	8.40229e-35	Epithelial_Les_vs_NonLes.tsv
RPLP2	3.93945e-39	0.378252	0.954	0.876	9.7789e-35	Epithelial_Les_vs_NonLes.tsv
TBCB	4.129e-39	0.253073	0.462	0.255	1.02494e-34	Epithelial_Les_vs_NonLes.tsv
EIF6	5.41673e-39	0.348967	0.487	0.292	1.3446e-34	Epithelial_Les_vs_NonLes.tsv
MAGOH	8.71868e-39	0.276472	0.454	0.254	2.16424e-34	Epithelial_Les_vs_NonLes.tsv
GNG5	9.86989e-39	0.348291	0.679	0.46	2.45e-34	Epithelial_Les_vs_NonLes.tsv
PCBP1	1.00318e-38	0.298717	0.667	0.455	2.4902e-34	Epithelial_Les_vs_NonLes.tsv
UBE2D3	1.2159e-38	0.256884	0.713	0.495	3.01823e-34	Epithelial_Les_vs_NonLes.tsv
VKORC1	1.67095e-38	0.316303	0.405	0.218	4.1478e-34	Epithelial_Les_vs_NonLes.tsv
PTTG1	1.71545e-38	0.401582	0.193	0.063	4.25827e-34	Epithelial_Les_vs_NonLes.tsv
CXCR4	1.7415e-38	0.597552	0.15	0.037	4.32293e-34	Epithelial_Les_vs_NonLes.tsv
PSMA5	1.91024e-38	0.300372	0.45	0.253	4.74178e-34	Epithelial_Les_vs_NonLes.tsv
GJB2	2.62319e-38	0.434931	0.298	0.125	6.51155e-34	Epithelial_Les_vs_NonLes.tsv
MUCL1	3.02709e-38	-0.993653	0.261	0.441	7.51415e-34	Epithelial_Les_vs_NonLes.tsv
RPS17	3.0311e-38	0.334975	0.626	0.407	7.52409e-34	Epithelial_Les_vs_NonLes.tsv
BTG3	4.12093e-38	0.323905	0.457	0.258	1.02294e-33	Epithelial_Les_vs_NonLes.tsv
VWA1	6.89253e-38	0.356224	0.278	0.118	1.71093e-33	Epithelial_Les_vs_NonLes.tsv
RUNX1	7.72235e-38	0.285224	0.432	0.233	1.91692e-33	Epithelial_Les_vs_NonLes.tsv
MCTS1	9.23916e-38	0.26334	0.334	0.159	2.29344e-33	Epithelial_Les_vs_NonLes.tsv
CEBPB	1.143e-37	0.463841	0.805	0.591	2.83726e-33	Epithelial_Les_vs_NonLes.tsv
GNB2	1.32544e-37	0.272071	0.666	0.447	3.29013e-33	Epithelial_Les_vs_NonLes.tsv
ACSL4	1.75962e-37	0.294287	0.221	0.081	4.36791e-33	Epithelial_Les_vs_NonLes.tsv
KRT6B	1.89466e-37	0.721035	0.418	0.213	4.7031e-33	Epithelial_Les_vs_NonLes.tsv
CST3	2.64126e-37	0.618494	0.557	0.371	6.55641e-33	Epithelial_Les_vs_NonLes.tsv
CTSB	2.78638e-37	0.490458	0.522	0.319	6.91663e-33	Epithelial_Les_vs_NonLes.tsv
C1QBP	3.48823e-37	0.319459	0.611	0.393	8.65884e-33	Epithelial_Les_vs_NonLes.tsv
IFNGR1	5.84064e-37	0.251769	0.441	0.247	1.44982e-32	Epithelial_Les_vs_NonLes.tsv
HINT1	5.87647e-37	0.308451	0.899	0.702	1.45872e-32	Epithelial_Les_vs_NonLes.tsv
SH3BGRL3	9.05146e-37	0.45615	0.64	0.441	2.24684e-32	Epithelial_Les_vs_NonLes.tsv
KHDRBS1	1.91746e-36	0.259199	0.583	0.37	4.75971e-32	Epithelial_Les_vs_NonLes.tsv
RARRES1	2.54903e-36	0.39529	0.115	0.021	6.32746e-32	Epithelial_Les_vs_NonLes.tsv
SLC3A2	2.69811e-36	0.28506	0.605	0.38	6.69752e-32	Epithelial_Les_vs_NonLes.tsv
CLEC2B	2.92264e-36	0.737802	0.335	0.172	7.25486e-32	Epithelial_Les_vs_NonLes.tsv
CD55	3.04242e-36	0.41966	0.533	0.325	7.55221e-32	Epithelial_Les_vs_NonLes.tsv
PRNP	3.27501e-36	0.257562	0.525	0.318	8.12957e-32	Epithelial_Les_vs_NonLes.tsv
EMP3	4.70301e-36	0.293487	0.23	0.087	1.16743e-31	Epithelial_Les_vs_NonLes.tsv
SF1	5.23634e-36	0.257216	0.625	0.393	1.29982e-31	Epithelial_Les_vs_NonLes.tsv
SINHCAF	5.28002e-36	0.265889	0.469	0.268	1.31066e-31	Epithelial_Les_vs_NonLes.tsv
COMMD6	6.56164e-36	0.330249	0.757	0.519	1.6288e-31	Epithelial_Les_vs_NonLes.tsv
C15orf48	6.93498e-36	0.417247	0.105	0.016	1.72147e-31	Epithelial_Les_vs_NonLes.tsv
REL	7.82348e-36	0.263792	0.494	0.291	1.94202e-31	Epithelial_Les_vs_NonLes.tsv
NR4A3	8.92524e-36	0.341323	0.235	0.092	2.21551e-31	Epithelial_Les_vs_NonLes.tsv
CDC42EP1	9.88743e-36	0.26322	0.297	0.136	2.45436e-31	Epithelial_Les_vs_NonLes.tsv
CKS1B	1.09717e-35	0.259347	0.421	0.23	2.72351e-31	Epithelial_Les_vs_NonLes.tsv
SOX4	1.99212e-35	0.680564	0.666	0.474	4.94504e-31	Epithelial_Les_vs_NonLes.tsv
RPS16	3.29306e-35	0.375243	0.954	0.85	8.17436e-31	Epithelial_Les_vs_NonLes.tsv
HNRNPA0	5.98181e-35	0.275292	0.547	0.342	1.48486e-30	Epithelial_Les_vs_NonLes.tsv
TIMM13	1.22149e-34	0.256999	0.505	0.309	3.0321e-30	Epithelial_Les_vs_NonLes.tsv
RPL36	1.36252e-34	0.410561	0.943	0.864	3.38219e-30	Epithelial_Les_vs_NonLes.tsv
SSR4	1.40609e-34	0.27921	0.647	0.447	3.49033e-30	Epithelial_Les_vs_NonLes.tsv
TNFRSF12A	1.59797e-34	0.284174	0.241	0.097	3.96664e-30	Epithelial_Les_vs_NonLes.tsv
GLUL	1.73338e-34	0.376155	0.55	0.348	4.30276e-30	Epithelial_Les_vs_NonLes.tsv
RIN2	2.03171e-34	0.252117	0.359	0.186	5.04332e-30	Epithelial_Les_vs_NonLes.tsv
IGFBP4	2.79578e-34	0.401497	0.341	0.167	6.93996e-30	Epithelial_Les_vs_NonLes.tsv
ERRFI1	2.82126e-34	0.398766	0.433	0.244	7.00322e-30	Epithelial_Les_vs_NonLes.tsv
SLC39A14	4.58892e-34	0.315553	0.162	0.049	1.13911e-29	Epithelial_Les_vs_NonLes.tsv
RPS19	4.70048e-34	0.337121	0.981	0.918	1.1668e-29	Epithelial_Les_vs_NonLes.tsv
STMN1	4.93217e-34	0.429736	0.353	0.184	1.22431e-29	Epithelial_Les_vs_NonLes.tsv
CFL1	6.2225e-34	0.323104	0.841	0.658	1.54461e-29	Epithelial_Les_vs_NonLes.tsv
IER2	9.65321e-34	-0.788836	0.749	0.742	2.39622e-29	Epithelial_Les_vs_NonLes.tsv
MAP2K3	1.12834e-33	0.255655	0.373	0.197	2.80087e-29	Epithelial_Les_vs_NonLes.tsv
SMCHD1	1.31002e-33	0.257527	0.357	0.185	3.25186e-29	Epithelial_Les_vs_NonLes.tsv
TIMP3	1.33961e-33	-1.21825	0.313	0.448	3.32533e-29	Epithelial_Les_vs_NonLes.tsv
ATP1B1	1.45402e-33	-1.04635	0.513	0.58	3.60932e-29	Epithelial_Les_vs_NonLes.tsv
PKM	1.69944e-33	0.315528	0.745	0.548	4.21851e-29	Epithelial_Les_vs_NonLes.tsv
SFN	1.71537e-33	1.19338	0.64	0.486	4.25806e-29	Epithelial_Les_vs_NonLes.tsv
EIF5A	2.44149e-33	0.317381	0.662	0.468	6.06051e-29	Epithelial_Les_vs_NonLes.tsv
RPL22L1	3.2102e-33	0.297197	0.559	0.353	7.96868e-29	Epithelial_Les_vs_NonLes.tsv
G0S2	3.33627e-33	0.353846	0.101	0.016	8.28162e-29	Epithelial_Les_vs_NonLes.tsv
RPS26	3.53301e-33	0.342965	0.916	0.756	8.76999e-29	Epithelial_Les_vs_NonLes.tsv
FN1	1.08191e-32	0.984683	0.221	0.09	2.68562e-28	Epithelial_Les_vs_NonLes.tsv
DNAJB1	1.08969e-32	0.445184	0.637	0.413	2.70493e-28	Epithelial_Les_vs_NonLes.tsv
PDLIM1	2.95603e-32	0.315212	0.446	0.264	7.33774e-28	Epithelial_Les_vs_NonLes.tsv
AVPI1	3.19576e-32	0.269979	0.313	0.154	7.93283e-28	Epithelial_Les_vs_NonLes.tsv
PDE4B	5.47074e-32	0.538139	0.272	0.131	1.358e-27	Epithelial_Les_vs_NonLes.tsv
HERPUD1	7.51014e-32	0.370439	0.641	0.431	1.86424e-27	Epithelial_Les_vs_NonLes.tsv
RPS19BP1	7.80373e-32	0.253634	0.525	0.325	1.93712e-27	Epithelial_Les_vs_NonLes.tsv
SPARCL1	1.40661e-31	-1.33837	0.234	0.364	3.49162e-27	Epithelial_Les_vs_NonLes.tsv
CX3CL1	1.96122e-31	0.448053	0.23	0.099	4.86834e-27	Epithelial_Les_vs_NonLes.tsv
POLR1D	3.02915e-31	0.273382	0.574	0.378	7.51926e-27	Epithelial_Les_vs_NonLes.tsv
COL4A1	3.77052e-31	0.253713	0.141	0.04	9.35955e-27	Epithelial_Les_vs_NonLes.tsv
TC2N	4.58148e-31	0.283574	0.389	0.213	1.13726e-26	Epithelial_Les_vs_NonLes.tsv
PIM3	4.80433e-31	0.32434	0.621	0.402	1.19258e-26	Epithelial_Les_vs_NonLes.tsv
DUSP2	1.018e-30	0.382643	0.204	0.08	2.52698e-26	Epithelial_Les_vs_NonLes.tsv
SERPINB5	1.07675e-30	0.459911	0.439	0.272	2.67281e-26	Epithelial_Les_vs_NonLes.tsv
ST5	1.08601e-30	0.260004	0.247	0.109	2.69581e-26	Epithelial_Les_vs_NonLes.tsv
HSP90AA1	1.14184e-30	0.321032	0.916	0.784	2.83438e-26	Epithelial_Les_vs_NonLes.tsv
MT1F	1.3853e-30	0.479511	0.209	0.085	3.43873e-26	Epithelial_Les_vs_NonLes.tsv
MGST1	1.7951e-30	0.464137	0.334	0.179	4.45598e-26	Epithelial_Les_vs_NonLes.tsv
ITGA6	2.96674e-30	0.270374	0.457	0.265	7.36434e-26	Epithelial_Les_vs_NonLes.tsv
MAOB	3.15479e-30	0.303195	0.131	0.036	7.83114e-26	Epithelial_Les_vs_NonLes.tsv
SUMO2	3.15836e-30	0.322659	0.843	0.636	7.83999e-26	Epithelial_Les_vs_NonLes.tsv
SRSF2	1.49638e-29	0.253925	0.718	0.508	3.71446e-25	Epithelial_Les_vs_NonLes.tsv
ZFP36	1.51556e-29	-0.730269	0.726	0.743	3.76206e-25	Epithelial_Les_vs_NonLes.tsv
AZGP1	1.68478e-29	-0.748841	0.301	0.46	4.18213e-25	Epithelial_Les_vs_NonLes.tsv
SNRPD2	2.75992e-29	0.251236	0.7	0.487	6.85095e-25	Epithelial_Les_vs_NonLes.tsv
SERPINE2	3.81235e-29	0.40549	0.149	0.048	9.46339e-25	Epithelial_Les_vs_NonLes.tsv
SLPI	4.99928e-29	0.56414	0.479	0.311	1.24097e-24	Epithelial_Les_vs_NonLes.tsv
CEMIP2	7.88698e-29	0.255016	0.306	0.155	1.95779e-24	Epithelial_Les_vs_NonLes.tsv
TXNIP	8.08588e-29	-0.523899	0.759	0.766	2.00716e-24	Epithelial_Les_vs_NonLes.tsv
WFDC2	1.04915e-28	0.752834	0.281	0.138	2.60429e-24	Epithelial_Les_vs_NonLes.tsv
TCIM	1.57645e-28	0.350278	0.145	0.045	3.91323e-24	Epithelial_Les_vs_NonLes.tsv
EIF3F	1.62923e-28	0.298203	0.669	0.459	4.04423e-24	Epithelial_Les_vs_NonLes.tsv
HSPA8	3.66345e-28	0.260096	0.722	0.509	9.09378e-24	Epithelial_Les_vs_NonLes.tsv
JUNB	6.24243e-28	-0.49526	0.823	0.821	1.54956e-23	Epithelial_Les_vs_NonLes.tsv
HBA1	7.22583e-28	0.871542	0.147	0.048	1.79367e-23	Epithelial_Les_vs_NonLes.tsv
ARPC2	8.03485e-28	0.318272	0.729	0.532	1.99449e-23	Epithelial_Les_vs_NonLes.tsv
RPS2	1.13893e-27	0.331993	0.983	0.929	2.82716e-23	Epithelial_Les_vs_NonLes.tsv
UBA52	1.43284e-27	0.306799	0.909	0.789	3.55675e-23	Epithelial_Les_vs_NonLes.tsv
PABPC1	2.84469e-27	0.322992	0.805	0.614	7.06136e-23	Epithelial_Les_vs_NonLes.tsv
HMGN2	1.53701e-26	0.255053	0.65	0.452	3.81531e-22	Epithelial_Les_vs_NonLes.tsv
CALML3	1.70058e-26	0.485919	0.25	0.122	4.22135e-22	Epithelial_Les_vs_NonLes.tsv
S100A14	1.90383e-26	0.580323	0.544	0.38	4.72589e-22	Epithelial_Les_vs_NonLes.tsv
SERF2	3.00552e-26	0.276379	0.894	0.737	7.4606e-22	Epithelial_Les_vs_NonLes.tsv
TSTA3	3.08039e-26	0.326935	0.383	0.237	7.64645e-22	Epithelial_Les_vs_NonLes.tsv
C9orf3	3.70632e-26	0.340853	0.487	0.317	9.2002e-22	Epithelial_Les_vs_NonLes.tsv
RPS27	1.14921e-25	0.338268	0.973	0.918	2.85268e-21	Epithelial_Les_vs_NonLes.tsv
CSTA	1.63169e-25	0.322381	0.343	0.188	4.05035e-21	Epithelial_Les_vs_NonLes.tsv
NR4A2	2.43347e-25	0.520084	0.556	0.378	6.0406e-21	Epithelial_Les_vs_NonLes.tsv
TRIM29	2.59376e-25	0.266698	0.534	0.366	6.43849e-21	Epithelial_Les_vs_NonLes.tsv
ATP1B3	1.18373e-24	0.375177	0.652	0.461	2.93837e-20	Epithelial_Les_vs_NonLes.tsv
AREG	1.63771e-24	0.362626	0.37	0.213	4.06528e-20	Epithelial_Les_vs_NonLes.tsv
ID1	1.73748e-24	0.341752	0.467	0.29	4.31294e-20	Epithelial_Les_vs_NonLes.tsv
EEF1A1	2.05872e-24	0.285177	0.997	0.997	5.11036e-20	Epithelial_Les_vs_NonLes.tsv
THY1	2.39694e-24	0.339316	0.118	0.036	5.94993e-20	Epithelial_Les_vs_NonLes.tsv
RPL6	3.23005e-24	-0.309516	0.955	0.904	8.01796e-20	Epithelial_Les_vs_NonLes.tsv
ID3	1.81241e-23	0.377656	0.398	0.238	4.49896e-19	Epithelial_Les_vs_NonLes.tsv
FTL	2.38543e-23	0.397149	0.922	0.785	5.92136e-19	Epithelial_Les_vs_NonLes.tsv
CA2	5.75575e-23	0.72629	0.311	0.187	1.42875e-18	Epithelial_Les_vs_NonLes.tsv
BBOX1	6.43204e-23	0.339587	0.247	0.126	1.59662e-18	Epithelial_Les_vs_NonLes.tsv
KRT14	6.81475e-23	0.55079	0.712	0.601	1.69162e-18	Epithelial_Les_vs_NonLes.tsv
RND3	7.28398e-23	0.314121	0.508	0.34	1.8081e-18	Epithelial_Les_vs_NonLes.tsv
MDK	9.69531e-23	0.293256	0.306	0.176	2.40667e-18	Epithelial_Les_vs_NonLes.tsv
DUSP4	1.20136e-22	0.364523	0.251	0.13	2.98214e-18	Epithelial_Les_vs_NonLes.tsv
KRT77	1.21879e-22	-0.58768	0.067	0.171	3.02539e-18	Epithelial_Les_vs_NonLes.tsv
NEAT1	1.79694e-22	0.514891	0.852	0.787	4.46055e-18	Epithelial_Les_vs_NonLes.tsv
TMEM54	2.25651e-22	0.254354	0.367	0.229	5.60134e-18	Epithelial_Les_vs_NonLes.tsv
HES1	2.25777e-22	-0.573293	0.58	0.628	5.60447e-18	Epithelial_Les_vs_NonLes.tsv
CYP1B1	2.48989e-22	0.285604	0.13	0.045	6.18066e-18	Epithelial_Les_vs_NonLes.tsv
RHOB	3.82358e-22	-0.784589	0.565	0.598	9.49127e-18	Epithelial_Les_vs_NonLes.tsv
TMEM45A	6.3388e-22	0.527289	0.325	0.194	1.57348e-17	Epithelial_Les_vs_NonLes.tsv
RPS15	1.75764e-21	0.257706	0.964	0.91	4.36298e-17	Epithelial_Les_vs_NonLes.tsv
RPL3	3.16911e-21	-0.296226	0.97	0.954	7.86668e-17	Epithelial_Les_vs_NonLes.tsv
EFNA1	5.5008e-21	0.297989	0.543	0.378	1.36546e-16	Epithelial_Les_vs_NonLes.tsv
KRT7	1.59702e-20	-0.641173	0.314	0.417	3.96429e-16	Epithelial_Les_vs_NonLes.tsv
SLC25A37	2.51775e-20	0.325074	0.396	0.251	6.24982e-16	Epithelial_Les_vs_NonLes.tsv
MT-CO2	2.74648e-20	0.359249	0.972	0.948	6.8176e-16	Epithelial_Les_vs_NonLes.tsv
CLU	4.80168e-20	-0.895078	0.209	0.312	1.19192e-15	Epithelial_Les_vs_NonLes.tsv
FGFBP2	1.76425e-19	-0.747378	0.041	0.118	4.37939e-15	Epithelial_Les_vs_NonLes.tsv
CALML5	2.24788e-19	-0.805316	0.475	0.541	5.57992e-15	Epithelial_Les_vs_NonLes.tsv
SBSN	2.61019e-19	0.557606	0.202	0.105	6.47926e-15	Epithelial_Les_vs_NonLes.tsv
WFDC3	4.27942e-19	-1.11483	0.071	0.157	1.06228e-14	Epithelial_Les_vs_NonLes.tsv
PIK3R1	1.69786e-18	0.275763	0.556	0.399	4.21459e-14	Epithelial_Les_vs_NonLes.tsv
SAT1	2.38441e-18	0.512146	0.872	0.716	5.91883e-14	Epithelial_Les_vs_NonLes.tsv
AHNAK	3.27263e-18	-0.601508	0.713	0.685	8.12364e-14	Epithelial_Les_vs_NonLes.tsv
SLC12A2	7.30051e-18	-0.731012	0.376	0.475	1.8122e-13	Epithelial_Les_vs_NonLes.tsv
CFD	1.24623e-17	-1.0206	0.255	0.342	3.09352e-13	Epithelial_Les_vs_NonLes.tsv
FMO2	1.33929e-17	0.331929	0.132	0.056	3.32451e-13	Epithelial_Les_vs_NonLes.tsv
CRYAB	2.07506e-17	-0.947718	0.436	0.495	5.15092e-13	Epithelial_Les_vs_NonLes.tsv
GNAS	4.23634e-17	-0.502535	0.735	0.689	1.05159e-12	Epithelial_Les_vs_NonLes.tsv
SPINK5	4.73436e-17	0.395562	0.206	0.108	1.17521e-12	Epithelial_Les_vs_NonLes.tsv
ZFP36L2	5.92713e-17	0.524425	0.796	0.664	1.47129e-12	Epithelial_Les_vs_NonLes.tsv
PLA2G2A	6.71877e-17	0.532924	0.14	0.063	1.6678e-12	Epithelial_Les_vs_NonLes.tsv
LY6D	1.0888e-16	1.20823	0.364	0.269	2.70273e-12	Epithelial_Les_vs_NonLes.tsv
KRT15	2.95345e-16	-0.890407	0.301	0.402	7.33134e-12	Epithelial_Les_vs_NonLes.tsv
FOSB	3.93933e-16	-0.613739	0.656	0.654	9.7786e-12	Epithelial_Les_vs_NonLes.tsv
HSD11B2	5.21904e-16	-0.808752	0.104	0.189	1.29552e-11	Epithelial_Les_vs_NonLes.tsv
KRT18	5.5768e-16	-0.785222	0.364	0.441	1.38433e-11	Epithelial_Les_vs_NonLes.tsv
NOV	7.35415e-16	-0.851761	0.071	0.147	1.82552e-11	Epithelial_Les_vs_NonLes.tsv
CTGF	7.83992e-16	1.30197	0.325	0.208	1.9461e-11	Epithelial_Les_vs_NonLes.tsv
RPS29	1.09672e-15	0.26063	0.927	0.806	2.72239e-11	Epithelial_Les_vs_NonLes.tsv
HSPB1	1.11008e-15	0.303027	0.64	0.492	2.75554e-11	Epithelial_Les_vs_NonLes.tsv
FGFBP1	1.32251e-15	0.343435	0.192	0.105	3.28286e-11	Epithelial_Les_vs_NonLes.tsv
AQP3	1.4223e-15	0.713168	0.547	0.423	3.53057e-11	Epithelial_Les_vs_NonLes.tsv
IGFBP5	1.8821e-15	-0.838136	0.218	0.31	4.67195e-11	Epithelial_Les_vs_NonLes.tsv
KRT8	2.85636e-15	-0.690792	0.427	0.481	7.09035e-11	Epithelial_Les_vs_NonLes.tsv
S100A16	4.00672e-15	0.253261	0.533	0.404	9.94588e-11	Epithelial_Les_vs_NonLes.tsv
CPE	4.59331e-15	-0.882193	0.194	0.275	1.1402e-10	Epithelial_Les_vs_NonLes.tsv
HSPA1A	4.94837e-15	0.368853	0.821	0.651	1.22833e-10	Epithelial_Les_vs_NonLes.tsv
COL3A1	1.76635e-14	0.617929	0.247	0.145	4.3846e-10	Epithelial_Les_vs_NonLes.tsv
RGS2	2.10406e-14	0.345507	0.219	0.13	5.22291e-10	Epithelial_Les_vs_NonLes.tsv
GJC3	2.7881e-14	-0.590855	0.093	0.168	6.9209e-10	Epithelial_Les_vs_NonLes.tsv
ADIRF	2.89606e-14	-0.810366	0.504	0.55	7.18889e-10	Epithelial_Les_vs_NonLes.tsv
GPR12	3.13922e-14	-0.701766	0.093	0.168	7.79247e-10	Epithelial_Les_vs_NonLes.tsv
ACTA2	3.41305e-14	0.410592	0.254	0.152	8.47221e-10	Epithelial_Les_vs_NonLes.tsv
AQP5	3.7404e-14	-0.655824	0.273	0.372	9.28481e-10	Epithelial_Les_vs_NonLes.tsv
CEBPD	1.22556e-13	0.382249	0.759	0.607	3.04221e-09	Epithelial_Les_vs_NonLes.tsv
CXCL14	2.04537e-13	-0.852975	0.405	0.472	5.07723e-09	Epithelial_Les_vs_NonLes.tsv
NOP53	2.44905e-13	-0.542618	0.617	0.571	6.07928e-09	Epithelial_Les_vs_NonLes.tsv
ITM2B	2.84253e-12	0.250829	0.893	0.779	7.05601e-08	Epithelial_Les_vs_NonLes.tsv
WNT4	3.7487e-12	-0.290284	0.06	0.121	9.30541e-08	Epithelial_Les_vs_NonLes.tsv
BTG1	9.3975e-12	0.374347	0.847	0.701	2.33274e-07	Epithelial_Les_vs_NonLes.tsv
GEM	1.04059e-11	0.273471	0.13	0.066	2.58305e-07	Epithelial_Les_vs_NonLes.tsv
CKB	2.14915e-11	-0.609478	0.39	0.433	5.33484e-07	Epithelial_Les_vs_NonLes.tsv
SH3BGRL2	2.87327e-11	-0.369483	0.074	0.135	7.13232e-07	Epithelial_Les_vs_NonLes.tsv
MT-ND2	4.93137e-11	-0.331172	0.925	0.878	1.22411e-06	Epithelial_Les_vs_NonLes.tsv
KRT5	5.10301e-11	0.280952	0.612	0.508	1.26672e-06	Epithelial_Les_vs_NonLes.tsv
TGFBR3	5.23713e-11	-0.67347	0.215	0.286	1.30001e-06	Epithelial_Les_vs_NonLes.tsv
CAMK2N1	8.56312e-11	-0.575851	0.153	0.223	2.12562e-06	Epithelial_Les_vs_NonLes.tsv
FBLN1	9.26328e-11	-0.874518	0.155	0.219	2.29942e-06	Epithelial_Les_vs_NonLes.tsv
PECAM1	1.02021e-10	-0.662833	0.074	0.132	2.53248e-06	Epithelial_Les_vs_NonLes.tsv
GADD45B	1.08124e-10	-0.3779	0.703	0.661	2.68395e-06	Epithelial_Les_vs_NonLes.tsv
ID4	1.79058e-10	-0.810736	0.414	0.457	4.44476e-06	Epithelial_Les_vs_NonLes.tsv
ZBTB16	1.96167e-10	-0.42394	0.086	0.147	4.86946e-06	Epithelial_Les_vs_NonLes.tsv
MYLK	2.189e-10	0.325647	0.179	0.107	5.43375e-06	Epithelial_Les_vs_NonLes.tsv
TSC22D3	2.46658e-10	-0.553108	0.395	0.449	6.12279e-06	Epithelial_Les_vs_NonLes.tsv
SCGB2A1	3.00899e-10	-0.487711	0.063	0.119	7.46923e-06	Epithelial_Les_vs_NonLes.tsv
SPDEF	3.87767e-10	-0.484237	0.088	0.147	9.62554e-06	Epithelial_Les_vs_NonLes.tsv
PPP1R1B	9.2365e-10	-0.648938	0.234	0.296	2.29278e-05	Epithelial_Les_vs_NonLes.tsv
POSTN	9.26552e-10	-1.04826	0.101	0.158	2.29998e-05	Epithelial_Les_vs_NonLes.tsv
MTRNR2L8	1.09353e-09	-1.76294	0.408	0.423	2.71446e-05	Epithelial_Les_vs_NonLes.tsv
NFIX	1.23551e-09	-0.602504	0.484	0.491	3.0669e-05	Epithelial_Les_vs_NonLes.tsv
IER3	1.71842e-09	-0.528103	0.581	0.566	4.26563e-05	Epithelial_Les_vs_NonLes.tsv
EXPH5	1.8172e-09	-0.666063	0.204	0.258	4.51084e-05	Epithelial_Les_vs_NonLes.tsv
AKR1C1	1.89231e-09	0.414181	0.171	0.105	4.69729e-05	Epithelial_Les_vs_NonLes.tsv
S100A6	3.07462e-09	0.416106	0.916	0.821	7.63212e-05	Epithelial_Les_vs_NonLes.tsv
NDRG2	4.2707e-09	-0.569087	0.252	0.31	0.000106012	Epithelial_Les_vs_NonLes.tsv
EPHB6	8.29062e-09	-0.594377	0.213	0.261	0.000205798	Epithelial_Les_vs_NonLes.tsv
NFIA	8.3768e-09	-0.644183	0.484	0.484	0.000207937	Epithelial_Les_vs_NonLes.tsv
RGS16	8.43898e-09	0.46878	0.173	0.11	0.000209481	Epithelial_Les_vs_NonLes.tsv
RPL31	1.15077e-08	-0.492455	0.625	0.607	0.000285657	Epithelial_Les_vs_NonLes.tsv
CIRBP	1.35191e-08	-0.254012	0.805	0.699	0.000335585	Epithelial_Les_vs_NonLes.tsv
TMEM213	1.46685e-08	-0.28771	0.067	0.119	0.000364116	Epithelial_Les_vs_NonLes.tsv
BGN	1.66595e-08	0.331467	0.22	0.154	0.00041354	Epithelial_Les_vs_NonLes.tsv
QPCT	1.95151e-08	-0.293485	0.123	0.183	0.000484423	Epithelial_Les_vs_NonLes.tsv
PEBP1	2.18535e-08	-0.374324	0.832	0.742	0.000542469	Epithelial_Les_vs_NonLes.tsv
CLDN8	3.2711e-08	-0.354298	0.115	0.173	0.000811984	Epithelial_Les_vs_NonLes.tsv
ACKR1	4.13677e-08	-0.42953	0.08	0.13	0.00102687	Epithelial_Les_vs_NonLes.tsv
CLDN3	1.94449e-07	-0.466906	0.204	0.262	0.00482681	Epithelial_Les_vs_NonLes.tsv
HMGCS2	2.41081e-07	-0.514643	0.087	0.134	0.00598436	Epithelial_Les_vs_NonLes.tsv
SPTSSB	5.46171e-07	-0.412292	0.14	0.193	0.0135576	Epithelial_Les_vs_NonLes.tsv
AR	6.87415e-07	-0.328834	0.1	0.149	0.0170637	Epithelial_Les_vs_NonLes.tsv
RPS4X	6.9336e-07	-0.256255	0.96	0.918	0.0172113	Epithelial_Les_vs_NonLes.tsv
HEXIM1	7.86513e-07	-0.339737	0.5	0.364	0.0195236	Epithelial_Les_vs_NonLes.tsv
ZNF704	8.10092e-07	-0.256557	0.107	0.156	0.0201089	Epithelial_Les_vs_NonLes.tsv
NUCKS1	1.88472e-06	-0.421981	0.715	0.644	0.0467844	Epithelial_Les_vs_NonLes.tsv
METTL7A	2.09582e-06	-0.51716	0.17	0.215	0.0520246	Epithelial_Les_vs_NonLes.tsv
CCL28	2.29878e-06	-0.35322	0.127	0.176	0.0570626	Epithelial_Les_vs_NonLes.tsv
SRSF5	2.40106e-06	-0.462593	0.586	0.56	0.0596016	Epithelial_Les_vs_NonLes.tsv
CDHR1	2.7275e-06	-0.548374	0.118	0.157	0.0677047	Epithelial_Les_vs_NonLes.tsv
MAN1A1	2.80561e-06	-0.257387	0.15	0.095	0.0696438	Epithelial_Les_vs_NonLes.tsv
ANKRD36C	3.11439e-06	-0.271347	0.115	0.163	0.0773085	Epithelial_Les_vs_NonLes.tsv
PLLP	3.88383e-06	-0.391607	0.16	0.201	0.0964083	Epithelial_Les_vs_NonLes.tsv
KCNQ1OT1	4.21554e-06	-0.384092	0.372	0.271	0.104642	Epithelial_Les_vs_NonLes.tsv
DSC1	4.66194e-06	-0.415376	0.099	0.143	0.115723	Epithelial_Les_vs_NonLes.tsv
MALAT1	5.63719e-06	-0.362379	0.966	0.94	0.139932	Epithelial_Les_vs_NonLes.tsv
FRZB	6.02373e-06	-0.377243	0.065	0.103	0.149527	Epithelial_Les_vs_NonLes.tsv
COX7A1	7.13382e-06	-0.474944	0.195	0.237	0.177083	Epithelial_Les_vs_NonLes.tsv
AQP1	8.05721e-06	-0.364114	0.099	0.142	0.200004	Epithelial_Les_vs_NonLes.tsv
KLF4	8.07942e-06	-0.45111	0.556	0.538	0.200556	Epithelial_Les_vs_NonLes.tsv
CLEC2A	8.28242e-06	-0.272226	0.084	0.121	0.205594	Epithelial_Les_vs_NonLes.tsv
COL17A1	8.61926e-06	-0.3913	0.295	0.216	0.213956	Epithelial_Les_vs_NonLes.tsv
VIM	8.76385e-06	-0.448521	0.713	0.68	0.217545	Epithelial_Les_vs_NonLes.tsv
CFH	8.82069e-06	-0.625096	0.091	0.128	0.218956	Epithelial_Les_vs_NonLes.tsv
LFNG	1.12441e-05	-0.38571	0.128	0.17	0.279111	Epithelial_Les_vs_NonLes.tsv
CLDN4	1.63701e-05	-0.437819	0.385	0.414	0.406356	Epithelial_Les_vs_NonLes.tsv
NFIC	1.80358e-05	-0.54716	0.576	0.532	0.447701	Epithelial_Les_vs_NonLes.tsv
FBLN2	1.83113e-05	-0.393574	0.084	0.121	0.454542	Epithelial_Les_vs_NonLes.tsv
NOSTRIN	1.93558e-05	-0.374545	0.13	0.171	0.480468	Epithelial_Les_vs_NonLes.tsv
HOMER2	2.56043e-05	-0.535733	0.226	0.258	0.635575	Epithelial_Les_vs_NonLes.tsv
ARF5	3.81013e-05	-0.394017	0.336	0.352	0.945789	Epithelial_Les_vs_NonLes.tsv
FRMD4A	4.12904e-05	-0.399923	0.158	0.195	1	Epithelial_Les_vs_NonLes.tsv
KRTDAP	4.57666e-05	0.612044	0.261	0.206	1	Epithelial_Les_vs_NonLes.tsv
CAVIN1	5.63138e-05	-0.52935	0.463	0.456	1	Epithelial_Les_vs_NonLes.tsv
S100P	6.68984e-05	-1.29917	0.149	0.182	1	Epithelial_Les_vs_NonLes.tsv
APCDD1	9.16736e-05	-0.636761	0.256	0.276	1	Epithelial_Les_vs_NonLes.tsv
ZNF273	9.26897e-05	-0.271755	0.078	0.112	1	Epithelial_Les_vs_NonLes.tsv
ASAP2	0.00010186	-0.261018	0.074	0.105	1	Epithelial_Les_vs_NonLes.tsv
BCL2	0.000125097	-0.255437	0.086	0.12	1	Epithelial_Les_vs_NonLes.tsv
ELF3	0.000163582	-0.444336	0.276	0.311	1	Epithelial_Les_vs_NonLes.tsv
SYT8	0.000173698	-0.402795	0.085	0.116	1	Epithelial_Les_vs_NonLes.tsv
CLDN7	0.00017504	-0.38095	0.217	0.25	1	Epithelial_Les_vs_NonLes.tsv
IGFBP3	0.000223957	-0.650908	0.083	0.112	1	Epithelial_Les_vs_NonLes.tsv
CALM2	0.000247399	-0.284446	0.853	0.756	1	Epithelial_Les_vs_NonLes.tsv
ANPEP	0.000340479	-0.387328	0.082	0.112	1	Epithelial_Les_vs_NonLes.tsv
SLC9A3R2	0.000378	-0.418461	0.132	0.163	1	Epithelial_Les_vs_NonLes.tsv
PDLIM4	0.000412134	-0.44073	0.368	0.384	1	Epithelial_Les_vs_NonLes.tsv
NUAK1	0.000428889	-0.287491	0.121	0.155	1	Epithelial_Les_vs_NonLes.tsv
C5orf46	0.000435547	-0.302464	0.172	0.205	1	Epithelial_Les_vs_NonLes.tsv
UTRN	0.000466818	-0.292943	0.355	0.274	1	Epithelial_Les_vs_NonLes.tsv
SYNE1	0.000558265	-0.374488	0.082	0.111	1	Epithelial_Les_vs_NonLes.tsv
WNK1	0.000603144	-0.335902	0.525	0.415	1	Epithelial_Les_vs_NonLes.tsv
ALCAM	0.000631408	-0.406104	0.213	0.245	1	Epithelial_Les_vs_NonLes.tsv
COL1A1	0.000743699	0.277046	0.247	0.191	1	Epithelial_Les_vs_NonLes.tsv
MAFB	0.000788306	-0.282071	0.533	0.41	1	Epithelial_Les_vs_NonLes.tsv
ZNF652	0.000822522	-0.450287	0.287	0.304	1	Epithelial_Les_vs_NonLes.tsv
CAST	0.00088088	-0.417988	0.739	0.653	1	Epithelial_Les_vs_NonLes.tsv
EPB41L4B	0.00124768	-0.348332	0.151	0.18	1	Epithelial_Les_vs_NonLes.tsv
KLF2	0.0016042	-0.569415	0.372	0.366	1	Epithelial_Les_vs_NonLes.tsv
BCL11B	0.00165623	-0.303356	0.377	0.298	1	Epithelial_Les_vs_NonLes.tsv
EEF2K	0.00168786	-0.412413	0.232	0.254	1	Epithelial_Les_vs_NonLes.tsv
PLCG2	0.00176137	-0.435877	0.237	0.263	1	Epithelial_Les_vs_NonLes.tsv
HIPK3	0.00190665	-0.252656	0.344	0.267	1	Epithelial_Les_vs_NonLes.tsv
CITED4	0.00194067	-0.434273	0.423	0.417	1	Epithelial_Les_vs_NonLes.tsv
EN1	0.00204631	-0.370157	0.304	0.322	1	Epithelial_Les_vs_NonLes.tsv
MT-ND4L	0.00215247	-0.430462	0.585	0.544	1	Epithelial_Les_vs_NonLes.tsv
ATP2A3	0.00221274	-0.283553	0.091	0.117	1	Epithelial_Les_vs_NonLes.tsv
NCOR1	0.00222615	-0.263103	0.464	0.366	1	Epithelial_Les_vs_NonLes.tsv
NCKAP1	0.002262	-0.280758	0.466	0.37	1	Epithelial_Les_vs_NonLes.tsv
ARFGEF3	0.00230521	-0.377279	0.152	0.181	1	Epithelial_Les_vs_NonLes.tsv
NANS	0.00267479	-0.273085	0.325	0.253	1	Epithelial_Les_vs_NonLes.tsv
ARID1B	0.00298171	-0.311485	0.535	0.43	1	Epithelial_Les_vs_NonLes.tsv
ATRX	0.00302182	-0.28415	0.548	0.436	1	Epithelial_Les_vs_NonLes.tsv
DDX46	0.00339244	-0.252001	0.432	0.347	1	Epithelial_Les_vs_NonLes.tsv
SOD3	0.00357689	-0.383854	0.119	0.146	1	Epithelial_Les_vs_NonLes.tsv
NFKBIZ	0.00408473	-0.278255	0.51	0.399	1	Epithelial_Les_vs_NonLes.tsv
LGALS7B	0.00429396	-0.732644	0.32	0.239	1	Epithelial_Les_vs_NonLes.tsv
CHPT1	0.00447906	-0.380127	0.35	0.358	1	Epithelial_Les_vs_NonLes.tsv
COBL	0.00450831	-0.294438	0.216	0.239	1	Epithelial_Les_vs_NonLes.tsv
KLK11	0.00533218	-0.400325	0.243	0.257	1	Epithelial_Les_vs_NonLes.tsv
KRT1	0.00661419	-1.21319	0.264	0.283	1	Epithelial_Les_vs_NonLes.tsv
CD81	0.00667049	-0.298476	0.718	0.631	1	Epithelial_Les_vs_NonLes.tsv
PDHA1	0.00668749	-0.258226	0.295	0.236	1	Epithelial_Les_vs_NonLes.tsv
KCTD12	0.00672105	-0.271873	0.192	0.149	1	Epithelial_Les_vs_NonLes.tsv
CRIP2	0.00699611	-0.402279	0.333	0.335	1	Epithelial_Les_vs_NonLes.tsv
MLPH	0.00721581	-0.287486	0.11	0.134	1	Epithelial_Les_vs_NonLes.tsv
TCEAL3	0.00769676	-0.257099	0.144	0.168	1	Epithelial_Les_vs_NonLes.tsv
MMP2	0.00803568	-0.575877	0.105	0.125	1	Epithelial_Les_vs_NonLes.tsv
PDCD4	0.00927221	-0.399454	0.653	0.589	1	Epithelial_Les_vs_NonLes.tsv
PHB	0.0099336	-0.354157	0.448	0.359	1	Epithelial_Les_vs_NonLes.tsv
ISG15	0	2.23899	0.618	0.255	0	Fibroblast_Les_vs_NonLes.tsv
ENO1	0	0.836402	0.852	0.639	0	Fibroblast_Les_vs_NonLes.tsv
IFI6	0	1.7262	0.743	0.407	0	Fibroblast_Les_vs_NonLes.tsv
NFIA	0	-1.07191	0.499	0.746	0	Fibroblast_Les_vs_NonLes.tsv
IFI44L	0	1.26685	0.49	0.181	0	Fibroblast_Les_vs_NonLes.tsv
GBP1	0	1.9486	0.554	0.196	0	Fibroblast_Les_vs_NonLes.tsv
TXNIP	0	-1.00682	0.771	0.894	0	Fibroblast_Les_vs_NonLes.tsv
S100A11	0	1.0131	0.956	0.77	0	Fibroblast_Les_vs_NonLes.tsv
S100A9	0	1.20255	0.332	0.016	0	Fibroblast_Les_vs_NonLes.tsv
S100A8	0	0.772305	0.231	0.006	0	Fibroblast_Les_vs_NonLes.tsv
RAB13	0	0.887892	0.779	0.431	0	Fibroblast_Les_vs_NonLes.tsv
TAGLN2	0	0.756025	0.909	0.723	0	Fibroblast_Les_vs_NonLes.tsv
SNRPG	0	0.79698	0.787	0.505	0	Fibroblast_Les_vs_NonLes.tsv
TNFAIP6	0	2.33373	0.598	0.243	0	Fibroblast_Les_vs_NonLes.tsv
STAT1	0	1.16898	0.681	0.306	0	Fibroblast_Les_vs_NonLes.tsv
HSPE1	0	1.04847	0.828	0.533	0	Fibroblast_Les_vs_NonLes.tsv
PTMA	0	0.850071	0.991	0.955	0	Fibroblast_Les_vs_NonLes.tsv
MANF	0	0.928795	0.65	0.331	0	Fibroblast_Les_vs_NonLes.tsv
PARP14	0	0.995964	0.64	0.319	0	Fibroblast_Les_vs_NonLes.tsv
PLSCR1	0	0.879486	0.69	0.388	0	Fibroblast_Les_vs_NonLes.tsv
MME	0	1.03719	0.458	0.12	0	Fibroblast_Les_vs_NonLes.tsv
SSR3	0	0.702107	0.77	0.487	0	Fibroblast_Les_vs_NonLes.tsv
LAP3	0	1.46579	0.688	0.31	0	Fibroblast_Les_vs_NonLes.tsv
CXCL9	0	2.82521	0.304	0.029	0	Fibroblast_Les_vs_NonLes.tsv
ADH1B	0	-1.82395	0.191	0.546	0	Fibroblast_Les_vs_NonLes.tsv
SLC39A8	0	1.38393	0.559	0.208	0	Fibroblast_Les_vs_NonLes.tsv
SUB1	0	0.902355	0.849	0.595	0	Fibroblast_Les_vs_NonLes.tsv
SELENOP	0	-1.05987	0.606	0.811	0	Fibroblast_Les_vs_NonLes.tsv
PIK3R1	0	-1.28732	0.646	0.79	0	Fibroblast_Les_vs_NonLes.tsv
SLIT3	0	-1.31736	0.551	0.774	0	Fibroblast_Les_vs_NonLes.tsv
PRELID1	0	0.786666	0.74	0.485	0	Fibroblast_Les_vs_NonLes.tsv
HLA-A	0	0.830732	0.945	0.821	0	Fibroblast_Les_vs_NonLes.tsv
HLA-B	0	0.946059	0.976	0.803	0	Fibroblast_Les_vs_NonLes.tsv
PSMB9	0	1.13073	0.679	0.278	0	Fibroblast_Les_vs_NonLes.tsv
TAP1	0	0.835918	0.483	0.179	0	Fibroblast_Les_vs_NonLes.tsv
HSP90AB1	0	0.754402	0.966	0.857	0	Fibroblast_Les_vs_NonLes.tsv
DYNLT1	0	0.968432	0.67	0.347	0	Fibroblast_Les_vs_NonLes.tsv
SOD2	0	1.36853	0.876	0.68	0	Fibroblast_Les_vs_NonLes.tsv
PSMA2	0	0.896573	0.756	0.468	0	Fibroblast_Les_vs_NonLes.tsv
SEC61G	0	1.15146	0.906	0.629	0	Fibroblast_Les_vs_NonLes.tsv
CALU	0	0.687217	0.869	0.594	0	Fibroblast_Les_vs_NonLes.tsv
TIMP1	0	1.31802	0.952	0.797	0	Fibroblast_Les_vs_NonLes.tsv
XIST	0	-2.52054	0.085	0.383	0	Fibroblast_Les_vs_NonLes.tsv
SLC25A5	0	0.751102	0.732	0.451	0	Fibroblast_Les_vs_NonLes.tsv
SLC39A14	0	1.17629	0.605	0.279	0	Fibroblast_Les_vs_NonLes.tsv
LY6E	0	1.03758	0.902	0.636	0	Fibroblast_Les_vs_NonLes.tsv
CCL19	0	2.25968	0.57	0.206	0	Fibroblast_Les_vs_NonLes.tsv
MAMDC2	0	-1.20298	0.125	0.452	0	Fibroblast_Les_vs_NonLes.tsv
SEC61B	0	0.838877	0.907	0.672	0	Fibroblast_Les_vs_NonLes.tsv
TNC	0	1.46766	0.712	0.271	0	Fibroblast_Les_vs_NonLes.tsv
GSN	0	-1.51659	0.93	0.973	0	Fibroblast_Les_vs_NonLes.tsv
IFITM3	0	0.998987	0.98	0.813	0	Fibroblast_Les_vs_NonLes.tsv
FTH1	0	1.13444	0.997	0.965	0	Fibroblast_Les_vs_NonLes.tsv
AHNAK	0	-0.852222	0.881	0.917	0	Fibroblast_Les_vs_NonLes.tsv
PPP1R14B	0	1.00166	0.769	0.461	0	Fibroblast_Les_vs_NonLes.tsv
MALAT1	0	-0.690174	0.996	0.995	0	Fibroblast_Les_vs_NonLes.tsv
CFL1	0	0.643391	0.931	0.745	0	Fibroblast_Les_vs_NonLes.tsv
SERPINH1	0	0.967563	0.876	0.545	0	Fibroblast_Les_vs_NonLes.tsv
ZBTB16	0	-1.05167	0.1	0.38	0	Fibroblast_Les_vs_NonLes.tsv
ADAM12	0	0.728229	0.307	0.043	0	Fibroblast_Les_vs_NonLes.tsv
GAPDH	0	0.754497	0.969	0.844	0	Fibroblast_Les_vs_NonLes.tsv
TUBA1C	0	1.14409	0.656	0.301	0	Fibroblast_Les_vs_NonLes.tsv
CD63	0	0.644152	0.991	0.899	0	Fibroblast_Les_vs_NonLes.tsv
TSPAN8	0	-0.914655	0.036	0.284	0	Fibroblast_Les_vs_NonLes.tsv
SNRPF	0	0.822885	0.79	0.504	0	Fibroblast_Les_vs_NonLes.tsv
DYNLL1	0	0.979936	0.93	0.728	0	Fibroblast_Les_vs_NonLes.tsv
RAN	0	0.903538	0.837	0.564	0	Fibroblast_Les_vs_NonLes.tsv
POMP	0	0.93841	0.802	0.533	0	Fibroblast_Les_vs_NonLes.tsv
HSPH1	0	1.03972	0.604	0.231	0	Fibroblast_Les_vs_NonLes.tsv
EPSTI1	0	0.905048	0.481	0.169	0	Fibroblast_Les_vs_NonLes.tsv
PSMB5	0	0.734731	0.761	0.471	0	Fibroblast_Les_vs_NonLes.tsv
PSME1	0	0.768635	0.833	0.549	0	Fibroblast_Les_vs_NonLes.tsv
PSME2	0	1.19567	0.751	0.385	0	Fibroblast_Les_vs_NonLes.tsv
HIF1A	0	1.20169	0.652	0.312	0	Fibroblast_Les_vs_NonLes.tsv
IFI27	0	1.57597	0.683	0.308	0	Fibroblast_Les_vs_NonLes.tsv
WARS	0	1.39367	0.48	0.141	0	Fibroblast_Les_vs_NonLes.tsv
HSP90AA1	0	0.7152	0.966	0.887	0	Fibroblast_Les_vs_NonLes.tsv
B2M	0	1.2102	0.998	0.965	0	Fibroblast_Les_vs_NonLes.tsv
PPIB	0	0.742712	0.947	0.752	0	Fibroblast_Les_vs_NonLes.tsv
PKM	0	0.882496	0.837	0.576	0	Fibroblast_Les_vs_NonLes.tsv
TNFRSF12A	0	0.728929	0.435	0.135	0	Fibroblast_Les_vs_NonLes.tsv
IL32	0	1.33022	0.55	0.184	0	Fibroblast_Les_vs_NonLes.tsv
MT2A	0	2.21289	0.941	0.744	0	Fibroblast_Les_vs_NonLes.tsv
MT1G	0	2.36497	0.456	0.106	0	Fibroblast_Les_vs_NonLes.tsv
PFN1	0	1.24077	0.936	0.706	0	Fibroblast_Les_vs_NonLes.tsv
EIF5A	0	0.787522	0.798	0.525	0	Fibroblast_Les_vs_NonLes.tsv
CCL2	0	1.95009	0.645	0.32	0	Fibroblast_Les_vs_NonLes.tsv
CCL5	0	2.11372	0.281	0.025	0	Fibroblast_Les_vs_NonLes.tsv
PSMB3	0	0.877908	0.806	0.501	0	Fibroblast_Les_vs_NonLes.tsv
SNRPD1	0	0.800571	0.689	0.39	0	Fibroblast_Les_vs_NonLes.tsv
CFD	0	-1.45467	0.868	0.931	0	Fibroblast_Les_vs_NonLes.tsv
RPS28	0	0.566018	0.992	0.939	0	Fibroblast_Les_vs_NonLes.tsv
FBLN1	0	-1.60986	0.827	0.897	0	Fibroblast_Les_vs_NonLes.tsv
TYMP	0	1.16418	0.807	0.489	0	Fibroblast_Les_vs_NonLes.tsv
MX1	0	1.19849	0.489	0.159	0	Fibroblast_Les_vs_NonLes.tsv
TNXB	1.10085e-293	-1.57783	0.41	0.653	2.73265e-303	Fibroblast_Les_vs_NonLes.tsv
LTBP4	1.13639e-293	-1.11786	0.465	0.713	2.82085e-297	Fibroblast_Les_vs_NonLes.tsv
HSPA1A	1.16434e-293	1.13381	0.906	0.755	2.89025e-296	Fibroblast_Les_vs_NonLes.tsv
G0S2	2.80375e-293	2.1982	0.326	0.069	6.95974e-292	Fibroblast_Les_vs_NonLes.tsv
CXCL11	3.26354e-293	2.65819	0.22	0.005	8.10108e-298	Fibroblast_Les_vs_NonLes.tsv
PSMA4	3.45965e-293	0.741343	0.772	0.515	8.5879e-296	Fibroblast_Les_vs_NonLes.tsv
SOD3	3.47512e-293	-0.982373	0.67	0.79	8.62628e-303	Fibroblast_Les_vs_NonLes.tsv
CTSS	3.60211e-293	1.1846	0.53	0.245	8.94152e-294	Fibroblast_Les_vs_NonLes.tsv
RBX1	3.76569e-293	0.648623	0.853	0.608	9.34758e-296	Fibroblast_Les_vs_NonLes.tsv
PHLDA2	5.22665e-293	0.695654	0.349	0.079	1.29741e-288	Fibroblast_Les_vs_NonLes.tsv
TAPBP	6.00286e-293	0.73304	0.643	0.339	1.49009e-295	Fibroblast_Les_vs_NonLes.tsv
CXCL10	6.76055e-293	3.4767	0.229	0.008	1.67817e-303	Fibroblast_Les_vs_NonLes.tsv
DNAJA1	7.03309e-293	0.69445	0.838	0.566	1.74582e-294	Fibroblast_Les_vs_NonLes.tsv
BST2	7.76483e-293	1.32085	0.459	0.155	1.92746e-300	Fibroblast_Les_vs_NonLes.tsv
HSPD1	8.08569e-293	0.828866	0.749	0.477	2.00711e-293	Fibroblast_Les_vs_NonLes.tsv
JUN	9.45397e-293	-1.07246	0.851	0.89	2.34676e-291	Fibroblast_Les_vs_NonLes.tsv
RPLP1	5.67351e-291	0.47677	0.997	0.961	1.40833e-286	Fibroblast_Les_vs_NonLes.tsv
SDF2L1	2.05958e-289	0.794957	0.524	0.232	5.1125e-285	Fibroblast_Les_vs_NonLes.tsv
ACTG1	2.09393e-289	0.835225	0.988	0.942	5.19776e-285	Fibroblast_Les_vs_NonLes.tsv
OSR2	3.60063e-289	-1.19744	0.303	0.566	8.93786e-285	Fibroblast_Les_vs_NonLes.tsv
MT1X	2.75339e-288	1.20981	0.892	0.693	6.83475e-284	Fibroblast_Les_vs_NonLes.tsv
HAPLN3	2.09588e-285	0.671594	0.373	0.101	5.2026e-281	Fibroblast_Les_vs_NonLes.tsv
VAMP5	2.56522e-285	0.788062	0.743	0.472	6.36766e-281	Fibroblast_Les_vs_NonLes.tsv
HSPA5	5.64821e-284	0.921353	0.869	0.66	1.40205e-279	Fibroblast_Les_vs_NonLes.tsv
NME1	1.01582e-283	0.687056	0.564	0.269	2.52157e-279	Fibroblast_Les_vs_NonLes.tsv
VCAM1	3.65425e-283	0.797137	0.595	0.285	9.07095e-279	Fibroblast_Les_vs_NonLes.tsv
ZFP36L2	1.68544e-280	-0.781752	0.898	0.927	4.18378e-276	Fibroblast_Les_vs_NonLes.tsv
HINT1	2.71711e-277	0.621931	0.876	0.684	6.74468e-273	Fibroblast_Les_vs_NonLes.tsv
DCD	2.41555e-274	-2.24849	0.216	0.488	5.99613e-270	Fibroblast_Les_vs_NonLes.tsv
NNMT	1.38674e-272	0.749085	0.918	0.702	3.44229e-268	Fibroblast_Les_vs_NonLes.tsv
CFH	6.54916e-272	-1.04683	0.835	0.838	1.6257e-267	Fibroblast_Les_vs_NonLes.tsv
THY1	4.72059e-270	0.60533	0.807	0.455	1.17179e-265	Fibroblast_Les_vs_NonLes.tsv
ZFP36	1.19804e-269	-1.31686	0.767	0.791	2.97389e-265	Fibroblast_Les_vs_NonLes.tsv
NOP10	2.32351e-269	0.649538	0.696	0.427	5.76765e-265	Fibroblast_Les_vs_NonLes.tsv
B4GALT1	4.9397e-269	0.65802	0.675	0.396	1.22618e-264	Fibroblast_Les_vs_NonLes.tsv
IFI16	2.58295e-268	0.663044	0.871	0.66	6.41165e-264	Fibroblast_Les_vs_NonLes.tsv
C1QBP	4.64223e-266	0.670768	0.712	0.463	1.15234e-261	Fibroblast_Les_vs_NonLes.tsv
RPL39	6.90732e-266	0.517961	0.992	0.92	1.7146e-261	Fibroblast_Les_vs_NonLes.tsv
STEAP1	8.77827e-266	0.812821	0.567	0.283	2.17903e-261	Fibroblast_Les_vs_NonLes.tsv
IL18BP	2.52726e-265	0.787385	0.368	0.115	6.27341e-261	Fibroblast_Les_vs_NonLes.tsv
C1QTNF7	3.85139e-265	-0.747221	0.049	0.274	9.56032e-261	Fibroblast_Les_vs_NonLes.tsv
CTSL	1.42646e-262	1.0968	0.758	0.543	3.54091e-258	Fibroblast_Les_vs_NonLes.tsv
HSPA8	1.90585e-262	0.691472	0.858	0.654	4.7309e-258	Fibroblast_Les_vs_NonLes.tsv
RPS2	2.49054e-260	0.565509	0.99	0.935	6.18227e-256	Fibroblast_Les_vs_NonLes.tsv
CYBRD1	5.06104e-258	-1.07857	0.624	0.741	1.2563e-253	Fibroblast_Les_vs_NonLes.tsv
ATOX1	2.16131e-257	0.635553	0.702	0.432	5.36501e-253	Fibroblast_Les_vs_NonLes.tsv
ZNF704	1.32283e-254	-0.923183	0.211	0.472	3.28366e-250	Fibroblast_Les_vs_NonLes.tsv
LEPR	5.85329e-254	-2.09205	0.163	0.407	1.45296e-249	Fibroblast_Les_vs_NonLes.tsv
PSMA7	1.28033e-253	0.596533	0.878	0.672	3.17816e-249	Fibroblast_Les_vs_NonLes.tsv
TSC22D3	1.48573e-251	-0.932523	0.602	0.789	3.68803e-247	Fibroblast_Les_vs_NonLes.tsv
FOSB	4.22901e-251	-1.25972	0.648	0.763	1.04977e-246	Fibroblast_Les_vs_NonLes.tsv
IFITM2	7.33718e-251	0.697996	0.893	0.654	1.82131e-246	Fibroblast_Les_vs_NonLes.tsv
ZBTB20	1.12824e-250	-0.873994	0.836	0.908	2.80064e-246	Fibroblast_Les_vs_NonLes.tsv
PRMT1	1.29729e-250	0.623012	0.631	0.351	3.22025e-246	Fibroblast_Les_vs_NonLes.tsv
PRSS23	1.86485e-250	0.496568	0.622	0.28	4.62912e-246	Fibroblast_Les_vs_NonLes.tsv
RPS19	1.99384e-250	0.496132	0.988	0.909	4.94931e-246	Fibroblast_Les_vs_NonLes.tsv
PDIA3	2.16303e-250	0.603066	0.883	0.67	5.3693e-246	Fibroblast_Les_vs_NonLes.tsv
TXNDC17	2.20171e-250	0.581765	0.606	0.328	5.46531e-246	Fibroblast_Les_vs_NonLes.tsv
LDHA	2.80367e-250	0.640036	0.918	0.732	6.95956e-246	Fibroblast_Les_vs_NonLes.tsv
APOD	3.56066e-250	-0.633076	0.758	0.852	8.83864e-246	Fibroblast_Les_vs_NonLes.tsv
FXYD1	5.33577e-250	-0.809926	0.346	0.589	1.3245e-245	Fibroblast_Les_vs_NonLes.tsv
MT1M	1.02895e-249	1.60039	0.813	0.611	2.55417e-245	Fibroblast_Les_vs_NonLes.tsv
APOL1	9.55648e-249	0.704145	0.386	0.13	2.37221e-244	Fibroblast_Les_vs_NonLes.tsv
MT1A	1.91934e-248	1.37351	0.408	0.153	4.76437e-244	Fibroblast_Les_vs_NonLes.tsv
EMILIN1	4.25768e-247	0.648451	0.756	0.464	1.05688e-242	Fibroblast_Les_vs_NonLes.tsv
PRELP	4.5691e-246	-1.02727	0.322	0.584	1.13419e-241	Fibroblast_Les_vs_NonLes.tsv
YIF1A	5.94591e-242	0.580209	0.645	0.361	1.47595e-237	Fibroblast_Les_vs_NonLes.tsv
APOL2	3.82407e-241	0.621172	0.401	0.144	9.49249e-237	Fibroblast_Les_vs_NonLes.tsv
RUNX1	1.67296e-238	0.570697	0.63	0.355	4.1528e-234	Fibroblast_Les_vs_NonLes.tsv
PFDN2	6.35468e-237	0.632645	0.705	0.455	1.57742e-232	Fibroblast_Les_vs_NonLes.tsv
PPIA	9.78142e-237	0.53786	0.935	0.78	2.42804e-232	Fibroblast_Les_vs_NonLes.tsv
UBE2L6	1.8524e-236	0.588387	0.536	0.26	4.5982e-232	Fibroblast_Les_vs_NonLes.tsv
PPA1	2.64888e-236	0.674779	0.755	0.511	6.57532e-232	Fibroblast_Les_vs_NonLes.tsv
TMSB10	2.34728e-234	0.546328	0.987	0.896	5.82664e-230	Fibroblast_Les_vs_NonLes.tsv
LSM7	2.39573e-234	0.580152	0.736	0.48	5.94692e-230	Fibroblast_Les_vs_NonLes.tsv
RARRES1	5.36736e-234	0.975026	0.279	0.061	1.33234e-229	Fibroblast_Les_vs_NonLes.tsv
LRRC59	1.15018e-233	0.483063	0.45	0.185	2.85509e-229	Fibroblast_Les_vs_NonLes.tsv
COTL1	2.38637e-233	0.68937	0.442	0.187	5.92369e-229	Fibroblast_Les_vs_NonLes.tsv
LGALS1	4.16907e-233	0.644975	0.984	0.892	1.03489e-228	Fibroblast_Les_vs_NonLes.tsv
GFRA1	2.96649e-231	-0.942222	0.192	0.441	7.36371e-227	Fibroblast_Les_vs_NonLes.tsv
NAMPT	3.45051e-231	1.02312	0.716	0.488	8.56521e-227	Fibroblast_Les_vs_NonLes.tsv
TAP2	6.74236e-231	0.478576	0.354	0.111	1.67366e-226	Fibroblast_Les_vs_NonLes.tsv
SPHK1	9.51168e-231	0.434352	0.287	0.063	2.36108e-226	Fibroblast_Les_vs_NonLes.tsv
PSMB2	2.47046e-230	0.590511	0.664	0.411	6.13243e-226	Fibroblast_Les_vs_NonLes.tsv
MYL12A	4.7944e-229	0.606343	0.873	0.679	1.19011e-224	Fibroblast_Les_vs_NonLes.tsv
PSMA3	5.84849e-229	0.612188	0.716	0.473	1.45177e-224	Fibroblast_Les_vs_NonLes.tsv
ADIRF	1.5484e-228	-0.823802	0.547	0.736	3.84358e-224	Fibroblast_Les_vs_NonLes.tsv
HSP90B1	4.46373e-227	0.574687	0.932	0.762	1.10803e-222	Fibroblast_Les_vs_NonLes.tsv
RPS4Y1	4.17377e-226	0.628733	0.791	0.496	1.03606e-221	Fibroblast_Les_vs_NonLes.tsv
HPGD	4.44994e-226	-0.714515	0.045	0.244	1.10461e-221	Fibroblast_Les_vs_NonLes.tsv
CYTOR	1.09744e-225	0.621401	0.572	0.293	2.72417e-221	Fibroblast_Les_vs_NonLes.tsv
JUNB	2.67169e-223	-0.909096	0.902	0.87	6.63193e-219	Fibroblast_Les_vs_NonLes.tsv
ENY2	1.28591e-222	0.485477	0.792	0.554	3.192e-218	Fibroblast_Les_vs_NonLes.tsv
OAS2	3.43776e-222	0.401882	0.267	0.057	8.53355e-218	Fibroblast_Les_vs_NonLes.tsv
CYCS	1.1839e-220	0.602248	0.626	0.365	2.93878e-216	Fibroblast_Les_vs_NonLes.tsv
ABCA8	1.52792e-220	-1.11129	0.297	0.544	3.79274e-216	Fibroblast_Les_vs_NonLes.tsv
GBP4	1.92194e-220	0.730105	0.269	0.059	4.77082e-216	Fibroblast_Les_vs_NonLes.tsv
CMPK2	8.84149e-220	0.554505	0.237	0.041	2.19472e-215	Fibroblast_Les_vs_NonLes.tsv
CCL8	7.0473e-219	2.22501	0.242	0.044	1.74935e-214	Fibroblast_Les_vs_NonLes.tsv
MSN	1.05377e-218	0.559088	0.729	0.478	2.61577e-214	Fibroblast_Les_vs_NonLes.tsv
DCN	3.56192e-218	-0.991538	0.988	0.96	8.84176e-214	Fibroblast_Les_vs_NonLes.tsv
IFI35	4.79265e-217	0.698146	0.469	0.22	1.18968e-212	Fibroblast_Les_vs_NonLes.tsv
IGFBP4	1.239e-216	0.624542	0.939	0.747	3.07558e-212	Fibroblast_Les_vs_NonLes.tsv
SLC43A2	2.03335e-216	0.396899	0.268	0.059	5.04739e-212	Fibroblast_Les_vs_NonLes.tsv
RPLP2	1.48292e-215	0.476052	0.98	0.888	3.68104e-211	Fibroblast_Les_vs_NonLes.tsv
SLC2A5	7.76455e-215	0.3939	0.166	0.006	1.92739e-210	Fibroblast_Les_vs_NonLes.tsv
RSAD2	1.04616e-214	0.993041	0.237	0.043	2.59688e-210	Fibroblast_Les_vs_NonLes.tsv
MTRNR2L12	2.07872e-214	-1.09105	0.49	0.67	5.16e-210	Fibroblast_Les_vs_NonLes.tsv
HSPA1B	4.02016e-214	0.672907	0.813	0.596	9.97925e-210	Fibroblast_Les_vs_NonLes.tsv
OAS3	4.66453e-214	0.524482	0.307	0.088	1.15788e-209	Fibroblast_Les_vs_NonLes.tsv
TMEM258	1.37581e-213	0.545783	0.881	0.662	3.41517e-209	Fibroblast_Les_vs_NonLes.tsv
IL4I1	1.53014e-213	0.667363	0.205	0.025	3.79826e-209	Fibroblast_Les_vs_NonLes.tsv
FAM198B	1.56535e-213	0.399279	0.416	0.158	3.88568e-209	Fibroblast_Les_vs_NonLes.tsv
SURF4	7.15543e-213	0.516058	0.703	0.452	1.77619e-208	Fibroblast_Les_vs_NonLes.tsv
CTSB	7.82694e-213	0.822216	0.733	0.536	1.94288e-208	Fibroblast_Les_vs_NonLes.tsv
HLA-DRB1	1.17233e-212	0.774643	0.28	0.066	2.91008e-208	Fibroblast_Les_vs_NonLes.tsv
MT-ND1	1.18089e-212	-0.902413	0.981	0.989	2.93132e-208	Fibroblast_Les_vs_NonLes.tsv
MGP	2.95527e-212	-1.16911	0.682	0.766	7.33586e-208	Fibroblast_Les_vs_NonLes.tsv
PRRX1	5.91515e-211	0.5516	0.89	0.739	1.46832e-206	Fibroblast_Les_vs_NonLes.tsv
XAF1	6.61767e-211	0.592766	0.526	0.265	1.6427e-206	Fibroblast_Les_vs_NonLes.tsv
ISOC2	3.51946e-210	0.440048	0.483	0.226	8.73635e-206	Fibroblast_Les_vs_NonLes.tsv
UQCR11	3.70709e-210	0.538818	0.776	0.519	9.2021e-206	Fibroblast_Les_vs_NonLes.tsv
CALR	8.29263e-210	0.562692	0.871	0.656	2.05848e-205	Fibroblast_Les_vs_NonLes.tsv
HSPB1	3.71691e-208	0.785924	0.906	0.72	9.22649e-204	Fibroblast_Les_vs_NonLes.tsv
SRGN	1.31148e-207	0.741018	0.216	0.032	3.25548e-203	Fibroblast_Les_vs_NonLes.tsv
GCH1	3.12014e-207	0.411927	0.2	0.025	7.74513e-203	Fibroblast_Les_vs_NonLes.tsv
SHC1	2.03386e-206	0.425678	0.54	0.272	5.04865e-202	Fibroblast_Les_vs_NonLes.tsv
CIRBP	3.16203e-206	-0.635252	0.867	0.852	7.84911e-202	Fibroblast_Les_vs_NonLes.tsv
CD74	6.70543e-206	1.14883	0.535	0.285	1.66449e-201	Fibroblast_Les_vs_NonLes.tsv
S100A4	9.25733e-206	0.656601	0.98	0.888	2.29795e-201	Fibroblast_Les_vs_NonLes.tsv
SNRPE	7.79942e-205	0.536404	0.754	0.532	1.93605e-200	Fibroblast_Les_vs_NonLes.tsv
CYP4B1	2.27449e-204	-1.42495	0.053	0.242	5.64597e-200	Fibroblast_Les_vs_NonLes.tsv
PNP	3.23065e-204	0.360005	0.253	0.054	8.01945e-200	Fibroblast_Les_vs_NonLes.tsv
PSMB8	1.94991e-203	0.529249	0.573	0.318	4.84026e-199	Fibroblast_Les_vs_NonLes.tsv
ELN	3.37802e-203	-1.05358	0.371	0.598	8.38527e-199	Fibroblast_Les_vs_NonLes.tsv
ATP5F1E	1.59272e-202	0.474865	0.927	0.733	3.95361e-198	Fibroblast_Les_vs_NonLes.tsv
OAS1	1.03723e-201	0.571509	0.343	0.121	2.5747e-197	Fibroblast_Les_vs_NonLes.tsv
ATP6V0B	2.08128e-200	0.45642	0.616	0.357	5.16636e-196	Fibroblast_Les_vs_NonLes.tsv
UQCRH	5.62037e-200	0.536801	0.816	0.613	1.39514e-195	Fibroblast_Les_vs_NonLes.tsv
RPL22L1	3.90152e-199	0.664038	0.667	0.436	9.68475e-195	Fibroblast_Les_vs_NonLes.tsv
SRM	3.4632e-198	0.558729	0.603	0.355	8.59671e-194	Fibroblast_Les_vs_NonLes.tsv
SSPN	8.01043e-198	-0.77772	0.43	0.637	1.98843e-193	Fibroblast_Les_vs_NonLes.tsv
PRDX1	1.03663e-197	0.521347	0.896	0.723	2.57323e-193	Fibroblast_Les_vs_NonLes.tsv
CKAP4	3.91815e-197	0.567047	0.66	0.409	9.72601e-193	Fibroblast_Les_vs_NonLes.tsv
SVEP1	4.54765e-197	-1.06199	0.347	0.551	1.12886e-192	Fibroblast_Les_vs_NonLes.tsv
ISG20	1.02501e-195	0.966109	0.293	0.086	2.54437e-191	Fibroblast_Les_vs_NonLes.tsv
MINOS1	5.29704e-195	0.503665	0.783	0.57	1.31489e-190	Fibroblast_Les_vs_NonLes.tsv
GBP5	7.47603e-195	0.984569	0.184	0.02	1.85578e-190	Fibroblast_Les_vs_NonLes.tsv
FABP5	7.58355e-194	0.548243	0.341	0.114	1.88247e-189	Fibroblast_Les_vs_NonLes.tsv
CYP7B1	2.06195e-192	0.536587	0.507	0.253	5.11839e-188	Fibroblast_Les_vs_NonLes.tsv
SP5	2.84767e-192	-0.410674	0.014	0.164	7.06878e-188	Fibroblast_Les_vs_NonLes.tsv
TXN	3.48735e-192	0.518735	0.9	0.73	8.65664e-188	Fibroblast_Les_vs_NonLes.tsv
EMX2	7.28893e-192	-0.840549	0.223	0.433	1.80933e-187	Fibroblast_Les_vs_NonLes.tsv
CBX3	7.67976e-192	0.442859	0.7	0.461	1.90635e-187	Fibroblast_Les_vs_NonLes.tsv
AP2S1	7.76756e-192	0.507566	0.659	0.42	1.92814e-187	Fibroblast_Les_vs_NonLes.tsv
MX2	3.38423e-191	0.672721	0.451	0.217	8.40068e-187	Fibroblast_Les_vs_NonLes.tsv
SELENOS	1.14284e-190	0.533333	0.744	0.498	2.83687e-186	Fibroblast_Les_vs_NonLes.tsv
MMP1	4.17116e-190	2.54137	0.136	0	1.03541e-185	Fibroblast_Les_vs_NonLes.tsv
TMSB4X	2.63397e-189	0.587601	0.989	0.941	6.53832e-185	Fibroblast_Les_vs_NonLes.tsv
APOL6	2.73389e-189	0.499979	0.571	0.313	6.78632e-185	Fibroblast_Les_vs_NonLes.tsv
PARP9	1.59457e-188	0.421468	0.46	0.213	3.95821e-184	Fibroblast_Les_vs_NonLes.tsv
EPAS1	3.80897e-188	0.38732	0.384	0.149	9.45501e-184	Fibroblast_Les_vs_NonLes.tsv
ARF4	1.06333e-187	0.493512	0.827	0.597	2.63951e-183	Fibroblast_Les_vs_NonLes.tsv
IFIH1	2.90618e-187	0.54441	0.295	0.09	7.21402e-183	Fibroblast_Les_vs_NonLes.tsv
PPIF	5.87822e-187	0.432904	0.357	0.136	1.45915e-182	Fibroblast_Les_vs_NonLes.tsv
ARPC2	9.99092e-187	0.488559	0.853	0.654	2.48005e-182	Fibroblast_Les_vs_NonLes.tsv
COX7B	1.47192e-186	0.498053	0.728	0.482	3.65375e-182	Fibroblast_Les_vs_NonLes.tsv
HLA-C	1.73489e-186	0.680773	0.93	0.81	4.30652e-182	Fibroblast_Les_vs_NonLes.tsv
WIF1	2.17744e-186	-1.3571	0.032	0.195	5.40506e-182	Fibroblast_Les_vs_NonLes.tsv
DNAJB11	4.02213e-186	0.443415	0.475	0.232	9.98413e-182	Fibroblast_Les_vs_NonLes.tsv
TCEAL9	4.65074e-186	0.492094	0.72	0.454	1.15445e-181	Fibroblast_Les_vs_NonLes.tsv
TNFAIP3	7.05565e-186	0.770065	0.449	0.21	1.75142e-181	Fibroblast_Les_vs_NonLes.tsv
IGSF10	1.61643e-185	-0.771082	0.094	0.288	4.01247e-181	Fibroblast_Les_vs_NonLes.tsv
COL5A2	2.66179e-185	0.73147	0.782	0.584	6.60737e-181	Fibroblast_Les_vs_NonLes.tsv
IFI44	2.90568e-185	0.521138	0.392	0.165	7.21277e-181	Fibroblast_Les_vs_NonLes.tsv
ATOH8	2.90633e-185	-0.718485	0.061	0.241	7.2144e-181	Fibroblast_Les_vs_NonLes.tsv
FBLN5	5.75447e-185	-0.801516	0.586	0.703	1.42843e-180	Fibroblast_Les_vs_NonLes.tsv
SAT1	9.18131e-185	0.8193	0.766	0.56	2.27908e-180	Fibroblast_Les_vs_NonLes.tsv
SCARA5	1.23516e-184	-0.910502	0.246	0.461	3.06605e-180	Fibroblast_Les_vs_NonLes.tsv
BATF3	1.41114e-184	0.36804	0.226	0.047	3.50289e-180	Fibroblast_Les_vs_NonLes.tsv
ADAMTS2	4.84401e-184	0.514147	0.505	0.26	1.20243e-179	Fibroblast_Les_vs_NonLes.tsv
SRSF5	8.82516e-184	-0.691861	0.598	0.733	2.19067e-179	Fibroblast_Les_vs_NonLes.tsv
KDELR2	1.9222e-183	0.516315	0.833	0.62	4.77148e-179	Fibroblast_Les_vs_NonLes.tsv
LOXL1	4.02422e-183	0.58961	0.655	0.405	9.98931e-179	Fibroblast_Les_vs_NonLes.tsv
SEC61A1	1.18576e-182	0.386571	0.58	0.324	2.9434e-178	Fibroblast_Les_vs_NonLes.tsv
LDHB	4.16671e-182	0.563493	0.695	0.476	1.0343e-177	Fibroblast_Les_vs_NonLes.tsv
SYNE1	7.47611e-182	-1.02837	0.449	0.633	1.85579e-177	Fibroblast_Les_vs_NonLes.tsv
DNAJB1	7.79438e-182	0.73307	0.697	0.465	1.9348e-177	Fibroblast_Les_vs_NonLes.tsv
CCT6A	9.58796e-182	0.429964	0.618	0.372	2.38002e-177	Fibroblast_Les_vs_NonLes.tsv
ANGPTL5	3.14269e-181	-0.691538	0.108	0.309	7.8011e-177	Fibroblast_Les_vs_NonLes.tsv
DST	7.89643e-181	-1.04793	0.664	0.776	1.96013e-176	Fibroblast_Les_vs_NonLes.tsv
TGFBR3	1.15694e-180	-1.10703	0.442	0.613	2.87188e-176	Fibroblast_Les_vs_NonLes.tsv
RPL26L1	4.48582e-180	0.381666	0.464	0.22	1.11351e-175	Fibroblast_Les_vs_NonLes.tsv
IFIT3	1.32403e-179	1.22512	0.424	0.212	3.28665e-175	Fibroblast_Les_vs_NonLes.tsv
RPL28	1.7952e-179	0.403696	0.99	0.923	4.45623e-175	Fibroblast_Les_vs_NonLes.tsv
LMO4	4.68883e-179	0.562926	0.775	0.549	1.16391e-174	Fibroblast_Les_vs_NonLes.tsv
TIMP3	2.3634e-178	-0.730786	0.675	0.831	5.86667e-174	Fibroblast_Les_vs_NonLes.tsv
C4orf48	6.32396e-178	0.367238	0.291	0.09	1.5698e-173	Fibroblast_Les_vs_NonLes.tsv
PLEKHH2	1.11707e-177	-0.917393	0.323	0.532	2.77291e-173	Fibroblast_Les_vs_NonLes.tsv
IL7R	1.18776e-177	0.500547	0.136	0.004	2.94837e-173	Fibroblast_Les_vs_NonLes.tsv
PSMA1	1.69939e-177	0.469446	0.701	0.481	4.21839e-173	Fibroblast_Les_vs_NonLes.tsv
PSMB1	7.47182e-177	0.479668	0.859	0.673	1.85473e-172	Fibroblast_Les_vs_NonLes.tsv
DDX21	8.63464e-177	0.536012	0.607	0.378	2.14338e-172	Fibroblast_Les_vs_NonLes.tsv
ACSL4	2.2086e-176	0.490065	0.417	0.189	5.48241e-172	Fibroblast_Les_vs_NonLes.tsv
CCT5	6.42904e-176	0.456268	0.584	0.345	1.59588e-171	Fibroblast_Les_vs_NonLes.tsv
MT1E	6.73238e-176	0.984599	0.871	0.721	1.67118e-171	Fibroblast_Les_vs_NonLes.tsv
MYL6	2.00573e-175	0.432988	0.958	0.822	4.97882e-171	Fibroblast_Les_vs_NonLes.tsv
GBP3	2.06763e-175	0.437823	0.333	0.122	5.13247e-171	Fibroblast_Les_vs_NonLes.tsv
GAS6	2.17937e-175	-0.802321	0.353	0.551	5.40985e-171	Fibroblast_Les_vs_NonLes.tsv
FHL1	3.87401e-175	-0.804993	0.387	0.567	9.61647e-171	Fibroblast_Les_vs_NonLes.tsv
CD40	4.41096e-175	0.635731	0.386	0.168	1.09493e-170	Fibroblast_Les_vs_NonLes.tsv
RBM8A	4.68749e-175	0.471951	0.76	0.541	1.16358e-170	Fibroblast_Les_vs_NonLes.tsv
GOLM1	8.40189e-175	0.490556	0.458	0.231	2.0856e-170	Fibroblast_Les_vs_NonLes.tsv
PPL	1.06829e-174	-0.635525	0.136	0.341	2.65183e-170	Fibroblast_Les_vs_NonLes.tsv
EMP3	1.48722e-174	0.512489	0.836	0.618	3.69172e-170	Fibroblast_Les_vs_NonLes.tsv
S100A16	3.20168e-174	0.546643	0.606	0.369	7.94753e-170	Fibroblast_Les_vs_NonLes.tsv
MTRNR2L8	1.21692e-173	-1.98667	0.412	0.569	3.02077e-169	Fibroblast_Les_vs_NonLes.tsv
OAF	2.31624e-173	0.511687	0.475	0.235	5.74959e-169	Fibroblast_Les_vs_NonLes.tsv
ASS1	4.82767e-173	0.514755	0.376	0.162	1.19837e-168	Fibroblast_Les_vs_NonLes.tsv
UQCRQ	3.97985e-172	0.483306	0.787	0.56	9.87918e-168	Fibroblast_Les_vs_NonLes.tsv
PDPN	4.21844e-172	0.689631	0.5	0.279	1.04714e-167	Fibroblast_Les_vs_NonLes.tsv
GSTO1	8.23559e-172	0.547867	0.705	0.508	2.04432e-167	Fibroblast_Les_vs_NonLes.tsv
MYDGF	8.56075e-172	0.50169	0.741	0.508	2.12503e-167	Fibroblast_Les_vs_NonLes.tsv
IDO1	1.75187e-171	0.894934	0.129	0.003	4.34866e-167	Fibroblast_Les_vs_NonLes.tsv
HERC6	2.39802e-171	0.372026	0.231	0.055	5.95262e-167	Fibroblast_Les_vs_NonLes.tsv
METTL7A	2.84131e-171	-0.83538	0.404	0.586	7.05297e-167	Fibroblast_Les_vs_NonLes.tsv
RCN1	1.3644e-170	0.481968	0.76	0.547	3.38686e-166	Fibroblast_Les_vs_NonLes.tsv
ICAM1	2.09323e-170	0.669607	0.502	0.267	5.19603e-166	Fibroblast_Les_vs_NonLes.tsv
NFIC	3.86593e-170	-0.644627	0.761	0.802	9.5964e-166	Fibroblast_Les_vs_NonLes.tsv
ETHE1	3.88969e-170	0.435801	0.498	0.259	9.65539e-166	Fibroblast_Les_vs_NonLes.tsv
LAMTOR1	3.95937e-170	0.475969	0.766	0.544	9.82835e-166	Fibroblast_Les_vs_NonLes.tsv
ABRACL	9.45915e-170	0.347193	0.333	0.124	2.34804e-165	Fibroblast_Les_vs_NonLes.tsv
ABCA6	8.6888e-168	-0.760225	0.34	0.553	2.15682e-163	Fibroblast_Les_vs_NonLes.tsv
COX7A2	1.16557e-167	0.429485	0.838	0.636	2.89329e-163	Fibroblast_Les_vs_NonLes.tsv
HNRNPF	1.60853e-167	0.474051	0.735	0.526	3.99284e-163	Fibroblast_Les_vs_NonLes.tsv
SLAMF8	1.05166e-166	0.289742	0.144	0.01	2.61053e-162	Fibroblast_Les_vs_NonLes.tsv
NRP2	1.38367e-166	0.35158	0.368	0.143	3.43467e-162	Fibroblast_Les_vs_NonLes.tsv
PGK1	1.61669e-166	0.498207	0.718	0.496	4.0131e-162	Fibroblast_Les_vs_NonLes.tsv
RPLP0	2.37216e-166	0.433578	0.962	0.847	5.88841e-162	Fibroblast_Les_vs_NonLes.tsv
GLIS3	3.3145e-166	0.280419	0.266	0.078	8.22759e-162	Fibroblast_Les_vs_NonLes.tsv
PSMC4	4.12124e-166	0.422318	0.557	0.32	1.02301e-161	Fibroblast_Les_vs_NonLes.tsv
PDIA6	3.41301e-165	0.493857	0.817	0.606	8.47211e-161	Fibroblast_Les_vs_NonLes.tsv
RPS10	7.90502e-165	0.456044	0.891	0.694	1.96226e-160	Fibroblast_Les_vs_NonLes.tsv
ACTR3	2.22897e-164	0.432453	0.681	0.454	5.53298e-160	Fibroblast_Les_vs_NonLes.tsv
NMI	9.36792e-164	0.327661	0.352	0.14	2.3254e-159	Fibroblast_Les_vs_NonLes.tsv
STOML2	7.18925e-163	0.438545	0.604	0.376	1.78459e-158	Fibroblast_Les_vs_NonLes.tsv
CTSC	7.19457e-163	0.632464	0.55	0.31	1.78591e-158	Fibroblast_Les_vs_NonLes.tsv
OSTC	5.66008e-162	0.495909	0.744	0.515	1.405e-157	Fibroblast_Les_vs_NonLes.tsv
CD38	8.44138e-162	0.470363	0.134	0.007	2.0954e-157	Fibroblast_Les_vs_NonLes.tsv
GNG5	2.27466e-161	0.446516	0.75	0.547	5.6464e-157	Fibroblast_Les_vs_NonLes.tsv
CLIC4	4.08823e-161	0.44811	0.67	0.427	1.01482e-156	Fibroblast_Les_vs_NonLes.tsv
RRBP1	6.07356e-161	0.45075	0.843	0.642	1.50764e-156	Fibroblast_Les_vs_NonLes.tsv
BCL3	8.39446e-161	0.419961	0.417	0.195	2.08376e-156	Fibroblast_Les_vs_NonLes.tsv
TPI1	5.51778e-160	0.462767	0.814	0.631	1.36968e-155	Fibroblast_Les_vs_NonLes.tsv
IRX5	7.82908e-160	-0.599909	0.094	0.272	1.94341e-155	Fibroblast_Les_vs_NonLes.tsv
RARRES3	1.58955e-159	0.621314	0.496	0.273	3.94574e-155	Fibroblast_Les_vs_NonLes.tsv
BGN	1.93572e-159	0.680306	0.716	0.497	4.80504e-155	Fibroblast_Les_vs_NonLes.tsv
CISD1	2.19256e-159	0.401532	0.465	0.232	5.44258e-155	Fibroblast_Les_vs_NonLes.tsv
CAPZA1	3.22858e-159	0.37883	0.638	0.403	8.01431e-155	Fibroblast_Les_vs_NonLes.tsv
NOP53	4.98601e-159	-0.764875	0.588	0.694	1.23768e-154	Fibroblast_Les_vs_NonLes.tsv
C1QTNF6	1.48348e-158	0.387477	0.288	0.102	3.68245e-154	Fibroblast_Les_vs_NonLes.tsv
IL1R1	1.55638e-158	0.529401	0.693	0.477	3.86341e-154	Fibroblast_Les_vs_NonLes.tsv
TPM3	5.9255e-158	0.453352	0.751	0.542	1.47089e-153	Fibroblast_Les_vs_NonLes.tsv
MTHFD2	9.97017e-158	0.354939	0.312	0.115	2.4749e-153	Fibroblast_Les_vs_NonLes.tsv
PLAU	3.59783e-157	0.600044	0.34	0.141	8.93088e-153	Fibroblast_Les_vs_NonLes.tsv
CYP1B1	3.60248e-157	0.794081	0.543	0.316	8.94243e-153	Fibroblast_Les_vs_NonLes.tsv
SERPINE1	3.96254e-157	0.555005	0.328	0.128	9.8362e-153	Fibroblast_Les_vs_NonLes.tsv
ITGBL1	5.59409e-157	-0.80707	0.323	0.514	1.38862e-152	Fibroblast_Les_vs_NonLes.tsv
C1GALT1	8.79245e-157	0.419531	0.402	0.188	2.18255e-152	Fibroblast_Les_vs_NonLes.tsv
SVIL	8.84719e-157	-0.793464	0.347	0.531	2.19614e-152	Fibroblast_Les_vs_NonLes.tsv
OST4	1.40474e-156	0.466411	0.873	0.666	3.48699e-152	Fibroblast_Les_vs_NonLes.tsv
STIP1	1.59506e-156	0.408998	0.39	0.182	3.95943e-152	Fibroblast_Les_vs_NonLes.tsv
ITIH5	3.71372e-156	-0.843819	0.192	0.383	9.21857e-152	Fibroblast_Les_vs_NonLes.tsv
IRF7	1.87085e-155	0.392521	0.284	0.099	4.64401e-151	Fibroblast_Les_vs_NonLes.tsv
MRPL47	2.18689e-155	0.364038	0.516	0.286	5.42851e-151	Fibroblast_Les_vs_NonLes.tsv
COL27A1	7.39029e-155	0.301996	0.353	0.142	1.83449e-150	Fibroblast_Les_vs_NonLes.tsv
PSAP	1.13321e-154	-0.573088	0.881	0.862	2.81297e-150	Fibroblast_Les_vs_NonLes.tsv
FOS	1.65943e-154	-0.72409	0.863	0.87	4.1192e-150	Fibroblast_Les_vs_NonLes.tsv
ECM2	4.00106e-154	-0.674793	0.257	0.449	9.93183e-150	Fibroblast_Les_vs_NonLes.tsv
UPP1	7.65568e-154	0.34253	0.277	0.093	1.90037e-149	Fibroblast_Les_vs_NonLes.tsv
GPNMB	1.9446e-153	-0.713824	0.644	0.732	4.82707e-149	Fibroblast_Les_vs_NonLes.tsv
DBI	2.83942e-153	0.458375	0.857	0.636	7.04829e-149	Fibroblast_Les_vs_NonLes.tsv
PSMD14	2.87235e-153	0.362943	0.46	0.236	7.13003e-149	Fibroblast_Les_vs_NonLes.tsv
OMD	3.0404e-153	-0.610627	0.146	0.336	7.54719e-149	Fibroblast_Les_vs_NonLes.tsv
RPS17	3.72011e-153	0.468045	0.709	0.474	9.23442e-149	Fibroblast_Les_vs_NonLes.tsv
SCGB2A2	1.0849e-152	-0.805245	0.07	0.238	2.69305e-148	Fibroblast_Les_vs_NonLes.tsv
WISP2	1.4757e-152	-1.72211	0.375	0.516	3.66313e-148	Fibroblast_Les_vs_NonLes.tsv
MRPL20	1.07381e-151	0.422011	0.717	0.502	2.66551e-147	Fibroblast_Les_vs_NonLes.tsv
OSMR	1.49735e-151	0.393838	0.539	0.303	3.71687e-147	Fibroblast_Les_vs_NonLes.tsv
FKBP1A	3.86643e-151	0.457127	0.811	0.599	9.59764e-147	Fibroblast_Les_vs_NonLes.tsv
ABL2	3.91084e-151	0.390866	0.493	0.265	9.70788e-147	Fibroblast_Les_vs_NonLes.tsv
PDIA4	5.67592e-151	0.422708	0.629	0.389	1.40893e-146	Fibroblast_Les_vs_NonLes.tsv
PTPN2	7.79441e-151	0.294262	0.393	0.177	1.93481e-146	Fibroblast_Les_vs_NonLes.tsv
SEM1	1.0055e-150	0.392691	0.83	0.635	2.49595e-146	Fibroblast_Les_vs_NonLes.tsv
DKK2	1.27737e-150	-0.790183	0.177	0.375	3.17081e-146	Fibroblast_Les_vs_NonLes.tsv
PDCD5	2.23354e-150	0.455975	0.698	0.489	5.54431e-146	Fibroblast_Les_vs_NonLes.tsv
RNF213	3.53208e-150	0.416045	0.654	0.433	8.76769e-146	Fibroblast_Les_vs_NonLes.tsv
HLA-F	6.48028e-150	0.382183	0.43	0.209	1.6086e-145	Fibroblast_Les_vs_NonLes.tsv
CCNI	1.06172e-149	-0.573427	0.829	0.807	2.6355e-145	Fibroblast_Les_vs_NonLes.tsv
ATP6V0E1	1.30779e-149	0.422168	0.858	0.661	3.24634e-145	Fibroblast_Les_vs_NonLes.tsv
FAM3C	1.98264e-149	0.543683	0.775	0.565	4.9215e-145	Fibroblast_Les_vs_NonLes.tsv
TRMT112	3.42566e-149	0.452669	0.831	0.62	8.50352e-145	Fibroblast_Les_vs_NonLes.tsv
COL15A1	4.32652e-149	0.588171	0.724	0.494	1.07397e-144	Fibroblast_Les_vs_NonLes.tsv
SGCA	7.08339e-149	-0.463766	0.068	0.229	1.75831e-144	Fibroblast_Les_vs_NonLes.tsv
NAA10	9.10559e-149	0.350095	0.486	0.261	2.26028e-144	Fibroblast_Les_vs_NonLes.tsv
PLAUR	1.15669e-148	0.465407	0.48	0.265	2.87125e-144	Fibroblast_Les_vs_NonLes.tsv
ILF2	2.78286e-147	0.401814	0.608	0.38	6.9079e-143	Fibroblast_Les_vs_NonLes.tsv
FAM96B	6.71693e-147	0.446805	0.679	0.46	1.66734e-142	Fibroblast_Les_vs_NonLes.tsv
SERPINE2	1.5868e-146	0.706007	0.642	0.399	3.9389e-142	Fibroblast_Les_vs_NonLes.tsv
DESI1	1.69059e-146	0.286889	0.292	0.107	4.19655e-142	Fibroblast_Les_vs_NonLes.tsv
PAPSS2	7.55409e-146	0.323782	0.317	0.126	1.87515e-141	Fibroblast_Les_vs_NonLes.tsv
CCT8	1.54533e-145	0.42267	0.652	0.451	3.83596e-141	Fibroblast_Les_vs_NonLes.tsv
POLR2L	2.04409e-145	0.448614	0.851	0.634	5.07404e-141	Fibroblast_Les_vs_NonLes.tsv
RUVBL1	2.61676e-145	0.309508	0.301	0.115	6.49558e-141	Fibroblast_Les_vs_NonLes.tsv
TRIM22	3.50254e-145	0.437134	0.497	0.279	8.69435e-141	Fibroblast_Les_vs_NonLes.tsv
S100A6	4.83281e-145	0.46516	0.997	0.975	1.19965e-140	Fibroblast_Les_vs_NonLes.tsv
BANF1	2.48205e-144	0.395976	0.723	0.499	6.16119e-140	Fibroblast_Les_vs_NonLes.tsv
ENHO	5.60192e-144	-0.527871	0.073	0.237	1.39056e-139	Fibroblast_Les_vs_NonLes.tsv
ALDH1A3	6.34012e-144	0.507601	0.176	0.035	1.57381e-139	Fibroblast_Les_vs_NonLes.tsv
RANBP1	6.41555e-144	0.433131	0.673	0.467	1.59253e-139	Fibroblast_Les_vs_NonLes.tsv
RAI14	5.54831e-143	0.303228	0.371	0.162	1.37726e-138	Fibroblast_Les_vs_NonLes.tsv
RCAN1	9.76933e-143	0.469181	0.315	0.127	2.42504e-138	Fibroblast_Les_vs_NonLes.tsv
GTF3C6	1.35734e-142	0.355788	0.498	0.279	3.36933e-138	Fibroblast_Les_vs_NonLes.tsv
GNAS	3.45758e-142	-0.435787	0.831	0.839	8.58276e-138	Fibroblast_Les_vs_NonLes.tsv
KRT1	7.6487e-142	-1.15215	0.056	0.201	1.89864e-137	Fibroblast_Les_vs_NonLes.tsv
ATP1B3	1.65755e-141	0.378785	0.561	0.332	4.11453e-137	Fibroblast_Les_vs_NonLes.tsv
TFRC	5.5719e-141	0.252005	0.278	0.096	1.38311e-136	Fibroblast_Les_vs_NonLes.tsv
WTAP	9.02424e-141	0.443069	0.706	0.492	2.24009e-136	Fibroblast_Les_vs_NonLes.tsv
PID1	9.19224e-141	-0.648963	0.267	0.451	2.28179e-136	Fibroblast_Les_vs_NonLes.tsv
TDO2	9.49779e-141	0.435259	0.116	0.006	2.35764e-136	Fibroblast_Les_vs_NonLes.tsv
DDX58	1.38747e-140	0.418224	0.256	0.086	3.44411e-136	Fibroblast_Les_vs_NonLes.tsv
CA12	1.60523e-140	0.425552	0.328	0.136	3.98467e-136	Fibroblast_Les_vs_NonLes.tsv
SAA1	2.99438e-140	1.9872	0.168	0.031	7.43295e-136	Fibroblast_Les_vs_NonLes.tsv
SSR4	1.05069e-139	0.391591	0.834	0.606	2.60812e-135	Fibroblast_Les_vs_NonLes.tsv
SPCS2	1.49933e-139	0.452048	0.861	0.665	3.72178e-135	Fibroblast_Les_vs_NonLes.tsv
SF3B5	1.5003e-139	0.421033	0.749	0.546	3.72419e-135	Fibroblast_Les_vs_NonLes.tsv
COPB2	1.82359e-139	0.345212	0.609	0.379	4.5267e-135	Fibroblast_Les_vs_NonLes.tsv
MRPL52	4.08888e-139	0.386302	0.523	0.308	1.01498e-134	Fibroblast_Les_vs_NonLes.tsv
CD81	4.79158e-139	-0.405761	0.962	0.906	1.18941e-134	Fibroblast_Les_vs_NonLes.tsv
FAXDC2	1.78399e-138	-0.480969	0.078	0.235	4.42841e-134	Fibroblast_Les_vs_NonLes.tsv
GBP2	2.81279e-138	0.578632	0.464	0.262	6.98218e-134	Fibroblast_Les_vs_NonLes.tsv
EMX2OS	3.3779e-138	-0.55869	0.153	0.327	8.38495e-134	Fibroblast_Les_vs_NonLes.tsv
SET	5.62084e-138	0.360001	0.829	0.644	1.39526e-133	Fibroblast_Les_vs_NonLes.tsv
DCUN1D5	1.05131e-137	0.322686	0.403	0.201	2.60967e-133	Fibroblast_Les_vs_NonLes.tsv
UBE2Z	1.38248e-137	0.346339	0.564	0.341	3.43173e-133	Fibroblast_Les_vs_NonLes.tsv
TIMM17A	1.64046e-137	0.315809	0.401	0.196	4.07211e-133	Fibroblast_Les_vs_NonLes.tsv
UQCC2	1.84632e-137	0.335915	0.406	0.199	4.58312e-133	Fibroblast_Les_vs_NonLes.tsv
ALPL	1.94759e-137	0.406842	0.15	0.023	4.8345e-133	Fibroblast_Les_vs_NonLes.tsv
FAM20A	1.99991e-137	0.280371	0.408	0.198	4.96438e-133	Fibroblast_Les_vs_NonLes.tsv
ATP5MG	2.32548e-137	0.394457	0.897	0.715	5.77253e-133	Fibroblast_Les_vs_NonLes.tsv
GGCT	2.39574e-137	0.358614	0.429	0.223	5.94694e-133	Fibroblast_Les_vs_NonLes.tsv
DRAM1	3.87007e-137	0.42428	0.384	0.187	9.60667e-133	Fibroblast_Les_vs_NonLes.tsv
PLPP3	8.91647e-137	-0.803264	0.757	0.788	2.21334e-132	Fibroblast_Les_vs_NonLes.tsv
ATP2A2	9.41885e-137	0.283896	0.551	0.321	2.33804e-132	Fibroblast_Les_vs_NonLes.tsv
PTX3	2.67569e-136	2.12776	0.247	0.086	6.64187e-132	Fibroblast_Les_vs_NonLes.tsv
SNRPB2	3.56038e-136	0.359921	0.727	0.519	8.83794e-132	Fibroblast_Les_vs_NonLes.tsv
SFRP2	4.91653e-136	-0.763892	0.478	0.645	1.22043e-131	Fibroblast_Les_vs_NonLes.tsv
RECK	3.03964e-135	-0.837561	0.304	0.464	7.5453e-131	Fibroblast_Les_vs_NonLes.tsv
LAMC3	3.7836e-135	-0.738752	0.15	0.323	9.39204e-131	Fibroblast_Les_vs_NonLes.tsv
STRAP	4.52608e-135	0.392795	0.59	0.377	1.12351e-130	Fibroblast_Les_vs_NonLes.tsv
NFIX	6.226e-135	-0.707795	0.665	0.743	1.54548e-130	Fibroblast_Les_vs_NonLes.tsv
CRELD2	3.72383e-134	0.402127	0.484	0.27	9.24365e-130	Fibroblast_Les_vs_NonLes.tsv
PLOD2	4.57473e-134	0.318149	0.274	0.102	1.13558e-129	Fibroblast_Les_vs_NonLes.tsv
KLF4	5.65119e-134	-0.77322	0.566	0.667	1.40279e-129	Fibroblast_Les_vs_NonLes.tsv
CDK2AP2	6.99128e-134	0.43452	0.34	0.153	1.73545e-129	Fibroblast_Les_vs_NonLes.tsv
SRP19	7.11157e-134	0.306049	0.503	0.283	1.7653e-129	Fibroblast_Les_vs_NonLes.tsv
PPP1R18	8.81009e-134	0.333428	0.437	0.231	2.18693e-129	Fibroblast_Les_vs_NonLes.tsv
COA4	1.14038e-133	0.364795	0.521	0.308	2.83076e-129	Fibroblast_Les_vs_NonLes.tsv
EIF3J	3.63955e-133	0.298011	0.498	0.282	9.03446e-129	Fibroblast_Les_vs_NonLes.tsv
ALKAL2	3.65543e-133	-0.706762	0.074	0.231	9.07388e-129	Fibroblast_Les_vs_NonLes.tsv
ELOB	4.16605e-133	0.42885	0.864	0.673	1.03414e-128	Fibroblast_Les_vs_NonLes.tsv
LYZ	5.04572e-133	0.432754	0.119	0.009	1.2525e-128	Fibroblast_Les_vs_NonLes.tsv
ATP13A3	7.74858e-133	0.374729	0.449	0.241	1.92343e-128	Fibroblast_Les_vs_NonLes.tsv
INHBB	8.30552e-133	-0.622532	0.139	0.316	2.06168e-128	Fibroblast_Les_vs_NonLes.tsv
GNB2	1.00855e-132	0.391777	0.791	0.588	2.50351e-128	Fibroblast_Les_vs_NonLes.tsv
HLA-DRA	8.57576e-132	0.701431	0.388	0.193	2.12876e-127	Fibroblast_Les_vs_NonLes.tsv
MOB3B	2.38166e-131	-0.692071	0.123	0.286	5.912e-127	Fibroblast_Les_vs_NonLes.tsv
MYH9	5.92764e-131	0.37548	0.582	0.364	1.47142e-126	Fibroblast_Les_vs_NonLes.tsv
HNRNPM	6.928e-131	0.37967	0.734	0.532	1.71974e-126	Fibroblast_Les_vs_NonLes.tsv
SRPRB	3.87577e-130	0.308699	0.435	0.228	9.62081e-126	Fibroblast_Les_vs_NonLes.tsv
VDAC1	4.93944e-130	0.372165	0.673	0.472	1.22612e-125	Fibroblast_Les_vs_NonLes.tsv
CHN1	1.0272e-129	0.422575	0.286	0.11	2.54981e-125	Fibroblast_Les_vs_NonLes.tsv
STEAP4	2.98252e-129	0.915445	0.477	0.291	7.40352e-125	Fibroblast_Les_vs_NonLes.tsv
CD82	3.03472e-129	0.324446	0.295	0.119	7.53308e-125	Fibroblast_Les_vs_NonLes.tsv
TIMM13	4.12335e-129	0.364953	0.595	0.391	1.02354e-124	Fibroblast_Les_vs_NonLes.tsv
FN1	5.34042e-129	0.827497	0.814	0.68	1.32565e-124	Fibroblast_Les_vs_NonLes.tsv
MAN1A1	5.92545e-129	-0.967606	0.547	0.636	1.47087e-124	Fibroblast_Les_vs_NonLes.tsv
UGCG	8.98943e-129	0.370742	0.487	0.271	2.23145e-124	Fibroblast_Les_vs_NonLes.tsv
OASL	1.14556e-128	0.281046	0.145	0.024	2.84362e-124	Fibroblast_Les_vs_NonLes.tsv
MTCH2	2.02987e-128	0.269227	0.394	0.196	5.03873e-124	Fibroblast_Les_vs_NonLes.tsv
EIF2S2	2.7731e-128	0.38832	0.725	0.521	6.88366e-124	Fibroblast_Les_vs_NonLes.tsv
SSB	4.38675e-128	0.367889	0.785	0.594	1.08892e-123	Fibroblast_Les_vs_NonLes.tsv
LGALS9	4.63121e-128	0.3748	0.236	0.08	1.14961e-123	Fibroblast_Les_vs_NonLes.tsv
NDUFS6	6.91605e-128	0.38058	0.682	0.475	1.71677e-123	Fibroblast_Les_vs_NonLes.tsv
ADAR	5.94709e-127	0.280981	0.586	0.36	1.47625e-122	Fibroblast_Les_vs_NonLes.tsv
DIO2	9.22371e-127	0.782393	0.502	0.297	2.2896e-122	Fibroblast_Les_vs_NonLes.tsv
LAMTOR2	1.64532e-126	0.338387	0.508	0.298	4.08418e-122	Fibroblast_Les_vs_NonLes.tsv
EXPH5	2.96238e-126	-0.518958	0.037	0.163	7.35352e-122	Fibroblast_Les_vs_NonLes.tsv
PSMD1	6.86284e-126	0.305849	0.512	0.3	1.70356e-121	Fibroblast_Les_vs_NonLes.tsv
TWIST1	2.04679e-125	-0.590515	0.677	0.771	5.08074e-121	Fibroblast_Les_vs_NonLes.tsv
REV3L	2.36259e-125	-0.890496	0.582	0.669	5.86465e-121	Fibroblast_Les_vs_NonLes.tsv
MCOLN3	3.02739e-125	-0.508519	0.052	0.189	7.5149e-121	Fibroblast_Les_vs_NonLes.tsv
P4HB	5.28175e-125	0.394103	0.833	0.642	1.31109e-120	Fibroblast_Les_vs_NonLes.tsv
ELOVL5	7.61782e-125	0.252974	0.324	0.142	1.89097e-120	Fibroblast_Les_vs_NonLes.tsv
S1PR3	1.397e-124	0.271718	0.226	0.074	3.46778e-120	Fibroblast_Les_vs_NonLes.tsv
SGCG	1.59884e-124	-0.349892	0.038	0.164	3.96881e-120	Fibroblast_Les_vs_NonLes.tsv
GALNT16	2.0514e-124	-0.463463	0.112	0.274	5.09219e-120	Fibroblast_Les_vs_NonLes.tsv
MDH2	2.19213e-124	0.37522	0.671	0.471	5.44152e-120	Fibroblast_Les_vs_NonLes.tsv
LAMTOR5	2.35824e-124	0.384944	0.729	0.528	5.85385e-120	Fibroblast_Les_vs_NonLes.tsv
GTF3A	2.64873e-124	0.340174	0.604	0.386	6.57494e-120	Fibroblast_Les_vs_NonLes.tsv
PAM	7.12742e-124	-0.813641	0.552	0.65	1.76924e-119	Fibroblast_Les_vs_NonLes.tsv
NINJ1	1.18977e-123	0.614426	0.347	0.17	2.95336e-119	Fibroblast_Les_vs_NonLes.tsv
SERP1	1.65004e-123	0.35695	0.7	0.5	4.09589e-119	Fibroblast_Les_vs_NonLes.tsv
MYADM	2.56324e-123	-0.669175	0.58	0.667	6.36273e-119	Fibroblast_Les_vs_NonLes.tsv
JAK2	2.88988e-123	0.262816	0.297	0.12	7.17355e-119	Fibroblast_Les_vs_NonLes.tsv
EEF1A1	4.45367e-123	0.339526	0.998	0.994	1.10553e-118	Fibroblast_Les_vs_NonLes.tsv
JUND	8.57183e-123	-0.393817	0.931	0.909	2.12779e-118	Fibroblast_Les_vs_NonLes.tsv
UAP1	2.74127e-122	0.566165	0.604	0.416	6.80466e-118	Fibroblast_Les_vs_NonLes.tsv
IL16	3.33005e-122	-0.69206	0.106	0.26	8.26618e-118	Fibroblast_Les_vs_NonLes.tsv
ABCA9	5.056e-122	-0.73601	0.179	0.345	1.25505e-117	Fibroblast_Les_vs_NonLes.tsv
NDUFA13	7.0603e-122	0.369486	0.726	0.483	1.75258e-117	Fibroblast_Les_vs_NonLes.tsv
FCGRT	9.91955e-122	-0.615076	0.626	0.686	2.46233e-117	Fibroblast_Les_vs_NonLes.tsv
ISM1	1.80061e-121	-0.593693	0.097	0.249	4.46966e-117	Fibroblast_Les_vs_NonLes.tsv
RPS29	2.03157e-121	0.390649	0.944	0.814	5.04297e-117	Fibroblast_Les_vs_NonLes.tsv
PPP1CA	2.13619e-121	0.32772	0.56	0.353	5.30268e-117	Fibroblast_Les_vs_NonLes.tsv
NPM1	2.23067e-121	0.405847	0.869	0.728	5.53718e-117	Fibroblast_Les_vs_NonLes.tsv
LGR5	2.44686e-121	-0.311264	0.009	0.107	6.07384e-117	Fibroblast_Les_vs_NonLes.tsv
ARPC5L	3.24342e-121	0.287436	0.374	0.187	8.05113e-117	Fibroblast_Les_vs_NonLes.tsv
CCT2	8.4071e-121	0.337032	0.566	0.36	2.0869e-116	Fibroblast_Les_vs_NonLes.tsv
HNRNPAB	1.30893e-120	0.356828	0.633	0.426	3.24915e-116	Fibroblast_Les_vs_NonLes.tsv
A2M	1.75833e-120	0.564381	0.375	0.184	4.3647e-116	Fibroblast_Les_vs_NonLes.tsv
PTGES	2.61563e-120	0.488408	0.433	0.246	6.49278e-116	Fibroblast_Les_vs_NonLes.tsv
TBCA	3.11825e-120	0.323409	0.761	0.559	7.74043e-116	Fibroblast_Les_vs_NonLes.tsv
ADAMTS4	3.99476e-120	0.429184	0.329	0.147	9.9162e-116	Fibroblast_Les_vs_NonLes.tsv
PML	4.02092e-120	0.25049	0.405	0.208	9.98113e-116	Fibroblast_Les_vs_NonLes.tsv
CP	4.63526e-120	-0.867599	0.273	0.434	1.15061e-115	Fibroblast_Les_vs_NonLes.tsv
USP53	8.12749e-120	-0.789822	0.279	0.44	2.01749e-115	Fibroblast_Les_vs_NonLes.tsv
ATP5MPL	1.52337e-119	0.388958	0.72	0.522	3.78145e-115	Fibroblast_Les_vs_NonLes.tsv
PPP4C	2.16297e-119	0.301881	0.528	0.322	5.36915e-115	Fibroblast_Les_vs_NonLes.tsv
TACC1	2.80756e-119	-0.693444	0.574	0.664	6.96921e-115	Fibroblast_Les_vs_NonLes.tsv
PANX1	3.15053e-119	0.251282	0.235	0.082	7.82055e-115	Fibroblast_Les_vs_NonLes.tsv
BZW1	3.53562e-119	0.3376	0.765	0.578	8.77646e-115	Fibroblast_Les_vs_NonLes.tsv
UBE2L3	4.78456e-119	0.318124	0.647	0.447	1.18767e-114	Fibroblast_Les_vs_NonLes.tsv
MORF4L2	5.42519e-119	0.367019	0.749	0.552	1.3467e-114	Fibroblast_Les_vs_NonLes.tsv
APEX1	5.63078e-119	0.366034	0.663	0.462	1.39773e-114	Fibroblast_Les_vs_NonLes.tsv
FBLN2	1.00907e-118	-0.632927	0.806	0.826	2.5048e-114	Fibroblast_Les_vs_NonLes.tsv
CYB5A	1.03598e-118	0.46282	0.785	0.596	2.57161e-114	Fibroblast_Les_vs_NonLes.tsv
GAR1	1.72244e-118	0.275924	0.35	0.168	4.27561e-114	Fibroblast_Les_vs_NonLes.tsv
LEPROT	1.9591e-118	-0.529795	0.708	0.734	4.86308e-114	Fibroblast_Les_vs_NonLes.tsv
C15orf48	2.10071e-118	0.298308	0.111	0.01	5.21459e-114	Fibroblast_Les_vs_NonLes.tsv
HM13	2.4096e-118	0.34142	0.675	0.463	5.98135e-114	Fibroblast_Les_vs_NonLes.tsv
ARL6IP5	2.85124e-118	-0.503939	0.802	0.783	7.07762e-114	Fibroblast_Les_vs_NonLes.tsv
COL6A3	3.64758e-118	0.549618	0.915	0.868	9.0544e-114	Fibroblast_Les_vs_NonLes.tsv
UBL5	4.39868e-118	0.383831	0.819	0.61	1.09188e-113	Fibroblast_Les_vs_NonLes.tsv
FOSL2	5.15297e-118	0.359726	0.576	0.37	1.27912e-113	Fibroblast_Les_vs_NonLes.tsv
RARS	5.32661e-118	0.277439	0.446	0.249	1.32222e-113	Fibroblast_Les_vs_NonLes.tsv
TUBB	8.47822e-118	0.432603	0.91	0.763	2.10455e-113	Fibroblast_Les_vs_NonLes.tsv
CEBPB	8.97582e-118	0.664467	0.905	0.771	2.22807e-113	Fibroblast_Les_vs_NonLes.tsv
VMP1	3.19803e-117	0.374888	0.745	0.552	7.93848e-113	Fibroblast_Les_vs_NonLes.tsv
ATP5MD	4.20608e-117	0.376704	0.763	0.572	1.04408e-112	Fibroblast_Les_vs_NonLes.tsv
UQCR10	6.86341e-117	0.363604	0.713	0.517	1.70371e-112	Fibroblast_Les_vs_NonLes.tsv
ARPC1A	8.13517e-117	0.323337	0.507	0.312	2.01939e-112	Fibroblast_Les_vs_NonLes.tsv
SAMD9	2.08872e-116	0.310953	0.343	0.161	5.18482e-112	Fibroblast_Les_vs_NonLes.tsv
TAX1BP3	2.48044e-116	0.376704	0.648	0.429	6.15719e-112	Fibroblast_Les_vs_NonLes.tsv
CXCL14	5.84618e-116	-0.653378	0.819	0.882	1.4512e-111	Fibroblast_Les_vs_NonLes.tsv
COL14A1	6.42785e-116	-0.885472	0.313	0.472	1.59558e-111	Fibroblast_Les_vs_NonLes.tsv
ZNF593	1.34537e-115	0.259118	0.347	0.167	3.33961e-111	Fibroblast_Les_vs_NonLes.tsv
PGAM1	1.42017e-115	0.376714	0.684	0.495	3.5253e-111	Fibroblast_Les_vs_NonLes.tsv
SEMA3D	2.39945e-115	-0.616508	0.089	0.234	5.95616e-111	Fibroblast_Les_vs_NonLes.tsv
IER2	4.37444e-115	-0.774949	0.72	0.754	1.08587e-110	Fibroblast_Les_vs_NonLes.tsv
BNC2	4.82535e-115	0.387815	0.265	0.108	1.1978e-110	Fibroblast_Les_vs_NonLes.tsv
NDUFAB1	1.29347e-114	0.343724	0.599	0.399	3.21077e-110	Fibroblast_Les_vs_NonLes.tsv
CLEC3B	1.67954e-114	-0.373107	0.067	0.203	4.16912e-110	Fibroblast_Les_vs_NonLes.tsv
SRSF9	1.86128e-114	0.334708	0.748	0.566	4.62026e-110	Fibroblast_Les_vs_NonLes.tsv
CLIC1	2.38689e-114	0.405455	0.799	0.599	5.92499e-110	Fibroblast_Les_vs_NonLes.tsv
STEAP2	2.50123e-114	0.448189	0.466	0.273	6.2088e-110	Fibroblast_Les_vs_NonLes.tsv
CNDP2	2.50675e-114	0.265649	0.372	0.189	6.22251e-110	Fibroblast_Les_vs_NonLes.tsv
KPNA2	4.37723e-114	0.266122	0.309	0.139	1.08656e-109	Fibroblast_Les_vs_NonLes.tsv
MCTS1	8.52354e-114	0.326488	0.447	0.253	2.1158e-109	Fibroblast_Les_vs_NonLes.tsv
BAX	2.2256e-113	0.303558	0.404	0.216	5.52461e-109	Fibroblast_Les_vs_NonLes.tsv
PCLAF	4.94239e-113	0.31395	0.103	0.008	1.22685e-108	Fibroblast_Les_vs_NonLes.tsv
SPTBN1	8.23637e-113	-0.669782	0.647	0.719	2.04451e-108	Fibroblast_Les_vs_NonLes.tsv
SRA1	3.55731e-112	0.265837	0.39	0.202	8.83032e-108	Fibroblast_Les_vs_NonLes.tsv
HEG1	9.49534e-112	0.261186	0.391	0.203	2.35703e-107	Fibroblast_Les_vs_NonLes.tsv
FCER1G	1.34545e-111	0.341423	0.113	0.014	3.3398e-107	Fibroblast_Les_vs_NonLes.tsv
NDUFS5	1.71019e-111	0.378613	0.8	0.617	4.24522e-107	Fibroblast_Les_vs_NonLes.tsv
COPS8	2.41015e-111	0.366893	0.5	0.31	5.98271e-107	Fibroblast_Les_vs_NonLes.tsv
RPS12	3.91655e-111	0.299026	0.991	0.942	9.72206e-107	Fibroblast_Les_vs_NonLes.tsv
OLFML2B	4.27982e-111	0.342552	0.452	0.26	1.06238e-106	Fibroblast_Les_vs_NonLes.tsv
SQOR	5.57016e-111	0.373018	0.397	0.223	1.38268e-106	Fibroblast_Les_vs_NonLes.tsv
YWHAG	5.88181e-111	0.314945	0.524	0.324	1.46004e-106	Fibroblast_Les_vs_NonLes.tsv
NDUFB3	7.58283e-111	0.310585	0.557	0.356	1.88229e-106	Fibroblast_Les_vs_NonLes.tsv
SEC11A	8.45616e-111	0.346098	0.847	0.668	2.09907e-106	Fibroblast_Les_vs_NonLes.tsv
EPHX1	9.14508e-111	-0.527108	0.402	0.545	2.27008e-106	Fibroblast_Les_vs_NonLes.tsv
RBM3	1.39956e-110	0.374523	0.901	0.75	3.47412e-106	Fibroblast_Les_vs_NonLes.tsv
LAGE3	2.22101e-110	0.283464	0.351	0.174	5.51322e-106	Fibroblast_Les_vs_NonLes.tsv
LAMA2	2.27688e-110	-0.78208	0.475	0.601	5.6519e-106	Fibroblast_Les_vs_NonLes.tsv
PSMD11	2.33942e-110	0.289165	0.546	0.342	5.80714e-106	Fibroblast_Les_vs_NonLes.tsv
TSFM	3.76045e-110	0.252164	0.347	0.171	9.33456e-106	Fibroblast_Les_vs_NonLes.tsv
XG	6.09326e-110	-0.468165	0.143	0.293	1.51253e-105	Fibroblast_Les_vs_NonLes.tsv
TXNL1	6.37619e-110	0.307002	0.611	0.412	1.58276e-105	Fibroblast_Les_vs_NonLes.tsv
JPT1	9.20371e-110	0.300482	0.378	0.197	2.28464e-105	Fibroblast_Les_vs_NonLes.tsv
CD9	1.02095e-109	-0.485354	0.728	0.803	2.5343e-105	Fibroblast_Les_vs_NonLes.tsv
SLIRP	1.56553e-109	0.383127	0.656	0.47	3.88611e-105	Fibroblast_Les_vs_NonLes.tsv
ALDH1A1	1.78129e-109	-0.560302	0.16	0.318	4.42169e-105	Fibroblast_Les_vs_NonLes.tsv
RAI2	1.78607e-109	-0.465166	0.156	0.311	4.43355e-105	Fibroblast_Les_vs_NonLes.tsv
UBE2N	2.12413e-109	0.325325	0.555	0.361	5.27274e-105	Fibroblast_Les_vs_NonLes.tsv
SBNO2	2.19454e-109	0.255853	0.282	0.122	5.4475e-105	Fibroblast_Les_vs_NonLes.tsv
CFB	2.35321e-109	0.524354	0.269	0.12	5.84138e-105	Fibroblast_Les_vs_NonLes.tsv
YWHAB	5.64683e-109	0.345797	0.875	0.711	1.40171e-104	Fibroblast_Les_vs_NonLes.tsv
EIF6	6.31093e-109	0.311541	0.537	0.339	1.56656e-104	Fibroblast_Les_vs_NonLes.tsv
FOXP1	1.94133e-108	0.377186	0.528	0.33	4.81895e-104	Fibroblast_Les_vs_NonLes.tsv
PDGFD	2.12081e-108	-0.631254	0.248	0.41	5.26449e-104	Fibroblast_Les_vs_NonLes.tsv
COL4A1	2.59679e-108	0.475703	0.611	0.399	6.44601e-104	Fibroblast_Les_vs_NonLes.tsv
RPN1	4.64332e-108	0.285501	0.591	0.384	1.15261e-103	Fibroblast_Les_vs_NonLes.tsv
GAS1	6.23036e-108	-0.734474	0.584	0.674	1.54656e-103	Fibroblast_Les_vs_NonLes.tsv
PI16	6.43866e-108	-0.738506	0.258	0.438	1.59827e-103	Fibroblast_Les_vs_NonLes.tsv
PSMD7	7.21883e-108	0.303906	0.591	0.389	1.79193e-103	Fibroblast_Les_vs_NonLes.tsv
SAMD9L	8.13471e-108	0.293283	0.318	0.151	2.01928e-103	Fibroblast_Les_vs_NonLes.tsv
RTRAF	1.48645e-107	0.308496	0.718	0.541	3.68982e-103	Fibroblast_Les_vs_NonLes.tsv
LMCD1	3.7491e-107	0.511461	0.484	0.306	9.3064e-103	Fibroblast_Les_vs_NonLes.tsv
THBS2	7.53927e-107	-0.888649	0.6	0.682	1.87147e-102	Fibroblast_Les_vs_NonLes.tsv
GLRX	1.18544e-106	0.387103	0.474	0.288	2.94262e-102	Fibroblast_Les_vs_NonLes.tsv
VASP	2.33571e-106	0.263006	0.328	0.159	5.79794e-102	Fibroblast_Les_vs_NonLes.tsv
YBX1	3.94802e-106	0.369846	0.933	0.802	9.80016e-102	Fibroblast_Les_vs_NonLes.tsv
S100A10	6.05509e-106	0.451166	0.982	0.932	1.50305e-101	Fibroblast_Les_vs_NonLes.tsv
FOXN3	1.56414e-105	-0.676753	0.388	0.526	3.88266e-101	Fibroblast_Les_vs_NonLes.tsv
PSMA5	1.99112e-105	0.285312	0.504	0.311	4.94255e-101	Fibroblast_Les_vs_NonLes.tsv
TPM2	3.05635e-105	0.491777	0.523	0.339	7.58677e-101	Fibroblast_Les_vs_NonLes.tsv
TBCB	3.65559e-105	0.393909	0.662	0.46	9.07428e-101	Fibroblast_Les_vs_NonLes.tsv
TPM4	2.72154e-104	0.327809	0.798	0.636	6.75568e-100	Fibroblast_Les_vs_NonLes.tsv
LSM5	4.53134e-104	0.32521	0.601	0.41	1.12481e-99	Fibroblast_Les_vs_NonLes.tsv
EPHB6	5.36322e-104	-0.468614	0.105	0.246	1.33131e-99	Fibroblast_Les_vs_NonLes.tsv
MARCH3	8.25298e-104	0.289126	0.208	0.073	2.04864e-99	Fibroblast_Les_vs_NonLes.tsv
ACTN1	1.29475e-103	0.312943	0.598	0.405	3.21395e-99	Fibroblast_Les_vs_NonLes.tsv
PIM1	1.32825e-103	0.3456	0.405	0.222	3.29712e-99	Fibroblast_Les_vs_NonLes.tsv
PPM1G	1.50608e-103	0.26559	0.522	0.327	3.73855e-99	Fibroblast_Les_vs_NonLes.tsv
SUSD6	2.37572e-103	0.252404	0.29	0.13	5.89726e-99	Fibroblast_Les_vs_NonLes.tsv
ANGPTL1	2.82665e-103	-0.794035	0.3	0.433	7.01659e-99	Fibroblast_Les_vs_NonLes.tsv
UGP2	1.12872e-102	0.431471	0.719	0.549	2.80182e-98	Fibroblast_Les_vs_NonLes.tsv
PLSCR4	1.70413e-102	-0.560767	0.38	0.524	4.23016e-98	Fibroblast_Les_vs_NonLes.tsv
NID2	2.91029e-102	0.253374	0.311	0.147	7.22423e-98	Fibroblast_Les_vs_NonLes.tsv
BOLA3	3.48855e-102	0.274507	0.417	0.236	8.65964e-98	Fibroblast_Les_vs_NonLes.tsv
ANGPTL2	3.49721e-102	0.334006	0.59	0.388	8.68114e-98	Fibroblast_Les_vs_NonLes.tsv
MFAP4	4.96553e-102	-0.648728	0.592	0.67	1.23259e-97	Fibroblast_Les_vs_NonLes.tsv
LGALS3	8.10063e-102	-0.458705	0.917	0.848	2.01082e-97	Fibroblast_Les_vs_NonLes.tsv
LGALS3BP	9.57651e-102	0.455471	0.562	0.354	2.37718e-97	Fibroblast_Les_vs_NonLes.tsv
HIF3A	1.42446e-101	-0.429439	0.054	0.174	3.53593e-97	Fibroblast_Les_vs_NonLes.tsv
DCLK1	4.06678e-101	-0.85916	0.487	0.597	1.0095e-96	Fibroblast_Les_vs_NonLes.tsv
H2AFZ	7.29999e-101	0.443773	0.757	0.579	1.81208e-96	Fibroblast_Les_vs_NonLes.tsv
GRAMD1A	7.88579e-101	0.251208	0.295	0.135	1.95749e-96	Fibroblast_Les_vs_NonLes.tsv
APCDD1	1.2586e-100	-0.994445	0.39	0.535	3.12422e-96	Fibroblast_Les_vs_NonLes.tsv
CNTN1	3.72978e-100	-0.48292	0.14	0.289	9.25842e-96	Fibroblast_Les_vs_NonLes.tsv
PCOLCE2	1.07208e-99	-0.571887	0.107	0.238	2.66122e-95	Fibroblast_Les_vs_NonLes.tsv
DIO3OS	2.66524e-99	-0.376633	0.075	0.204	6.61592e-95	Fibroblast_Les_vs_NonLes.tsv
MIR4435-2HG	2.91497e-99	0.295256	0.374	0.202	7.23582e-95	Fibroblast_Les_vs_NonLes.tsv
COX5A	4.75614e-99	0.256856	0.502	0.316	1.18062e-94	Fibroblast_Les_vs_NonLes.tsv
MRPS21	5.97746e-99	0.322267	0.698	0.506	1.48379e-94	Fibroblast_Les_vs_NonLes.tsv
MTSS1	6.67457e-99	-0.499451	0.093	0.228	1.65683e-94	Fibroblast_Les_vs_NonLes.tsv
DRAP1	7.45025e-99	0.297711	0.622	0.423	1.84937e-94	Fibroblast_Les_vs_NonLes.tsv
SPATS2L	1.03341e-98	0.426336	0.686	0.494	2.56522e-94	Fibroblast_Les_vs_NonLes.tsv
NBL1	1.27861e-98	-0.698334	0.466	0.582	3.17388e-94	Fibroblast_Les_vs_NonLes.tsv
CTSF	1.53845e-98	-0.595761	0.268	0.412	3.8189e-94	Fibroblast_Les_vs_NonLes.tsv
CD47	1.54232e-98	0.424891	0.781	0.611	3.8285e-94	Fibroblast_Les_vs_NonLes.tsv
TNFRSF1A	2.30248e-98	0.299932	0.682	0.471	5.71545e-94	Fibroblast_Les_vs_NonLes.tsv
C11orf96	5.53641e-98	0.668903	0.643	0.431	1.3743e-93	Fibroblast_Les_vs_NonLes.tsv
SLC39A7	6.15485e-98	0.281575	0.548	0.347	1.52782e-93	Fibroblast_Les_vs_NonLes.tsv
BTF3	5.28455e-97	0.29917	0.946	0.82	1.31178e-92	Fibroblast_Les_vs_NonLes.tsv
ANKRD12	6.16748e-97	-0.685904	0.606	0.68	1.53095e-92	Fibroblast_Les_vs_NonLes.tsv
HSD11B1	6.51494e-97	0.440829	0.282	0.138	1.6172e-92	Fibroblast_Les_vs_NonLes.tsv
AHSA1	1.24531e-96	0.277924	0.421	0.243	3.09124e-92	Fibroblast_Les_vs_NonLes.tsv
LOX	1.8248e-96	-0.678055	0.511	0.614	4.5297e-92	Fibroblast_Les_vs_NonLes.tsv
RPL31	2.50942e-96	-0.67283	0.635	0.665	6.22914e-92	Fibroblast_Les_vs_NonLes.tsv
CDKN3	3.54506e-96	0.319182	0.145	0.037	8.79991e-92	Fibroblast_Les_vs_NonLes.tsv
LTBP3	4.68579e-96	-0.638388	0.343	0.485	1.16315e-91	Fibroblast_Les_vs_NonLes.tsv
ABCA10	1.13009e-95	-0.766645	0.142	0.287	2.80523e-91	Fibroblast_Les_vs_NonLes.tsv
MT-CYB	1.29667e-95	-0.552163	0.992	0.991	3.21872e-91	Fibroblast_Les_vs_NonLes.tsv
ARF1	2.03803e-95	0.294398	0.836	0.682	5.059e-91	Fibroblast_Les_vs_NonLes.tsv
CTDNEP1	2.16445e-95	0.279386	0.602	0.411	5.37282e-91	Fibroblast_Les_vs_NonLes.tsv
TMEM208	4.38203e-95	0.304095	0.51	0.33	1.08775e-90	Fibroblast_Les_vs_NonLes.tsv
NFKB1	7.96266e-95	0.26126	0.469	0.283	1.97657e-90	Fibroblast_Les_vs_NonLes.tsv
CORIN	9.68003e-95	-0.692344	0.119	0.252	2.40287e-90	Fibroblast_Les_vs_NonLes.tsv
MLEC	1.75442e-94	0.271355	0.617	0.423	4.35499e-90	Fibroblast_Les_vs_NonLes.tsv
ATP5F1B	3.52159e-94	0.315817	0.755	0.58	8.74164e-90	Fibroblast_Les_vs_NonLes.tsv
CDKN1C	1.07605e-93	-0.544047	0.434	0.572	2.67108e-89	Fibroblast_Les_vs_NonLes.tsv
TXNL4A	1.29373e-93	0.250973	0.482	0.296	3.21144e-89	Fibroblast_Les_vs_NonLes.tsv
AURKAIP1	3.38276e-93	0.302193	0.628	0.449	8.39702e-89	Fibroblast_Les_vs_NonLes.tsv
NOVA1	4.66058e-93	-0.661547	0.42	0.535	1.1569e-88	Fibroblast_Les_vs_NonLes.tsv
PTP4A2	5.6348e-93	0.258921	0.771	0.605	1.39873e-88	Fibroblast_Les_vs_NonLes.tsv
RPL36A	7.89094e-93	0.260391	0.794	0.547	1.95877e-88	Fibroblast_Les_vs_NonLes.tsv
PIM3	1.84577e-92	0.33931	0.451	0.273	4.58177e-88	Fibroblast_Les_vs_NonLes.tsv
HSD17B10	5.8197e-92	0.300153	0.563	0.377	1.44462e-87	Fibroblast_Les_vs_NonLes.tsv
FAM177A1	7.66627e-92	0.285615	0.517	0.331	1.903e-87	Fibroblast_Les_vs_NonLes.tsv
ELOC	1.0272e-91	0.285386	0.599	0.418	2.54981e-87	Fibroblast_Les_vs_NonLes.tsv
SH3D19	1.13425e-91	-0.642699	0.358	0.484	2.81556e-87	Fibroblast_Les_vs_NonLes.tsv
NDRG2	1.36642e-91	-0.383283	0.1	0.232	3.39186e-87	Fibroblast_Les_vs_NonLes.tsv
CKB	3.15336e-91	-0.51736	0.231	0.381	7.82757e-87	Fibroblast_Les_vs_NonLes.tsv
ASIP	6.01406e-91	-0.365316	0.047	0.155	1.49287e-86	Fibroblast_Les_vs_NonLes.tsv
NDUFB2	7.16851e-91	0.297103	0.738	0.553	1.77944e-86	Fibroblast_Les_vs_NonLes.tsv
TIMM8B	7.56111e-91	0.275306	0.476	0.297	1.8769e-86	Fibroblast_Les_vs_NonLes.tsv
MRPL3	1.01527e-90	0.259709	0.488	0.309	2.52021e-86	Fibroblast_Les_vs_NonLes.tsv
C19orf66	1.2288e-90	0.2802	0.383	0.217	3.05025e-86	Fibroblast_Les_vs_NonLes.tsv
CD302	2.7064e-90	-0.571789	0.338	0.462	6.71809e-86	Fibroblast_Les_vs_NonLes.tsv
EIF4A3	3.00618e-90	0.376243	0.576	0.394	7.46224e-86	Fibroblast_Les_vs_NonLes.tsv
SULF1	7.80908e-90	0.338483	0.202	0.077	1.93845e-85	Fibroblast_Les_vs_NonLes.tsv
TCEAL8	1.12053e-89	0.254521	0.632	0.426	2.78149e-85	Fibroblast_Les_vs_NonLes.tsv
RPS16	1.45316e-89	0.275229	0.974	0.9	3.60717e-85	Fibroblast_Les_vs_NonLes.tsv
ATP5MF	1.8097e-89	0.299691	0.688	0.488	4.49222e-85	Fibroblast_Les_vs_NonLes.tsv
ATP5MC3	1.94811e-89	0.304278	0.763	0.598	4.83579e-85	Fibroblast_Les_vs_NonLes.tsv
GALNT15	5.28942e-89	-0.885263	0.104	0.224	1.31299e-84	Fibroblast_Les_vs_NonLes.tsv
PSMG3	8.87436e-89	0.256391	0.42	0.247	2.20288e-84	Fibroblast_Les_vs_NonLes.tsv
MLF2	1.35687e-88	0.292068	0.628	0.444	3.36815e-84	Fibroblast_Les_vs_NonLes.tsv
TCF4	1.50531e-88	-0.576341	0.868	0.902	3.73664e-84	Fibroblast_Les_vs_NonLes.tsv
UBA52	1.99697e-88	0.265907	0.962	0.852	4.95709e-84	Fibroblast_Les_vs_NonLes.tsv
CHMP5	2.87025e-88	0.321023	0.604	0.427	7.12481e-84	Fibroblast_Les_vs_NonLes.tsv
HACD3	6.89795e-88	0.259524	0.481	0.302	1.71228e-83	Fibroblast_Les_vs_NonLes.tsv
BMP4	9.73321e-88	-0.640355	0.204	0.346	2.41607e-83	Fibroblast_Les_vs_NonLes.tsv
SLCO3A1	1.01184e-87	0.267149	0.464	0.29	2.51168e-83	Fibroblast_Les_vs_NonLes.tsv
PRDX4	1.25465e-87	0.347465	0.641	0.454	3.11441e-83	Fibroblast_Les_vs_NonLes.tsv
TNFAIP2	1.66918e-87	0.606434	0.614	0.464	4.1434e-83	Fibroblast_Les_vs_NonLes.tsv
SNU13	1.94616e-87	0.281193	0.715	0.533	4.83094e-83	Fibroblast_Les_vs_NonLes.tsv
MPZL1	3.00795e-87	0.257172	0.626	0.432	7.46663e-83	Fibroblast_Les_vs_NonLes.tsv
PCMTD1	7.18583e-87	-0.496696	0.383	0.517	1.78374e-82	Fibroblast_Les_vs_NonLes.tsv
NDUFAF8	1.2251e-86	0.272535	0.534	0.353	3.04106e-82	Fibroblast_Les_vs_NonLes.tsv
IMPDH2	2.1065e-86	0.331539	0.648	0.473	5.22897e-82	Fibroblast_Les_vs_NonLes.tsv
ANK2	3.31195e-86	-0.664959	0.405	0.516	8.22124e-82	Fibroblast_Les_vs_NonLes.tsv
TMEM173	5.57235e-86	0.314871	0.592	0.401	1.38322e-81	Fibroblast_Les_vs_NonLes.tsv
CHCHD2	8.902e-86	0.295744	0.919	0.777	2.20974e-81	Fibroblast_Les_vs_NonLes.tsv
IFIT1	9.11511e-86	0.694175	0.332	0.19	2.26264e-81	Fibroblast_Les_vs_NonLes.tsv
INSIG1	1.24381e-85	0.385675	0.408	0.244	3.0875e-81	Fibroblast_Les_vs_NonLes.tsv
ANG	3.18109e-85	-0.3742	0.192	0.334	7.89643e-81	Fibroblast_Les_vs_NonLes.tsv
HMGN1	3.45844e-85	0.255757	0.641	0.448	8.58488e-81	Fibroblast_Les_vs_NonLes.tsv
SNRPB	5.90887e-85	0.271686	0.647	0.469	1.46676e-80	Fibroblast_Les_vs_NonLes.tsv
KLF13	6.15888e-85	-0.698331	0.381	0.489	1.52882e-80	Fibroblast_Les_vs_NonLes.tsv
NT5E	7.76216e-85	0.328948	0.566	0.379	1.9268e-80	Fibroblast_Les_vs_NonLes.tsv
SELENOK	9.01912e-85	0.330662	0.696	0.518	2.23882e-80	Fibroblast_Les_vs_NonLes.tsv
GUK1	1.04892e-84	0.278326	0.775	0.6	2.60373e-80	Fibroblast_Les_vs_NonLes.tsv
TAGLN	2.07947e-84	0.545515	0.443	0.274	5.16188e-80	Fibroblast_Les_vs_NonLes.tsv
RER1	2.48611e-84	0.290503	0.689	0.523	6.17126e-80	Fibroblast_Les_vs_NonLes.tsv
APOL3	2.97581e-84	0.271836	0.309	0.162	7.38684e-80	Fibroblast_Les_vs_NonLes.tsv
SRSF2	3.18903e-84	0.285355	0.783	0.61	7.91612e-80	Fibroblast_Les_vs_NonLes.tsv
NUCKS1	3.61998e-84	-0.401977	0.875	0.86	8.98587e-80	Fibroblast_Les_vs_NonLes.tsv
RPS19BP1	4.21611e-84	0.337076	0.643	0.464	1.04657e-79	Fibroblast_Les_vs_NonLes.tsv
MARCKSL1	5.33389e-84	0.264178	0.38	0.212	1.32403e-79	Fibroblast_Les_vs_NonLes.tsv
WDR1	7.0917e-84	0.270363	0.496	0.323	1.76037e-79	Fibroblast_Les_vs_NonLes.tsv
FIBP	7.14233e-84	0.270298	0.476	0.302	1.77294e-79	Fibroblast_Les_vs_NonLes.tsv
ST3GAL5	9.2251e-84	-0.482551	0.183	0.319	2.28995e-79	Fibroblast_Les_vs_NonLes.tsv
C1orf122	1.1544e-83	0.279661	0.496	0.324	2.86556e-79	Fibroblast_Les_vs_NonLes.tsv
CLTB	2.02445e-83	0.283573	0.682	0.493	5.0253e-79	Fibroblast_Les_vs_NonLes.tsv
CPXM1	3.28126e-83	0.260162	0.275	0.134	8.14507e-79	Fibroblast_Les_vs_NonLes.tsv
ATP5PB	4.78633e-83	0.273658	0.638	0.457	1.18811e-78	Fibroblast_Les_vs_NonLes.tsv
RPL10	5.01696e-83	-0.292563	0.993	0.96	1.24536e-78	Fibroblast_Les_vs_NonLes.tsv
CDC26	5.7602e-83	0.259379	0.526	0.347	1.42985e-78	Fibroblast_Les_vs_NonLes.tsv
TMEM165	8.90936e-83	0.251498	0.667	0.482	2.21157e-78	Fibroblast_Les_vs_NonLes.tsv
CAST	9.74738e-83	-0.527881	0.809	0.772	2.41959e-78	Fibroblast_Les_vs_NonLes.tsv
RPL27	9.95327e-83	0.281568	0.941	0.822	2.4707e-78	Fibroblast_Les_vs_NonLes.tsv
ARHGDIA	1.12276e-82	0.268156	0.676	0.493	2.78702e-78	Fibroblast_Les_vs_NonLes.tsv
RPL41	1.49987e-82	0.260223	0.995	0.948	3.72313e-78	Fibroblast_Les_vs_NonLes.tsv
GLDN	1.50034e-82	-0.519464	0.284	0.431	3.7243e-78	Fibroblast_Les_vs_NonLes.tsv
SRI	4.1082e-82	0.321573	0.739	0.577	1.01978e-77	Fibroblast_Les_vs_NonLes.tsv
CEP126	4.68565e-82	-0.555132	0.263	0.403	1.16312e-77	Fibroblast_Les_vs_NonLes.tsv
PSMD8	5.84193e-82	0.27454	0.703	0.531	1.45014e-77	Fibroblast_Les_vs_NonLes.tsv
SON	1.03649e-81	-0.470062	0.817	0.821	2.57289e-77	Fibroblast_Les_vs_NonLes.tsv
HSBP1	1.99676e-81	0.259101	0.711	0.532	4.95656e-77	Fibroblast_Les_vs_NonLes.tsv
ADRM1	2.05305e-81	0.253884	0.498	0.326	5.09628e-77	Fibroblast_Les_vs_NonLes.tsv
RGS22	5.51184e-81	-0.383228	0.081	0.194	1.3682e-76	Fibroblast_Les_vs_NonLes.tsv
FOXO1	6.23435e-81	-0.710073	0.229	0.355	1.54755e-76	Fibroblast_Les_vs_NonLes.tsv
HLF	6.59993e-81	-0.410892	0.07	0.18	1.6383e-76	Fibroblast_Les_vs_NonLes.tsv
CES1	8.09963e-81	-0.63854	0.13	0.254	2.01057e-76	Fibroblast_Les_vs_NonLes.tsv
IFIT2	8.22544e-81	0.764604	0.235	0.111	2.0418e-76	Fibroblast_Les_vs_NonLes.tsv
MEDAG	1.12404e-80	0.4465	0.408	0.255	2.7902e-76	Fibroblast_Les_vs_NonLes.tsv
NDUFA4	1.88261e-80	0.304159	0.829	0.658	4.67319e-76	Fibroblast_Les_vs_NonLes.tsv
FIGN	1.88736e-80	-0.380364	0.07	0.179	4.68498e-76	Fibroblast_Les_vs_NonLes.tsv
RPS26	2.00375e-80	0.333044	0.946	0.779	4.97391e-76	Fibroblast_Les_vs_NonLes.tsv
RHOA	2.00693e-80	0.291422	0.889	0.726	4.9818e-76	Fibroblast_Les_vs_NonLes.tsv
RRAD	3.92608e-80	0.310852	0.173	0.062	9.74571e-76	Fibroblast_Les_vs_NonLes.tsv
HSPB2	4.2722e-80	-0.318668	0.145	0.272	1.06049e-75	Fibroblast_Les_vs_NonLes.tsv
COPZ1	4.5204e-80	0.263969	0.546	0.364	1.1221e-75	Fibroblast_Les_vs_NonLes.tsv
CSNK2B	6.62448e-80	0.257071	0.68	0.496	1.6444e-75	Fibroblast_Les_vs_NonLes.tsv
CNKSR2	1.1311e-79	-0.28679	0.022	0.104	2.80774e-75	Fibroblast_Les_vs_NonLes.tsv
MAGOH	1.35903e-79	0.255893	0.536	0.365	3.37351e-75	Fibroblast_Les_vs_NonLes.tsv
SELENOM	4.81697e-79	0.332267	0.907	0.752	1.19572e-74	Fibroblast_Les_vs_NonLes.tsv
STAT2	6.96288e-79	0.308244	0.564	0.394	1.7284e-74	Fibroblast_Les_vs_NonLes.tsv
FGFBP2	1.0155e-78	-0.568013	0.08	0.196	2.52079e-74	Fibroblast_Les_vs_NonLes.tsv
HMOX1	1.45924e-78	0.436103	0.28	0.146	3.62227e-74	Fibroblast_Les_vs_NonLes.tsv
SSBP1	1.97025e-78	0.263279	0.698	0.536	4.89074e-74	Fibroblast_Les_vs_NonLes.tsv
SLC39A1	2.20318e-78	0.271486	0.592	0.418	5.46895e-74	Fibroblast_Les_vs_NonLes.tsv
GSTM5	2.22581e-78	-0.370762	0.169	0.298	5.52512e-74	Fibroblast_Les_vs_NonLes.tsv
CPQ	3.32362e-78	-0.52434	0.482	0.556	8.25021e-74	Fibroblast_Les_vs_NonLes.tsv
SBDS	3.96033e-78	-0.575773	0.577	0.632	9.83074e-74	Fibroblast_Les_vs_NonLes.tsv
DAB2	4.02404e-78	0.31667	0.805	0.639	9.98886e-74	Fibroblast_Les_vs_NonLes.tsv
CCNG2	6.39274e-78	-0.472012	0.26	0.395	1.58687e-73	Fibroblast_Les_vs_NonLes.tsv
NTN1	6.62385e-78	-0.455974	0.101	0.215	1.64424e-73	Fibroblast_Les_vs_NonLes.tsv
LMAN2	6.85488e-78	0.276746	0.632	0.455	1.70159e-73	Fibroblast_Les_vs_NonLes.tsv
SDC4	7.25004e-78	0.321572	0.386	0.234	1.79968e-73	Fibroblast_Les_vs_NonLes.tsv
FGD4	7.76066e-78	-0.492353	0.132	0.254	1.92643e-73	Fibroblast_Les_vs_NonLes.tsv
ZNF385D	1.46803e-77	-0.510882	0.094	0.206	3.64408e-73	Fibroblast_Les_vs_NonLes.tsv
COL4A2	2.82779e-77	0.387528	0.621	0.441	7.01941e-73	Fibroblast_Les_vs_NonLes.tsv
TFPI	3.01795e-77	-0.521314	0.422	0.534	7.49147e-73	Fibroblast_Les_vs_NonLes.tsv
DNAJB9	3.48006e-77	0.275779	0.327	0.183	8.63856e-73	Fibroblast_Les_vs_NonLes.tsv
MBNL1	5.642e-77	-0.567668	0.752	0.767	1.40051e-72	Fibroblast_Les_vs_NonLes.tsv
CLTA	6.32388e-77	0.254709	0.77	0.604	1.56978e-72	Fibroblast_Les_vs_NonLes.tsv
DGUOK	9.23095e-77	0.255441	0.605	0.423	2.2914e-72	Fibroblast_Les_vs_NonLes.tsv
CD34	1.24555e-76	-0.570302	0.251	0.392	3.09183e-72	Fibroblast_Les_vs_NonLes.tsv
RPN2	1.59217e-76	0.262912	0.674	0.486	3.95225e-72	Fibroblast_Les_vs_NonLes.tsv
YWHAH	2.80314e-76	0.254133	0.488	0.315	6.95824e-72	Fibroblast_Les_vs_NonLes.tsv
F10	3.09113e-76	-0.48146	0.356	0.487	7.6731e-72	Fibroblast_Les_vs_NonLes.tsv
TPPP3	3.5123e-76	-0.456666	0.145	0.27	8.71859e-72	Fibroblast_Les_vs_NonLes.tsv
LRRC2	3.5846e-76	-0.287572	0.056	0.157	8.89805e-72	Fibroblast_Les_vs_NonLes.tsv
TNFSF10	4.86197e-76	0.742673	0.56	0.406	1.20689e-71	Fibroblast_Les_vs_NonLes.tsv
AGAP1	5.32114e-76	-0.505076	0.143	0.26	1.32087e-71	Fibroblast_Les_vs_NonLes.tsv
AGTR1	7.18328e-76	-0.428716	0.132	0.249	1.78311e-71	Fibroblast_Les_vs_NonLes.tsv
SF3B6	7.57473e-76	0.26513	0.743	0.585	1.88028e-71	Fibroblast_Les_vs_NonLes.tsv
KHDRBS3	8.93702e-76	0.334222	0.445	0.281	2.21844e-71	Fibroblast_Les_vs_NonLes.tsv
RPS3	1.20107e-75	0.268973	0.974	0.904	2.9814e-71	Fibroblast_Les_vs_NonLes.tsv
PRDX6	1.24801e-75	0.302199	0.788	0.625	3.09794e-71	Fibroblast_Les_vs_NonLes.tsv
MRPL18	2.25841e-75	0.278631	0.521	0.354	5.60604e-71	Fibroblast_Les_vs_NonLes.tsv
ALDH3A2	3.86386e-75	-0.51881	0.195	0.321	9.59126e-71	Fibroblast_Les_vs_NonLes.tsv
TFDP2	4.0634e-75	-0.548821	0.362	0.474	1.00866e-70	Fibroblast_Les_vs_NonLes.tsv
CCBE1	6.01606e-75	-0.58686	0.243	0.362	1.49337e-70	Fibroblast_Les_vs_NonLes.tsv
FKBP5	7.99118e-75	-0.799842	0.35	0.457	1.98365e-70	Fibroblast_Les_vs_NonLes.tsv
RCN3	9.27196e-75	0.328309	0.619	0.45	2.30158e-70	Fibroblast_Les_vs_NonLes.tsv
GJA1	1.65028e-74	0.326412	0.589	0.426	4.09648e-70	Fibroblast_Les_vs_NonLes.tsv
IRX1	2.75737e-74	-0.341348	0.108	0.223	6.84463e-70	Fibroblast_Les_vs_NonLes.tsv
MPG	4.32432e-74	0.263009	0.597	0.423	1.07343e-69	Fibroblast_Les_vs_NonLes.tsv
WFDC2	5.12605e-74	0.402806	0.115	0.03	1.27244e-69	Fibroblast_Les_vs_NonLes.tsv
NAA38	5.1664e-74	0.2867	0.557	0.383	1.28246e-69	Fibroblast_Les_vs_NonLes.tsv
TBX18	7.22133e-74	-0.533096	0.202	0.33	1.79255e-69	Fibroblast_Les_vs_NonLes.tsv
DDOST	7.7136e-74	0.283409	0.657	0.476	1.91475e-69	Fibroblast_Les_vs_NonLes.tsv
SDC2	9.01399e-74	-0.55903	0.462	0.555	2.23754e-69	Fibroblast_Les_vs_NonLes.tsv
NEGR1	1.03e-73	-0.532161	0.452	0.555	2.55677e-69	Fibroblast_Les_vs_NonLes.tsv
NDUFA6	1.05462e-73	0.255329	0.563	0.382	2.61788e-69	Fibroblast_Les_vs_NonLes.tsv
RPL13	1.19598e-73	-0.334441	0.985	0.955	2.96879e-69	Fibroblast_Les_vs_NonLes.tsv
NDFIP1	1.38114e-73	-0.463568	0.598	0.629	3.42841e-69	Fibroblast_Les_vs_NonLes.tsv
SDCBP	1.54416e-73	0.306289	0.805	0.634	3.83306e-69	Fibroblast_Les_vs_NonLes.tsv
KLF9	2.11365e-73	-0.571592	0.631	0.678	5.24671e-69	Fibroblast_Les_vs_NonLes.tsv
NHP2	3.91784e-73	0.27215	0.541	0.377	9.72526e-69	Fibroblast_Les_vs_NonLes.tsv
AKR1C1	4.39915e-73	0.390031	0.418	0.267	1.092e-68	Fibroblast_Les_vs_NonLes.tsv
TMEM45A	1.0282e-72	0.281144	0.526	0.36	2.5523e-68	Fibroblast_Les_vs_NonLes.tsv
SH3BGRL3	1.17436e-72	0.26082	0.833	0.643	2.91512e-68	Fibroblast_Les_vs_NonLes.tsv
CAP1	2.39341e-72	0.257226	0.699	0.528	5.94117e-68	Fibroblast_Les_vs_NonLes.tsv
ALDH6A1	2.59784e-72	-0.419378	0.122	0.234	6.44863e-68	Fibroblast_Les_vs_NonLes.tsv
MEG3	3.20542e-72	-0.610364	0.677	0.72	7.95681e-68	Fibroblast_Les_vs_NonLes.tsv
GLUL	4.49239e-72	-0.726192	0.667	0.714	1.11515e-67	Fibroblast_Les_vs_NonLes.tsv
SERF2	6.9417e-72	0.257896	0.959	0.824	1.72314e-67	Fibroblast_Les_vs_NonLes.tsv
COL3A1	1.06368e-71	0.650911	0.951	0.859	2.64037e-67	Fibroblast_Les_vs_NonLes.tsv
COLEC12	1.38429e-71	-0.477749	0.346	0.484	3.43621e-67	Fibroblast_Les_vs_NonLes.tsv
PARK7	1.39022e-71	0.270199	0.811	0.644	3.45095e-67	Fibroblast_Les_vs_NonLes.tsv
SMOC2	4.1186e-71	-0.468311	0.208	0.334	1.02236e-66	Fibroblast_Les_vs_NonLes.tsv
C1QTNF3	5.71804e-71	-0.266368	0.038	0.124	1.41939e-66	Fibroblast_Les_vs_NonLes.tsv
TIMP2	1.90676e-70	-0.481486	0.864	0.864	4.73316e-66	Fibroblast_Les_vs_NonLes.tsv
UBL3	2.22565e-70	-0.52898	0.428	0.526	5.52472e-66	Fibroblast_Les_vs_NonLes.tsv
PLXDC2	2.65087e-70	-0.732709	0.365	0.472	6.58026e-66	Fibroblast_Les_vs_NonLes.tsv
PPM1L	3.42708e-70	-0.341896	0.054	0.147	8.50704e-66	Fibroblast_Les_vs_NonLes.tsv
SPRY1	3.93248e-70	-0.481008	0.583	0.665	9.76159e-66	Fibroblast_Les_vs_NonLes.tsv
SNX10	7.4534e-70	0.252989	0.148	0.053	1.85016e-65	Fibroblast_Les_vs_NonLes.tsv
COX8A	1.5224e-69	0.258637	0.672	0.505	3.77905e-65	Fibroblast_Les_vs_NonLes.tsv
EGR1	2.18376e-69	-0.652689	0.655	0.686	5.42074e-65	Fibroblast_Les_vs_NonLes.tsv
NTRK2	2.33223e-69	-0.556928	0.481	0.58	5.78929e-65	Fibroblast_Les_vs_NonLes.tsv
HNRNPA1	8.64894e-69	0.254273	0.885	0.745	2.14693e-64	Fibroblast_Les_vs_NonLes.tsv
COPS9	9.0099e-69	0.259186	0.693	0.518	2.23653e-64	Fibroblast_Les_vs_NonLes.tsv
TUBA1B	1.04038e-68	0.365704	0.902	0.77	2.58254e-64	Fibroblast_Les_vs_NonLes.tsv
NDUFB11	1.04911e-68	0.259323	0.666	0.503	2.6042e-64	Fibroblast_Les_vs_NonLes.tsv
ARFGEF3	1.73911e-68	-0.313392	0.033	0.113	4.31699e-64	Fibroblast_Les_vs_NonLes.tsv
SPATA6	1.78173e-68	-0.419933	0.159	0.276	4.42279e-64	Fibroblast_Les_vs_NonLes.tsv
CPE	1.0241e-67	-0.681244	0.49	0.555	2.54212e-63	Fibroblast_Les_vs_NonLes.tsv
CNTFR	1.29588e-67	-0.28388	0.069	0.168	3.21677e-63	Fibroblast_Les_vs_NonLes.tsv
HBB	1.30147e-67	2.22001	0.544	0.349	3.23064e-63	Fibroblast_Les_vs_NonLes.tsv
CCNL1	1.64996e-67	-0.631209	0.68	0.689	4.09568e-63	Fibroblast_Les_vs_NonLes.tsv
FSTL1	1.84435e-67	0.27005	0.904	0.785	4.57823e-63	Fibroblast_Les_vs_NonLes.tsv
ADD3	2.21276e-67	-0.498034	0.612	0.658	5.49274e-63	Fibroblast_Les_vs_NonLes.tsv
N4BP2L2	2.65495e-67	-0.500164	0.625	0.69	6.59039e-63	Fibroblast_Les_vs_NonLes.tsv
IL6	4.98861e-67	0.30536	0.181	0.076	1.23832e-62	Fibroblast_Les_vs_NonLes.tsv
INTS6	1.56197e-66	-0.847694	0.608	0.669	3.87727e-62	Fibroblast_Les_vs_NonLes.tsv
GREM2	8.92972e-66	-0.678586	0.125	0.236	2.21662e-61	Fibroblast_Les_vs_NonLes.tsv
RPL21	9.3169e-66	-0.290897	0.971	0.888	2.31273e-61	Fibroblast_Les_vs_NonLes.tsv
HERPUD1	2.75992e-65	0.327001	0.739	0.578	6.85095e-61	Fibroblast_Les_vs_NonLes.tsv
PLPP1	1.15246e-64	-0.470383	0.386	0.484	2.86076e-60	Fibroblast_Les_vs_NonLes.tsv
ZFAND2A	1.47571e-64	0.256343	0.239	0.119	3.66315e-60	Fibroblast_Les_vs_NonLes.tsv
CSTB	1.71688e-64	0.257974	0.748	0.568	4.26182e-60	Fibroblast_Les_vs_NonLes.tsv
TNS2	2.12635e-64	-0.46131	0.294	0.412	5.27823e-60	Fibroblast_Les_vs_NonLes.tsv
MT-ND4L	5.00339e-64	-0.629315	0.637	0.687	1.24199e-59	Fibroblast_Les_vs_NonLes.tsv
ZNF385A	5.26714e-64	0.251143	0.31	0.182	1.30746e-59	Fibroblast_Les_vs_NonLes.tsv
NREP	1.00013e-63	0.361492	0.266	0.145	2.48262e-59	Fibroblast_Les_vs_NonLes.tsv
NDUFB1	1.21467e-63	0.256788	0.639	0.464	3.01517e-59	Fibroblast_Les_vs_NonLes.tsv
WASF2	2.50259e-63	-0.40965	0.718	0.717	6.21218e-59	Fibroblast_Les_vs_NonLes.tsv
RBMS3	3.80477e-63	-0.580294	0.533	0.599	9.44457e-59	Fibroblast_Les_vs_NonLes.tsv
MCL1	3.86584e-63	0.289157	0.746	0.583	9.59618e-59	Fibroblast_Les_vs_NonLes.tsv
CTHRC1	7.13147e-63	0.471611	0.592	0.431	1.77025e-58	Fibroblast_Les_vs_NonLes.tsv
NRN1	8.09159e-63	-0.44752	0.3	0.411	2.00857e-58	Fibroblast_Les_vs_NonLes.tsv
DKK1	1.90717e-62	-1.00857	0.057	0.144	4.73417e-58	Fibroblast_Les_vs_NonLes.tsv
FGL2	2.11512e-62	-0.583735	0.332	0.436	5.25035e-58	Fibroblast_Les_vs_NonLes.tsv
KDELR1	8.22525e-62	0.25792	0.819	0.671	2.04175e-57	Fibroblast_Les_vs_NonLes.tsv
IL15RA	9.08763e-62	0.305056	0.369	0.238	2.25582e-57	Fibroblast_Les_vs_NonLes.tsv
LAMB2	1.2916e-61	-0.566626	0.396	0.496	3.20613e-57	Fibroblast_Les_vs_NonLes.tsv
BTG2	2.03299e-61	-0.524916	0.324	0.449	5.04648e-57	Fibroblast_Les_vs_NonLes.tsv
RGS2	3.93163e-61	0.279129	0.313	0.178	9.75949e-57	Fibroblast_Les_vs_NonLes.tsv
ANGPTL4	5.22202e-61	0.343241	0.356	0.224	1.29626e-56	Fibroblast_Les_vs_NonLes.tsv
AHNAK2	7.88209e-61	-0.492358	0.259	0.372	1.95657e-56	Fibroblast_Les_vs_NonLes.tsv
FAP	9.93029e-61	0.342887	0.425	0.295	2.46499e-56	Fibroblast_Les_vs_NonLes.tsv
VSIR	2.7046e-60	-0.319599	0.168	0.278	6.71363e-56	Fibroblast_Les_vs_NonLes.tsv
CAB39L	4.47387e-60	-0.35183	0.113	0.215	1.11055e-55	Fibroblast_Les_vs_NonLes.tsv
ACTB	5.85386e-60	0.307607	0.989	0.962	1.4531e-55	Fibroblast_Les_vs_NonLes.tsv
PMP22	7.08462e-60	-0.308669	0.879	0.84	1.75862e-55	Fibroblast_Les_vs_NonLes.tsv
CEBPD	7.17872e-60	-0.270202	0.864	0.824	1.78197e-55	Fibroblast_Les_vs_NonLes.tsv
RPSA	1.09956e-59	0.301079	0.924	0.794	2.72945e-55	Fibroblast_Les_vs_NonLes.tsv
MXI1	1.51133e-59	-0.458391	0.21	0.318	3.75158e-55	Fibroblast_Les_vs_NonLes.tsv
CNBP	2.46676e-59	-0.392038	0.768	0.744	6.12324e-55	Fibroblast_Les_vs_NonLes.tsv
FAM19A5	3.32039e-59	-0.287861	0.077	0.169	8.24221e-55	Fibroblast_Les_vs_NonLes.tsv
MT-ND3	3.63121e-59	-0.278526	0.989	0.985	9.01375e-55	Fibroblast_Les_vs_NonLes.tsv
MFGE8	3.83677e-59	-0.454934	0.638	0.662	9.52402e-55	Fibroblast_Les_vs_NonLes.tsv
TUBB4B	4.55128e-59	0.299317	0.715	0.561	1.12976e-54	Fibroblast_Les_vs_NonLes.tsv
EID1	3.0257e-58	-0.274791	0.905	0.848	7.51069e-54	Fibroblast_Les_vs_NonLes.tsv
SUN1	6.5188e-58	-0.524017	0.296	0.399	1.61816e-53	Fibroblast_Les_vs_NonLes.tsv
AC068888.1	1.36023e-57	-0.287625	0.1	0.199	3.37649e-53	Fibroblast_Les_vs_NonLes.tsv
NCAM1	1.46545e-57	-0.346949	0.04	0.116	3.63768e-53	Fibroblast_Les_vs_NonLes.tsv
PODN	2.1656e-57	-0.484343	0.391	0.476	5.37566e-53	Fibroblast_Les_vs_NonLes.tsv
RGCC	2.47895e-57	-1.12329	0.311	0.397	6.15349e-53	Fibroblast_Les_vs_NonLes.tsv
SLITRK4	3.02983e-57	-0.297377	0.056	0.14	7.52096e-53	Fibroblast_Les_vs_NonLes.tsv
IGFBP5	3.75908e-57	-0.811075	0.68	0.786	9.33115e-53	Fibroblast_Les_vs_NonLes.tsv
TNFSF13B	5.71499e-57	0.315233	0.365	0.23	1.41863e-52	Fibroblast_Les_vs_NonLes.tsv
ADAM33	9.99182e-57	-0.593355	0.224	0.33	2.48027e-52	Fibroblast_Les_vs_NonLes.tsv
PHF3	1.27902e-56	-0.552695	0.416	0.507	3.17491e-52	Fibroblast_Les_vs_NonLes.tsv
METRNL	3.94018e-56	0.270294	0.605	0.46	9.78071e-52	Fibroblast_Les_vs_NonLes.tsv
F13A1	4.71874e-56	-0.528789	0.15	0.257	1.17133e-51	Fibroblast_Les_vs_NonLes.tsv
NCKAP5	4.74728e-56	-0.410595	0.045	0.121	1.17842e-51	Fibroblast_Les_vs_NonLes.tsv
WNT11	1.0989e-55	-0.267337	0.08	0.17	2.7278e-51	Fibroblast_Les_vs_NonLes.tsv
FOXQ1	1.7649e-55	0.257391	0.1	0.03	4.38101e-51	Fibroblast_Les_vs_NonLes.tsv
SLC6A6	1.80602e-55	-0.461892	0.184	0.287	4.48307e-51	Fibroblast_Les_vs_NonLes.tsv
UBC	1.96943e-55	-0.255744	0.952	0.917	4.88871e-51	Fibroblast_Les_vs_NonLes.tsv
MT-ND2	4.05153e-55	-0.480102	0.981	0.981	1.00571e-50	Fibroblast_Les_vs_NonLes.tsv
CELF2	4.7138e-55	-0.560764	0.581	0.635	1.17011e-50	Fibroblast_Les_vs_NonLes.tsv
SAV1	4.8956e-55	-0.525136	0.456	0.526	1.21524e-50	Fibroblast_Les_vs_NonLes.tsv
BIRC3	5.75066e-55	0.327009	0.288	0.167	1.42749e-50	Fibroblast_Les_vs_NonLes.tsv
MDK	7.63447e-55	0.262815	0.453	0.312	1.8951e-50	Fibroblast_Les_vs_NonLes.tsv
BASP1	9.21285e-55	0.278808	0.495	0.347	2.28691e-50	Fibroblast_Les_vs_NonLes.tsv
TUBA1A	1.71983e-54	-0.53698	0.631	0.656	4.26914e-50	Fibroblast_Les_vs_NonLes.tsv
SRPX	2.82967e-54	0.272422	0.668	0.503	7.02408e-50	Fibroblast_Les_vs_NonLes.tsv
TMEM159	3.1001e-54	-0.412074	0.248	0.354	7.69539e-50	Fibroblast_Les_vs_NonLes.tsv
CHI3L2	3.62647e-54	0.400265	0.133	0.052	9.00198e-50	Fibroblast_Les_vs_NonLes.tsv
IL11RA	4.11566e-54	-0.452188	0.344	0.436	1.02163e-49	Fibroblast_Les_vs_NonLes.tsv
CRISPLD2	5.90742e-54	0.344664	0.731	0.586	1.4664e-49	Fibroblast_Les_vs_NonLes.tsv
ARHGAP10	7.94591e-54	-0.548166	0.262	0.358	1.97241e-49	Fibroblast_Les_vs_NonLes.tsv
GAL	2.99085e-53	0.708601	0.139	0.056	7.4242e-49	Fibroblast_Les_vs_NonLes.tsv
MT-ND4	3.5012e-53	-0.481141	0.991	0.988	8.69102e-49	Fibroblast_Les_vs_NonLes.tsv
LHFPL6	4.30479e-53	-0.45222	0.577	0.599	1.06858e-48	Fibroblast_Les_vs_NonLes.tsv
LTBP1	4.36829e-53	-0.522576	0.422	0.505	1.08434e-48	Fibroblast_Les_vs_NonLes.tsv
CDON	6.5146e-53	-0.509672	0.214	0.316	1.61712e-48	Fibroblast_Les_vs_NonLes.tsv
THRA	8.04703e-53	-0.382842	0.263	0.363	1.99751e-48	Fibroblast_Les_vs_NonLes.tsv
CADM3	1.01477e-52	-0.413127	0.139	0.237	2.51896e-48	Fibroblast_Les_vs_NonLes.tsv
DDX3X	1.03141e-52	-0.570318	0.647	0.689	2.56027e-48	Fibroblast_Les_vs_NonLes.tsv
JUP	3.33019e-52	-0.292831	0.11	0.207	8.26653e-48	Fibroblast_Les_vs_NonLes.tsv
AR	3.66028e-52	-0.437044	0.188	0.288	9.08591e-48	Fibroblast_Les_vs_NonLes.tsv
FAM180A	7.59772e-52	-0.307394	0.097	0.187	1.88598e-47	Fibroblast_Les_vs_NonLes.tsv
RNF217	1.56548e-51	-0.527722	0.25	0.347	3.88598e-47	Fibroblast_Les_vs_NonLes.tsv
EZH1	3.94026e-51	-0.321264	0.137	0.235	9.7809e-47	Fibroblast_Les_vs_NonLes.tsv
TCF7L2	5.57116e-51	-0.431067	0.49	0.566	1.38293e-46	Fibroblast_Les_vs_NonLes.tsv
ALDH2	6.29915e-51	-0.37388	0.271	0.377	1.56364e-46	Fibroblast_Les_vs_NonLes.tsv
MEF2A	6.75861e-51	-0.547138	0.427	0.499	1.67769e-46	Fibroblast_Les_vs_NonLes.tsv
MT1F	9.33532e-51	0.310102	0.322	0.202	2.31731e-46	Fibroblast_Les_vs_NonLes.tsv
POSTN	1.14777e-50	1.0307	0.28	0.172	2.84912e-46	Fibroblast_Les_vs_NonLes.tsv
PNRC1	2.88027e-50	-0.306668	0.864	0.809	7.1497e-46	Fibroblast_Les_vs_NonLes.tsv
CGNL1	3.49431e-50	-0.371334	0.149	0.25	8.67394e-46	Fibroblast_Les_vs_NonLes.tsv
ADAMTS5	3.86183e-50	0.354561	0.528	0.388	9.58623e-46	Fibroblast_Les_vs_NonLes.tsv
CAPS	4.1821e-50	-0.34564	0.093	0.181	1.03812e-45	Fibroblast_Les_vs_NonLes.tsv
LXN	6.28146e-50	0.263514	0.131	0.055	1.55925e-45	Fibroblast_Les_vs_NonLes.tsv
PTGDS	6.81194e-50	-0.805796	0.43	0.528	1.69093e-45	Fibroblast_Les_vs_NonLes.tsv
ADARB1	8.80458e-50	-0.423651	0.146	0.239	2.18556e-45	Fibroblast_Les_vs_NonLes.tsv
QPCT	1.00311e-49	-0.427995	0.201	0.301	2.49001e-45	Fibroblast_Les_vs_NonLes.tsv
APLP2	1.13789e-49	-0.439967	0.714	0.704	2.82458e-45	Fibroblast_Les_vs_NonLes.tsv
H1FX	1.30277e-49	-0.41982	0.549	0.623	3.23387e-45	Fibroblast_Les_vs_NonLes.tsv
CCDC146	2.46544e-49	-0.310116	0.103	0.192	6.11997e-45	Fibroblast_Les_vs_NonLes.tsv
HMGB2	2.80641e-49	-0.362626	0.339	0.438	6.96635e-45	Fibroblast_Les_vs_NonLes.tsv
C1orf21	3.15994e-49	-0.501801	0.298	0.383	7.84392e-45	Fibroblast_Les_vs_NonLes.tsv
CXCL2	6.60119e-49	0.311414	0.309	0.19	1.63861e-44	Fibroblast_Les_vs_NonLes.tsv
FGF7	1.28584e-48	0.348495	0.579	0.46	3.19185e-44	Fibroblast_Les_vs_NonLes.tsv
FKBP8	1.47015e-48	-0.403209	0.534	0.582	3.64936e-44	Fibroblast_Les_vs_NonLes.tsv
CBX7	3.54913e-48	-0.269908	0.067	0.146	8.81001e-44	Fibroblast_Les_vs_NonLes.tsv
PARD3B	4.72179e-48	-0.41467	0.207	0.302	1.17209e-43	Fibroblast_Les_vs_NonLes.tsv
ZBTB4	4.77503e-48	-0.460787	0.21	0.305	1.1853e-43	Fibroblast_Les_vs_NonLes.tsv
ZNF395	4.8588e-48	-0.381006	0.183	0.279	1.2061e-43	Fibroblast_Les_vs_NonLes.tsv
HAND2-AS1	1.2586e-47	-0.264353	0.067	0.143	3.12421e-43	Fibroblast_Les_vs_NonLes.tsv
INSR	1.80606e-47	-0.421856	0.202	0.299	4.48319e-43	Fibroblast_Les_vs_NonLes.tsv
DNM1	2.15088e-47	-0.456227	0.29	0.388	5.33913e-43	Fibroblast_Les_vs_NonLes.tsv
MGST3	3.03024e-47	0.265575	0.876	0.722	7.52197e-43	Fibroblast_Les_vs_NonLes.tsv
NBEA	7.03249e-47	-0.377033	0.074	0.154	1.74567e-42	Fibroblast_Les_vs_NonLes.tsv
PTPRF	1.47393e-46	-0.377726	0.111	0.199	3.65874e-42	Fibroblast_Les_vs_NonLes.tsv
PERP	1.7763e-46	-0.584045	0.319	0.397	4.4093e-42	Fibroblast_Les_vs_NonLes.tsv
VASN	1.78988e-46	-0.535383	0.534	0.574	4.44302e-42	Fibroblast_Les_vs_NonLes.tsv
CREBRF	2.56679e-46	-0.470679	0.408	0.494	6.37155e-42	Fibroblast_Les_vs_NonLes.tsv
NKD1	3.35681e-46	-0.387243	0.084	0.165	8.3326e-42	Fibroblast_Les_vs_NonLes.tsv
PREX2	4.86692e-46	-0.486083	0.146	0.238	1.20812e-41	Fibroblast_Les_vs_NonLes.tsv
MMP23B	9.63912e-46	-0.281117	0.236	0.344	2.39272e-41	Fibroblast_Les_vs_NonLes.tsv
CCDC80	9.85974e-46	-0.641496	0.898	0.847	2.44748e-41	Fibroblast_Les_vs_NonLes.tsv
ACACB	1.01595e-45	-0.344909	0.101	0.185	2.52189e-41	Fibroblast_Les_vs_NonLes.tsv
DPT	2.46579e-45	-0.500742	0.558	0.616	6.12084e-41	Fibroblast_Les_vs_NonLes.tsv
ROBO2	3.57952e-45	-0.454135	0.145	0.241	8.88545e-41	Fibroblast_Les_vs_NonLes.tsv
PDCD4	5.5742e-45	-0.420103	0.309	0.398	1.38368e-40	Fibroblast_Les_vs_NonLes.tsv
TBC1D2B	8.96327e-45	-0.405445	0.237	0.329	2.22495e-40	Fibroblast_Les_vs_NonLes.tsv
PLA2G2A	1.06177e-44	-0.383677	0.391	0.254	2.63563e-40	Fibroblast_Les_vs_NonLes.tsv
SLPI	2.06634e-44	-0.709512	0.109	0.192	5.12927e-40	Fibroblast_Les_vs_NonLes.tsv
LRP1	2.10594e-44	-0.335784	0.837	0.794	5.22756e-40	Fibroblast_Les_vs_NonLes.tsv
LIMCH1	4.66511e-44	-0.432919	0.162	0.255	1.15802e-39	Fibroblast_Les_vs_NonLes.tsv
IGF1R	4.90106e-44	-0.477047	0.241	0.331	1.21659e-39	Fibroblast_Les_vs_NonLes.tsv
FTX	6.8388e-44	-0.534273	0.328	0.415	1.69759e-39	Fibroblast_Les_vs_NonLes.tsv
SH3BP5	7.11186e-44	-0.389346	0.43	0.499	1.76538e-39	Fibroblast_Les_vs_NonLes.tsv
GYPC	2.03455e-43	0.277639	0.549	0.418	5.05036e-39	Fibroblast_Les_vs_NonLes.tsv
VCAN	2.59317e-43	0.251509	0.878	0.79	6.43703e-39	Fibroblast_Les_vs_NonLes.tsv
SYBU	5.66821e-43	-0.266317	0.097	0.179	1.40702e-38	Fibroblast_Les_vs_NonLes.tsv
TCEA3	6.97177e-43	-0.256559	0.16	0.251	1.7306e-38	Fibroblast_Les_vs_NonLes.tsv
MUCL1	1.02677e-42	-0.623549	0.075	0.148	2.54875e-38	Fibroblast_Les_vs_NonLes.tsv
FOXO3	1.07662e-42	-0.582426	0.441	0.502	2.67251e-38	Fibroblast_Les_vs_NonLes.tsv
TTC3	1.26438e-42	-0.412968	0.638	0.683	3.13856e-38	Fibroblast_Les_vs_NonLes.tsv
GSTM3	1.26893e-42	-0.372205	0.485	0.539	3.14987e-38	Fibroblast_Les_vs_NonLes.tsv
PEBP1	1.33032e-42	-0.256661	0.861	0.799	3.30226e-38	Fibroblast_Les_vs_NonLes.tsv
FGFR1	1.75638e-42	-0.412988	0.682	0.688	4.35987e-38	Fibroblast_Les_vs_NonLes.tsv
KLF2	1.82881e-42	-0.424658	0.567	0.605	4.53964e-38	Fibroblast_Les_vs_NonLes.tsv
STMN2	1.90594e-42	-0.514647	0.085	0.162	4.73111e-38	Fibroblast_Les_vs_NonLes.tsv
OGN	2.14344e-42	-0.448259	0.185	0.284	5.32066e-38	Fibroblast_Les_vs_NonLes.tsv
COL5A3	2.17531e-42	0.26436	0.288	0.185	5.39976e-38	Fibroblast_Les_vs_NonLes.tsv
PNISR	2.34956e-42	-0.40335	0.654	0.671	5.83232e-38	Fibroblast_Les_vs_NonLes.tsv
SECTM1	4.90296e-42	0.275493	0.241	0.148	1.21706e-37	Fibroblast_Les_vs_NonLes.tsv
ADAMTS9-AS2	6.48021e-42	-0.257794	0.04	0.102	1.60858e-37	Fibroblast_Les_vs_NonLes.tsv
BNIP3L	7.17009e-42	-0.412609	0.514	0.569	1.77983e-37	Fibroblast_Les_vs_NonLes.tsv
APBB2	1.09013e-41	-0.472884	0.251	0.336	2.70602e-37	Fibroblast_Les_vs_NonLes.tsv
PLA2R1	1.13494e-41	-0.402315	0.227	0.317	2.81727e-37	Fibroblast_Les_vs_NonLes.tsv
SRRM2	1.29422e-41	-0.416331	0.774	0.77	3.21265e-37	Fibroblast_Les_vs_NonLes.tsv
CAT	1.45228e-41	-0.385818	0.378	0.453	3.60499e-37	Fibroblast_Les_vs_NonLes.tsv
PTN	2.90128e-41	-0.617556	0.336	0.416	7.20184e-37	Fibroblast_Les_vs_NonLes.tsv
LONRF1	3.12527e-41	-0.427097	0.202	0.286	7.75786e-37	Fibroblast_Les_vs_NonLes.tsv
NIPAL2	7.42576e-41	-0.27967	0.114	0.194	1.8433e-36	Fibroblast_Les_vs_NonLes.tsv
CLIP4	9.27696e-41	-0.292595	0.108	0.189	2.30282e-36	Fibroblast_Les_vs_NonLes.tsv
NGFR	1.2159e-40	0.357135	0.165	0.087	3.01822e-36	Fibroblast_Les_vs_NonLes.tsv
DDAH2	2.14653e-40	-0.359904	0.38	0.45	5.32834e-36	Fibroblast_Les_vs_NonLes.tsv
ARHGAP29	2.47998e-40	-0.439459	0.27	0.359	6.15606e-36	Fibroblast_Les_vs_NonLes.tsv
IRX2	4.38939e-40	-0.536733	0.299	0.383	1.08958e-35	Fibroblast_Les_vs_NonLes.tsv
IL17RD	7.04667e-40	-0.270122	0.049	0.111	1.74919e-35	Fibroblast_Les_vs_NonLes.tsv
INHBA	1.00041e-39	0.257489	0.208	0.118	2.48333e-35	Fibroblast_Les_vs_NonLes.tsv
COL5A1	2.26528e-39	0.263582	0.633	0.513	5.6231e-35	Fibroblast_Les_vs_NonLes.tsv
DDX17	3.72581e-39	-0.455339	0.713	0.737	9.24857e-35	Fibroblast_Les_vs_NonLes.tsv
CAVIN1	5.23034e-39	-0.314195	0.816	0.794	1.29833e-34	Fibroblast_Les_vs_NonLes.tsv
FREM1	9.76169e-39	-0.335942	0.068	0.136	2.42314e-34	Fibroblast_Les_vs_NonLes.tsv
FST	1.11852e-38	-0.564772	0.268	0.353	2.77651e-34	Fibroblast_Les_vs_NonLes.tsv
PRSS12	2.16529e-38	-0.297235	0.096	0.173	5.37491e-34	Fibroblast_Les_vs_NonLes.tsv
DYNC2LI1	2.85681e-38	-0.331681	0.204	0.285	7.09146e-34	Fibroblast_Les_vs_NonLes.tsv
LUM	2.88955e-38	0.524948	0.826	0.699	7.17274e-34	Fibroblast_Les_vs_NonLes.tsv
EPB41L4A-AS1	5.28679e-38	-0.444426	0.368	0.431	1.31234e-33	Fibroblast_Les_vs_NonLes.tsv
PLCG2	7.11813e-38	-0.534428	0.269	0.348	1.76693e-33	Fibroblast_Les_vs_NonLes.tsv
NAAA	1.73451e-37	-0.293809	0.147	0.227	4.30556e-33	Fibroblast_Les_vs_NonLes.tsv
PLD3	1.76583e-37	-0.396224	0.425	0.487	4.38333e-33	Fibroblast_Les_vs_NonLes.tsv
EMCN	1.80804e-37	-0.280315	0.092	0.166	4.4881e-33	Fibroblast_Les_vs_NonLes.tsv
UST	2.59223e-37	-0.312881	0.111	0.187	6.4347e-33	Fibroblast_Les_vs_NonLes.tsv
MYLIP	3.61299e-37	-0.475981	0.36	0.43	8.96854e-33	Fibroblast_Les_vs_NonLes.tsv
SYNE3	4.757e-37	-0.427958	0.285	0.37	1.18083e-32	Fibroblast_Les_vs_NonLes.tsv
LAMP1	6.18697e-37	-0.374834	0.717	0.683	1.53579e-32	Fibroblast_Les_vs_NonLes.tsv
TSPAN18	1.00379e-36	-0.307089	0.119	0.197	2.49171e-32	Fibroblast_Les_vs_NonLes.tsv
CXCL1	1.53359e-36	0.304979	0.129	0.062	3.80684e-32	Fibroblast_Les_vs_NonLes.tsv
PSD3	1.5537e-36	-0.552814	0.266	0.344	3.85675e-32	Fibroblast_Les_vs_NonLes.tsv
PKDCC	1.62053e-36	0.258084	0.354	0.253	4.02263e-32	Fibroblast_Les_vs_NonLes.tsv
MAP1B	2.09144e-36	-0.520855	0.64	0.646	5.19159e-32	Fibroblast_Les_vs_NonLes.tsv
TMEM43	2.1904e-36	-0.475975	0.502	0.536	5.43722e-32	Fibroblast_Les_vs_NonLes.tsv
MT-ND5	3.42909e-36	-0.423715	0.925	0.923	8.51203e-32	Fibroblast_Les_vs_NonLes.tsv
TSC22D1	4.49172e-36	-0.542992	0.475	0.529	1.11498e-31	Fibroblast_Les_vs_NonLes.tsv
PCM1	6.33349e-36	-0.468748	0.473	0.525	1.57216e-31	Fibroblast_Les_vs_NonLes.tsv
BCL6	6.87082e-36	-0.445603	0.393	0.455	1.70554e-31	Fibroblast_Les_vs_NonLes.tsv
C16orf45	9.19461e-36	-0.322646	0.277	0.359	2.28238e-31	Fibroblast_Les_vs_NonLes.tsv
AOX1	9.79111e-36	-0.376464	0.241	0.32	2.43045e-31	Fibroblast_Les_vs_NonLes.tsv
EGFR	9.79252e-36	-0.496912	0.45	0.496	2.4308e-31	Fibroblast_Les_vs_NonLes.tsv
VAT1	1.36109e-35	-0.337623	0.268	0.345	3.37863e-31	Fibroblast_Les_vs_NonLes.tsv
IDS	1.53109e-35	-0.427966	0.421	0.48	3.80061e-31	Fibroblast_Les_vs_NonLes.tsv
NFIB	2.0599e-35	-0.504568	0.53	0.555	5.11328e-31	Fibroblast_Les_vs_NonLes.tsv
FIBIN	3.05725e-35	-0.387318	0.31	0.395	7.589e-31	Fibroblast_Les_vs_NonLes.tsv
IRF1	4.32381e-35	0.291027	0.645	0.527	1.0733e-30	Fibroblast_Les_vs_NonLes.tsv
ZC3H6	5.00718e-35	-0.322925	0.171	0.252	1.24293e-30	Fibroblast_Les_vs_NonLes.tsv
STK24	5.36707e-35	-0.474612	0.437	0.483	1.33227e-30	Fibroblast_Les_vs_NonLes.tsv
FMO1	5.61625e-35	0.313817	0.147	0.078	1.39412e-30	Fibroblast_Les_vs_NonLes.tsv
ZMIZ1	9.71106e-35	-0.382113	0.225	0.305	2.41058e-30	Fibroblast_Les_vs_NonLes.tsv
GPX3	1.24515e-34	-0.700878	0.314	0.385	3.09083e-30	Fibroblast_Les_vs_NonLes.tsv
MMP11	1.37325e-34	1.20565	0.155	0.086	3.40883e-30	Fibroblast_Les_vs_NonLes.tsv
AKR1C2	1.83119e-34	0.291748	0.332	0.236	4.54555e-30	Fibroblast_Les_vs_NonLes.tsv
HIBADH	4.97493e-34	-0.272371	0.228	0.308	1.23493e-29	Fibroblast_Les_vs_NonLes.tsv
NR2F1	5.00898e-34	0.257293	0.149	0.079	1.24338e-29	Fibroblast_Les_vs_NonLes.tsv
COL6A1	5.45706e-34	0.291313	0.965	0.924	1.35461e-29	Fibroblast_Les_vs_NonLes.tsv
GADD45B	6.37511e-34	-0.382621	0.801	0.773	1.58249e-29	Fibroblast_Les_vs_NonLes.tsv
ITGB1BP1	1.02844e-33	-0.3559	0.469	0.508	2.5529e-29	Fibroblast_Les_vs_NonLes.tsv
JADE1	1.39183e-33	-0.403875	0.171	0.246	3.45495e-29	Fibroblast_Les_vs_NonLes.tsv
SESTD1	3.52598e-33	-0.433267	0.372	0.432	8.75255e-29	Fibroblast_Les_vs_NonLes.tsv
EIF4A2	3.62206e-33	-0.413452	0.696	0.698	8.99104e-29	Fibroblast_Les_vs_NonLes.tsv
MITF	4.44092e-33	-0.345223	0.233	0.31	1.10237e-28	Fibroblast_Les_vs_NonLes.tsv
NUMA1	4.71109e-33	-0.441719	0.329	0.396	1.16943e-28	Fibroblast_Les_vs_NonLes.tsv
MEGF6	4.91309e-33	-0.375826	0.147	0.225	1.21958e-28	Fibroblast_Les_vs_NonLes.tsv
MUC20-OT1	6.20629e-33	-0.546066	0.368	0.435	1.54059e-28	Fibroblast_Les_vs_NonLes.tsv
ENPP1	2.72688e-32	-0.310975	0.098	0.165	6.76893e-28	Fibroblast_Les_vs_NonLes.tsv
DPP7	3.68924e-32	-0.342771	0.456	0.504	9.15781e-28	Fibroblast_Les_vs_NonLes.tsv
MT-CO3	5.3663e-32	-0.35104	0.997	0.996	1.33208e-27	Fibroblast_Les_vs_NonLes.tsv
MAF	5.40931e-32	-0.522475	0.468	0.521	1.34275e-27	Fibroblast_Les_vs_NonLes.tsv
LRIG3	1.01817e-31	-0.345995	0.3	0.376	2.52741e-27	Fibroblast_Les_vs_NonLes.tsv
FGFR2	1.02105e-31	-0.277177	0.081	0.144	2.53456e-27	Fibroblast_Les_vs_NonLes.tsv
ECHDC2	1.12211e-31	-0.344948	0.158	0.231	2.78541e-27	Fibroblast_Les_vs_NonLes.tsv
TNFSF12	2.34839e-31	-0.254669	0.31	0.387	5.82941e-27	Fibroblast_Les_vs_NonLes.tsv
MAFB	2.59364e-31	-0.387744	0.641	0.665	6.4382e-27	Fibroblast_Les_vs_NonLes.tsv
ZNF292	2.77289e-31	-0.511932	0.473	0.515	6.88314e-27	Fibroblast_Les_vs_NonLes.tsv
NTAN1	7.04097e-31	-0.313634	0.356	0.42	1.74778e-26	Fibroblast_Les_vs_NonLes.tsv
IRS2	8.41819e-31	-0.542633	0.269	0.335	2.08965e-26	Fibroblast_Les_vs_NonLes.tsv
PROS1	1.17565e-30	-0.332616	0.374	0.438	2.9183e-26	Fibroblast_Les_vs_NonLes.tsv
LRP10	1.39761e-30	-0.33499	0.486	0.529	3.46929e-26	Fibroblast_Les_vs_NonLes.tsv
PRG4	1.76543e-30	0.391396	0.111	0.054	4.38234e-26	Fibroblast_Les_vs_NonLes.tsv
TMEM98	1.98692e-30	-0.298081	0.451	0.506	4.93212e-26	Fibroblast_Les_vs_NonLes.tsv
HOXA10	2.3432e-30	-0.319409	0.262	0.332	5.81653e-26	Fibroblast_Les_vs_NonLes.tsv
ARGLU1	3.08554e-30	-0.413876	0.63	0.637	7.65924e-26	Fibroblast_Les_vs_NonLes.tsv
IGFBP7	5.03863e-30	-0.550835	0.869	0.828	1.25074e-25	Fibroblast_Les_vs_NonLes.tsv
DOCK9	5.47198e-30	-0.387163	0.114	0.179	1.35831e-25	Fibroblast_Les_vs_NonLes.tsv
STARD9	6.22028e-30	-0.377939	0.131	0.199	1.54406e-25	Fibroblast_Les_vs_NonLes.tsv
IRX3	9.08018e-30	-0.270018	0.123	0.191	2.25397e-25	Fibroblast_Les_vs_NonLes.tsv
NR4A1	1.47207e-29	-0.376711	0.592	0.63	3.65413e-25	Fibroblast_Les_vs_NonLes.tsv
OSBPL1A	1.63575e-29	-0.336686	0.373	0.436	4.06043e-25	Fibroblast_Les_vs_NonLes.tsv
ISLR	1.93469e-29	-0.378838	0.511	0.546	4.80248e-25	Fibroblast_Les_vs_NonLes.tsv
ARRDC3	2.41219e-29	-0.445307	0.419	0.476	5.98778e-25	Fibroblast_Les_vs_NonLes.tsv
SNX7	2.69777e-29	-0.309959	0.384	0.437	6.69667e-25	Fibroblast_Les_vs_NonLes.tsv
SPSB3	2.81682e-29	-0.306045	0.222	0.293	6.99218e-25	Fibroblast_Les_vs_NonLes.tsv
ARHGAP12	4.91225e-29	-0.400098	0.284	0.348	1.21937e-24	Fibroblast_Les_vs_NonLes.tsv
CRYAB	4.99256e-29	-0.341974	0.522	0.555	1.2393e-24	Fibroblast_Les_vs_NonLes.tsv
ADGRA2	5.79918e-29	-0.532867	0.41	0.457	1.43953e-24	Fibroblast_Les_vs_NonLes.tsv
PCYOX1	1.11932e-28	-0.315135	0.318	0.382	2.77849e-24	Fibroblast_Les_vs_NonLes.tsv
FNBP1	1.15321e-28	-0.375993	0.326	0.391	2.86262e-24	Fibroblast_Les_vs_NonLes.tsv
AXIN2	2.75918e-28	-0.500873	0.21	0.275	6.8491e-24	Fibroblast_Les_vs_NonLes.tsv
SLC29A1	3.0483e-28	-0.261389	0.255	0.337	7.56679e-24	Fibroblast_Les_vs_NonLes.tsv
WSB1	4.81934e-28	-0.344611	0.753	0.743	1.19631e-23	Fibroblast_Les_vs_NonLes.tsv
NEAT1	9.83976e-28	0.250308	0.969	0.947	2.44252e-23	Fibroblast_Les_vs_NonLes.tsv
NR4A2	1.07002e-27	0.408441	0.491	0.393	2.65611e-23	Fibroblast_Les_vs_NonLes.tsv
AHR	1.347e-27	-0.384785	0.377	0.443	3.34367e-23	Fibroblast_Les_vs_NonLes.tsv
RAB11FIP2	1.43982e-27	-0.44326	0.294	0.351	3.57407e-23	Fibroblast_Les_vs_NonLes.tsv
SASH1	1.56388e-27	-0.39409	0.394	0.443	3.88201e-23	Fibroblast_Les_vs_NonLes.tsv
PTPN13	4.84977e-27	-0.402948	0.264	0.33	1.20386e-22	Fibroblast_Les_vs_NonLes.tsv
CDKN1B	1.41489e-26	-0.275492	0.214	0.28	3.51218e-22	Fibroblast_Les_vs_NonLes.tsv
AKAP12	1.53343e-26	-0.33095	0.342	0.413	3.80645e-22	Fibroblast_Les_vs_NonLes.tsv
ADH5	2.27823e-26	-0.328617	0.608	0.606	5.65524e-22	Fibroblast_Les_vs_NonLes.tsv
CYB5R3	2.29037e-26	-0.364882	0.681	0.646	5.68539e-22	Fibroblast_Les_vs_NonLes.tsv
OLFML3	2.37583e-26	-0.317642	0.64	0.628	5.89752e-22	Fibroblast_Les_vs_NonLes.tsv
SYNE2	2.70548e-26	-0.522421	0.27	0.334	6.71581e-22	Fibroblast_Les_vs_NonLes.tsv
MLH3	2.77403e-26	-0.431133	0.168	0.23	6.88598e-22	Fibroblast_Les_vs_NonLes.tsv
GLG1	2.8941e-26	-0.39878	0.594	0.609	7.18402e-22	Fibroblast_Les_vs_NonLes.tsv
LRRC17	5.62953e-26	-0.394015	0.143	0.205	1.39742e-21	Fibroblast_Les_vs_NonLes.tsv
TNRC6C	6.59418e-26	-0.383908	0.304	0.371	1.63687e-21	Fibroblast_Les_vs_NonLes.tsv
TMBIM4	6.59761e-26	-0.309107	0.654	0.646	1.63772e-21	Fibroblast_Les_vs_NonLes.tsv
RIPOR2	9.27902e-26	-0.253169	0.071	0.124	2.30333e-21	Fibroblast_Les_vs_NonLes.tsv
IER3	9.38584e-26	-0.493473	0.624	0.633	2.32985e-21	Fibroblast_Les_vs_NonLes.tsv
PHACTR2	1.08721e-25	-0.454058	0.474	0.508	2.69877e-21	Fibroblast_Les_vs_NonLes.tsv
ZNF608	1.2815e-25	-0.316079	0.132	0.196	3.18107e-21	Fibroblast_Les_vs_NonLes.tsv
RAPH1	1.97859e-25	-0.443663	0.212	0.271	4.91146e-21	Fibroblast_Les_vs_NonLes.tsv
MPHOSPH8	2.01186e-25	-0.427901	0.501	0.533	4.99404e-21	Fibroblast_Les_vs_NonLes.tsv
PDK4	2.24598e-25	-0.43424	0.328	0.399	5.5752e-21	Fibroblast_Les_vs_NonLes.tsv
FAM43A	2.48015e-25	-0.272844	0.148	0.214	6.15648e-21	Fibroblast_Les_vs_NonLes.tsv
KAT6B	2.60236e-25	-0.414439	0.306	0.364	6.45984e-21	Fibroblast_Les_vs_NonLes.tsv
SRSF7	2.79241e-25	-0.412482	0.782	0.764	6.9316e-21	Fibroblast_Les_vs_NonLes.tsv
PPDPF	2.92749e-25	-0.299915	0.713	0.655	7.2669e-21	Fibroblast_Les_vs_NonLes.tsv
ADAMTS10	3.52734e-25	-0.261387	0.097	0.155	8.75592e-21	Fibroblast_Les_vs_NonLes.tsv
KREMEN1	4.85797e-25	-0.411016	0.345	0.405	1.20589e-20	Fibroblast_Les_vs_NonLes.tsv
CRIP1	1.04651e-24	-0.286674	0.253	0.319	2.59775e-20	Fibroblast_Les_vs_NonLes.tsv
CD109	1.30768e-24	-0.420344	0.413	0.457	3.24607e-20	Fibroblast_Les_vs_NonLes.tsv
CLEC2B	1.62833e-24	0.484837	0.514	0.425	4.04199e-20	Fibroblast_Les_vs_NonLes.tsv
WLS	1.7589e-24	-0.305356	0.31	0.37	4.36613e-20	Fibroblast_Les_vs_NonLes.tsv
SPARCL1	1.78352e-24	-0.527257	0.461	0.51	4.42722e-20	Fibroblast_Les_vs_NonLes.tsv
APPL2	1.96862e-24	-0.26083	0.227	0.29	4.88672e-20	Fibroblast_Les_vs_NonLes.tsv
LRPAP1	2.89117e-24	-0.289187	0.524	0.541	7.17676e-20	Fibroblast_Les_vs_NonLes.tsv
CITED2	3.51564e-24	-0.458395	0.338	0.388	8.72688e-20	Fibroblast_Les_vs_NonLes.tsv
ASPH	4.55224e-24	-0.376341	0.617	0.623	1.13e-19	Fibroblast_Les_vs_NonLes.tsv
AQP1	7.5103e-24	-0.476258	0.42	0.468	1.86428e-19	Fibroblast_Les_vs_NonLes.tsv
RHOB	8.43738e-24	-0.451197	0.657	0.656	2.09441e-19	Fibroblast_Les_vs_NonLes.tsv
CALCOCO1	1.01473e-23	-0.269485	0.179	0.241	2.51886e-19	Fibroblast_Les_vs_NonLes.tsv
HP1BP3	1.1311e-23	-0.335233	0.644	0.644	2.80772e-19	Fibroblast_Les_vs_NonLes.tsv
PRKAG2	1.19252e-23	-0.314736	0.149	0.208	2.9602e-19	Fibroblast_Les_vs_NonLes.tsv
TAF7	1.40851e-23	-0.340565	0.463	0.498	3.49635e-19	Fibroblast_Les_vs_NonLes.tsv
CAMK1D	1.86704e-23	-0.337487	0.158	0.218	4.63456e-19	Fibroblast_Les_vs_NonLes.tsv
PER2	2.61799e-23	-0.338417	0.168	0.228	6.49864e-19	Fibroblast_Les_vs_NonLes.tsv
PER1	3.03995e-23	-0.30846	0.317	0.381	7.54607e-19	Fibroblast_Les_vs_NonLes.tsv
SSC5D	4.61176e-23	-0.329728	0.176	0.237	1.14478e-18	Fibroblast_Les_vs_NonLes.tsv
BCL2	6.50539e-23	-0.336395	0.149	0.21	1.61483e-18	Fibroblast_Les_vs_NonLes.tsv
GPSM2	6.7615e-23	-0.385364	0.234	0.293	1.67841e-18	Fibroblast_Les_vs_NonLes.tsv
XPC	7.16971e-23	-0.397185	0.285	0.337	1.77974e-18	Fibroblast_Les_vs_NonLes.tsv
VAMP2	1.60419e-22	-0.305845	0.41	0.462	3.98209e-18	Fibroblast_Les_vs_NonLes.tsv
HEXIM1	1.68251e-22	-0.682133	0.497	0.518	4.17649e-18	Fibroblast_Les_vs_NonLes.tsv
LSAMP	1.83117e-22	-0.390688	0.227	0.285	4.54552e-18	Fibroblast_Les_vs_NonLes.tsv
RBPJ	2.14576e-22	-0.40329	0.665	0.648	5.32643e-18	Fibroblast_Les_vs_NonLes.tsv
ISCU	2.33534e-22	-0.27863	0.534	0.557	5.797e-18	Fibroblast_Les_vs_NonLes.tsv
CREB5	3.00587e-22	-0.478152	0.193	0.246	7.46148e-18	Fibroblast_Les_vs_NonLes.tsv
SMARCA2	4.60572e-22	-0.389766	0.469	0.506	1.14328e-17	Fibroblast_Les_vs_NonLes.tsv
SPRY2	4.76544e-22	-0.319479	0.201	0.26	1.18293e-17	Fibroblast_Les_vs_NonLes.tsv
SLC38A2	5.53338e-22	-0.415625	0.78	0.774	1.37355e-17	Fibroblast_Les_vs_NonLes.tsv
CHD6	6.4009e-22	-0.416294	0.295	0.348	1.58889e-17	Fibroblast_Les_vs_NonLes.tsv
MT-ATP6	1.35134e-21	-0.425376	0.995	0.994	3.35443e-17	Fibroblast_Les_vs_NonLes.tsv
EEA1	1.45613e-21	-0.397068	0.536	0.547	3.61455e-17	Fibroblast_Les_vs_NonLes.tsv
CHD9	1.59075e-21	-0.433258	0.533	0.553	3.94872e-17	Fibroblast_Les_vs_NonLes.tsv
CDKN2AIP	1.77795e-21	-0.354363	0.207	0.264	4.41342e-17	Fibroblast_Les_vs_NonLes.tsv
PBX1	1.83399e-21	-0.390781	0.478	0.513	4.55252e-17	Fibroblast_Les_vs_NonLes.tsv
CFLAR	2.09979e-21	-0.415193	0.498	0.531	5.21231e-17	Fibroblast_Les_vs_NonLes.tsv
THRB	2.34122e-21	-0.30013	0.121	0.175	5.8116e-17	Fibroblast_Les_vs_NonLes.tsv
ZNF721	2.78363e-21	-0.364522	0.166	0.221	6.9098e-17	Fibroblast_Les_vs_NonLes.tsv
KIDINS220	3.35301e-21	-0.404138	0.463	0.491	8.32318e-17	Fibroblast_Les_vs_NonLes.tsv
CCPG1	3.39782e-21	-0.316739	0.461	0.489	8.43442e-17	Fibroblast_Les_vs_NonLes.tsv
JPX	3.64837e-21	-0.410585	0.264	0.316	9.05635e-17	Fibroblast_Les_vs_NonLes.tsv
FAM214A	3.67125e-21	-0.345783	0.177	0.232	9.11313e-17	Fibroblast_Les_vs_NonLes.tsv
RHOJ	3.85405e-21	-0.28134	0.14	0.198	9.56691e-17	Fibroblast_Les_vs_NonLes.tsv
TLN2	5.92931e-21	-0.322592	0.18	0.234	1.47183e-16	Fibroblast_Les_vs_NonLes.tsv
SKI	7.80039e-21	-0.402144	0.449	0.479	1.93629e-16	Fibroblast_Les_vs_NonLes.tsv
ID2	8.62954e-21	-0.277957	0.58	0.603	2.14211e-16	Fibroblast_Les_vs_NonLes.tsv
SLC9A9	1.25771e-20	-0.284945	0.17	0.227	3.122e-16	Fibroblast_Les_vs_NonLes.tsv
MAML2	1.47003e-20	-0.445845	0.434	0.461	3.64905e-16	Fibroblast_Les_vs_NonLes.tsv
TSPAN4	1.56721e-20	-0.307785	0.623	0.598	3.89028e-16	Fibroblast_Les_vs_NonLes.tsv
UACA	1.74317e-20	-0.302835	0.28	0.338	4.32708e-16	Fibroblast_Les_vs_NonLes.tsv
IFRD1	1.8457e-20	-0.446662	0.535	0.553	4.58157e-16	Fibroblast_Les_vs_NonLes.tsv
GTF2IRD2	2.54172e-20	-0.299911	0.143	0.197	6.30931e-16	Fibroblast_Les_vs_NonLes.tsv
ZFAND5	2.60129e-20	-0.397136	0.691	0.674	6.45718e-16	Fibroblast_Les_vs_NonLes.tsv
TET1	2.77529e-20	-0.273116	0.106	0.157	6.88911e-16	Fibroblast_Les_vs_NonLes.tsv
SPARC	2.84343e-20	0.569194	0.898	0.84	7.05825e-16	Fibroblast_Les_vs_NonLes.tsv
ANAPC16	3.92495e-20	-0.293217	0.512	0.53	9.74291e-16	Fibroblast_Les_vs_NonLes.tsv
KANK1	4.5263e-20	-0.250913	0.104	0.154	1.12356e-15	Fibroblast_Les_vs_NonLes.tsv
MYH10	4.70552e-20	-0.356964	0.201	0.256	1.16805e-15	Fibroblast_Les_vs_NonLes.tsv
ITGB5	4.96631e-20	-0.330299	0.502	0.542	1.23279e-15	Fibroblast_Les_vs_NonLes.tsv
ANKRD36	5.31056e-20	-0.377477	0.125	0.176	1.31824e-15	Fibroblast_Les_vs_NonLes.tsv
AKAP9	5.82059e-20	-0.434562	0.54	0.56	1.44484e-15	Fibroblast_Les_vs_NonLes.tsv
PER3	6.9768e-20	-0.39378	0.218	0.275	1.73185e-15	Fibroblast_Les_vs_NonLes.tsv
GUSB	8.39405e-20	-0.267633	0.284	0.332	2.08365e-15	Fibroblast_Les_vs_NonLes.tsv
IL6ST	8.55112e-20	-0.314597	0.748	0.725	2.12265e-15	Fibroblast_Les_vs_NonLes.tsv
OS9	1.19474e-19	-0.289029	0.589	0.575	2.96569e-15	Fibroblast_Les_vs_NonLes.tsv
LAMC1	1.60959e-19	-0.36035	0.61	0.61	3.9955e-15	Fibroblast_Les_vs_NonLes.tsv
CTSK	1.92841e-19	-0.319346	0.818	0.771	4.7869e-15	Fibroblast_Les_vs_NonLes.tsv
NR3C1	2.54207e-19	-0.366152	0.573	0.578	6.31018e-15	Fibroblast_Les_vs_NonLes.tsv
ID3	2.9875e-19	0.321437	0.732	0.612	7.41588e-15	Fibroblast_Les_vs_NonLes.tsv
RNF19A	3.36202e-19	-0.351302	0.452	0.475	8.34554e-15	Fibroblast_Les_vs_NonLes.tsv
SNHG7	3.69522e-19	-0.32877	0.471	0.499	9.17265e-15	Fibroblast_Les_vs_NonLes.tsv
PLAGL1	4.15063e-19	-0.460013	0.534	0.551	1.03031e-14	Fibroblast_Les_vs_NonLes.tsv
EIF4B	4.42423e-19	-0.362351	0.635	0.628	1.09823e-14	Fibroblast_Les_vs_NonLes.tsv
HES1	4.63721e-19	-0.48584	0.478	0.503	1.1511e-14	Fibroblast_Les_vs_NonLes.tsv
RBL2	4.83553e-19	-0.306057	0.246	0.297	1.20032e-14	Fibroblast_Les_vs_NonLes.tsv
ARHGAP32	5.897e-19	-0.315208	0.144	0.195	1.46381e-14	Fibroblast_Les_vs_NonLes.tsv
SERINC1	6.6801e-19	-0.292706	0.67	0.649	1.6582e-14	Fibroblast_Les_vs_NonLes.tsv
IL6R	7.11304e-19	-0.265749	0.136	0.189	1.76567e-14	Fibroblast_Les_vs_NonLes.tsv
SNED1	9.82436e-19	-0.358171	0.385	0.431	2.4387e-14	Fibroblast_Les_vs_NonLes.tsv
CXCL12	1.04601e-18	-0.699259	0.693	0.665	2.59651e-14	Fibroblast_Les_vs_NonLes.tsv
ARNT	1.06748e-18	-0.327192	0.291	0.339	2.64981e-14	Fibroblast_Les_vs_NonLes.tsv
TMEM47	1.47444e-18	-0.292378	0.243	0.297	3.66e-14	Fibroblast_Les_vs_NonLes.tsv
TCF7L1	1.66269e-18	-0.315853	0.3	0.352	4.12729e-14	Fibroblast_Les_vs_NonLes.tsv
TNRC6B	1.74617e-18	-0.384346	0.658	0.654	4.33453e-14	Fibroblast_Les_vs_NonLes.tsv
PPP1R12B	1.78681e-18	-0.3375	0.164	0.217	4.4354e-14	Fibroblast_Les_vs_NonLes.tsv
PCF11	1.88091e-18	-0.390459	0.318	0.365	4.66899e-14	Fibroblast_Les_vs_NonLes.tsv
GOLGA8A	2.28026e-18	-0.290477	0.151	0.205	5.66029e-14	Fibroblast_Les_vs_NonLes.tsv
EIF3E	2.73604e-18	-0.30226	0.698	0.67	6.79167e-14	Fibroblast_Les_vs_NonLes.tsv
HSPA2	3.03245e-18	-0.366233	0.215	0.268	7.52746e-14	Fibroblast_Les_vs_NonLes.tsv
MT-ATP8	3.73258e-18	-0.433461	0.282	0.328	9.26537e-14	Fibroblast_Les_vs_NonLes.tsv
H1F0	8.04249e-18	-0.436529	0.322	0.364	1.99639e-13	Fibroblast_Les_vs_NonLes.tsv
PLEKHA5	1.16499e-17	-0.338518	0.265	0.313	2.89185e-13	Fibroblast_Les_vs_NonLes.tsv
EEF2K	1.28603e-17	-0.296761	0.172	0.222	3.19231e-13	Fibroblast_Les_vs_NonLes.tsv
ANKRD36B	1.41359e-17	-0.299255	0.071	0.113	3.50896e-13	Fibroblast_Les_vs_NonLes.tsv
ENTPD1	1.44526e-17	-0.304018	0.136	0.184	3.58758e-13	Fibroblast_Les_vs_NonLes.tsv
CMYA5	1.47636e-17	-0.336938	0.069	0.109	3.66476e-13	Fibroblast_Les_vs_NonLes.tsv
OLFML1	1.96786e-17	-0.266589	0.336	0.376	4.88483e-13	Fibroblast_Les_vs_NonLes.tsv
NKTR	2.52833e-17	-0.479052	0.565	0.577	6.27607e-13	Fibroblast_Les_vs_NonLes.tsv
LPP	3.64565e-17	-0.343605	0.634	0.623	9.0496e-13	Fibroblast_Les_vs_NonLes.tsv
NFKBIZ	3.73553e-17	-0.442878	0.469	0.483	9.2727e-13	Fibroblast_Les_vs_NonLes.tsv
SEMA3A	4.1953e-17	-0.316649	0.165	0.215	1.0414e-12	Fibroblast_Les_vs_NonLes.tsv
FAM114A1	7.94438e-17	-0.29487	0.53	0.537	1.97203e-12	Fibroblast_Les_vs_NonLes.tsv
ANKRD36C	8.29852e-17	-0.47631	0.192	0.238	2.05994e-12	Fibroblast_Les_vs_NonLes.tsv
WBP2	1.03659e-16	-0.253566	0.263	0.31	2.57312e-12	Fibroblast_Les_vs_NonLes.tsv
AASS	1.16816e-16	-0.253486	0.121	0.167	2.89973e-12	Fibroblast_Les_vs_NonLes.tsv
YPEL2	1.22247e-16	-0.291134	0.255	0.304	3.03454e-12	Fibroblast_Les_vs_NonLes.tsv
DMKN	1.2443e-16	-0.364366	0.067	0.105	3.08873e-12	Fibroblast_Les_vs_NonLes.tsv
MBNL2	1.62951e-16	-0.304807	0.309	0.354	4.04493e-12	Fibroblast_Les_vs_NonLes.tsv
PLAC9	1.65379e-16	-0.25879	0.884	0.77	4.10519e-12	Fibroblast_Les_vs_NonLes.tsv
IGFBP3	1.66867e-16	-0.53858	0.317	0.365	4.14213e-12	Fibroblast_Les_vs_NonLes.tsv
SPOCK1	1.69104e-16	-0.302083	0.411	0.44	4.19767e-12	Fibroblast_Les_vs_NonLes.tsv
RAMP2	1.98095e-16	-0.322242	0.295	0.346	4.91731e-12	Fibroblast_Les_vs_NonLes.tsv
HBA2	2.07526e-16	1.885	0.257	0.198	5.15141e-12	Fibroblast_Les_vs_NonLes.tsv
MAGI2	2.23677e-16	-0.254655	0.128	0.174	5.55233e-12	Fibroblast_Les_vs_NonLes.tsv
VIT	2.36258e-16	-0.272293	0.274	0.325	5.86463e-12	Fibroblast_Les_vs_NonLes.tsv
GADD45A	2.40405e-16	-0.324774	0.506	0.527	5.96758e-12	Fibroblast_Les_vs_NonLes.tsv
KRT14	2.49896e-16	-0.582425	0.149	0.192	6.20317e-12	Fibroblast_Les_vs_NonLes.tsv
FKBP9	3.05571e-16	-0.368043	0.55	0.546	7.58518e-12	Fibroblast_Les_vs_NonLes.tsv
CRBN	3.18731e-16	-0.291381	0.277	0.319	7.91187e-12	Fibroblast_Les_vs_NonLes.tsv
KRT5	3.59632e-16	-0.421282	0.079	0.118	8.92713e-12	Fibroblast_Les_vs_NonLes.tsv
ZHX3	3.67772e-16	-0.302235	0.163	0.207	9.12921e-12	Fibroblast_Les_vs_NonLes.tsv
EBF1	4.40079e-16	-0.376884	0.479	0.497	1.09241e-11	Fibroblast_Les_vs_NonLes.tsv
SUN2	4.99565e-16	-0.313552	0.325	0.362	1.24007e-11	Fibroblast_Les_vs_NonLes.tsv
HOOK3	5.01216e-16	-0.368663	0.456	0.48	1.24417e-11	Fibroblast_Les_vs_NonLes.tsv
KRTCAP2	5.05312e-16	-0.281515	0.466	0.484	1.25433e-11	Fibroblast_Les_vs_NonLes.tsv
RXRA	8.40622e-16	-0.299265	0.255	0.3	2.08668e-11	Fibroblast_Les_vs_NonLes.tsv
HBP1	8.77931e-16	-0.295008	0.362	0.402	2.17929e-11	Fibroblast_Les_vs_NonLes.tsv
KMT2A	9.89628e-16	-0.395141	0.491	0.502	2.45655e-11	Fibroblast_Les_vs_NonLes.tsv
RORA	1.07938e-15	-0.354611	0.356	0.399	2.67935e-11	Fibroblast_Les_vs_NonLes.tsv
STC2	1.48557e-15	-0.6179	0.076	0.114	3.68764e-11	Fibroblast_Les_vs_NonLes.tsv
PAPPA	1.79274e-15	-0.332138	0.239	0.29	4.45013e-11	Fibroblast_Les_vs_NonLes.tsv
LIFR	2.10545e-15	-0.479079	0.296	0.332	5.22635e-11	Fibroblast_Les_vs_NonLes.tsv
PHIP	2.136e-15	-0.455697	0.418	0.441	5.3022e-11	Fibroblast_Les_vs_NonLes.tsv
COL21A1	2.26209e-15	-0.341907	0.111	0.155	5.61518e-11	Fibroblast_Les_vs_NonLes.tsv
TRIM2	2.50463e-15	-0.253125	0.155	0.202	6.21725e-11	Fibroblast_Les_vs_NonLes.tsv
TMED4	2.50735e-15	-0.259736	0.397	0.427	6.22399e-11	Fibroblast_Les_vs_NonLes.tsv
AC008124.1	3.075e-15	-0.291476	0.128	0.172	7.63308e-11	Fibroblast_Les_vs_NonLes.tsv
BOC	3.09285e-15	-0.339108	0.31	0.352	7.67739e-11	Fibroblast_Les_vs_NonLes.tsv
PKD1	5.40935e-15	-0.399431	0.287	0.327	1.34276e-10	Fibroblast_Les_vs_NonLes.tsv
SNHG8	7.14589e-15	-0.387593	0.693	0.652	1.77382e-10	Fibroblast_Les_vs_NonLes.tsv
ANXA4	8.15883e-15	-0.282279	0.575	0.56	2.02527e-10	Fibroblast_Les_vs_NonLes.tsv
SLC35E3	8.82763e-15	-0.328562	0.242	0.285	2.19128e-10	Fibroblast_Les_vs_NonLes.tsv
CPNE3	1.05516e-14	-0.263443	0.526	0.532	2.61922e-10	Fibroblast_Les_vs_NonLes.tsv
BOD1L1	1.1156e-14	-0.368472	0.494	0.512	2.76927e-10	Fibroblast_Les_vs_NonLes.tsv
PTBP2	1.19988e-14	-0.421967	0.199	0.239	2.97846e-10	Fibroblast_Les_vs_NonLes.tsv
XPA	1.62054e-14	-0.259121	0.226	0.271	4.02267e-10	Fibroblast_Les_vs_NonLes.tsv
H6PD	1.83623e-14	-0.339176	0.403	0.432	4.55806e-10	Fibroblast_Les_vs_NonLes.tsv
SETBP1	2.7516e-14	-0.329785	0.273	0.317	6.8303e-10	Fibroblast_Les_vs_NonLes.tsv
MXRA7	3.34888e-14	-0.289919	0.522	0.522	8.31293e-10	Fibroblast_Les_vs_NonLes.tsv
AL078639.1	3.68384e-14	-0.283996	0.293	0.342	9.14439e-10	Fibroblast_Les_vs_NonLes.tsv
LRIG1	3.92693e-14	-0.322365	0.207	0.249	9.74782e-10	Fibroblast_Les_vs_NonLes.tsv
SMARCC2	4.54186e-14	-0.280359	0.24	0.283	1.12743e-09	Fibroblast_Les_vs_NonLes.tsv
ASH1L	5.75215e-14	-0.408816	0.53	0.527	1.42786e-09	Fibroblast_Les_vs_NonLes.tsv
SAMHD1	6.39649e-14	-0.449615	0.485	0.496	1.5878e-09	Fibroblast_Les_vs_NonLes.tsv
BRD2	6.9742e-14	-0.466487	0.68	0.659	1.73121e-09	Fibroblast_Les_vs_NonLes.tsv
DUSP1	1.03494e-13	0.323859	0.881	0.777	2.56903e-09	Fibroblast_Les_vs_NonLes.tsv
PSIP1	1.35143e-13	-0.288106	0.349	0.387	3.35466e-09	Fibroblast_Les_vs_NonLes.tsv
A4GALT	1.93278e-13	-0.268419	0.268	0.308	4.79775e-09	Fibroblast_Les_vs_NonLes.tsv
AFF1	2.29653e-13	-0.349255	0.322	0.354	5.70067e-09	Fibroblast_Les_vs_NonLes.tsv
TMX4	3.4139e-13	-0.290115	0.479	0.492	8.47432e-09	Fibroblast_Les_vs_NonLes.tsv
PLS3	3.59285e-13	-0.287768	0.383	0.406	8.91853e-09	Fibroblast_Les_vs_NonLes.tsv
CILP	3.72743e-13	-0.377375	0.178	0.221	9.25261e-09	Fibroblast_Les_vs_NonLes.tsv
BCLAF1	4.73448e-13	-0.386	0.577	0.565	1.17524e-08	Fibroblast_Les_vs_NonLes.tsv
ESYT2	6.02683e-13	-0.354265	0.345	0.37	1.49604e-08	Fibroblast_Les_vs_NonLes.tsv
CDC14B	6.49773e-13	-0.301629	0.252	0.291	1.61293e-08	Fibroblast_Les_vs_NonLes.tsv
NAV2	6.65779e-13	-0.262157	0.116	0.153	1.65266e-08	Fibroblast_Les_vs_NonLes.tsv
CTDSPL	7.4746e-13	-0.255622	0.364	0.398	1.85542e-08	Fibroblast_Les_vs_NonLes.tsv
FBXO42	7.69752e-13	-0.274828	0.122	0.159	1.91076e-08	Fibroblast_Les_vs_NonLes.tsv
LMO2	7.93128e-13	-0.263131	0.135	0.178	1.96878e-08	Fibroblast_Les_vs_NonLes.tsv
FYN	8.34959e-13	-0.304961	0.551	0.53	2.07262e-08	Fibroblast_Les_vs_NonLes.tsv
EPC1	8.42543e-13	-0.389772	0.433	0.452	2.09144e-08	Fibroblast_Les_vs_NonLes.tsv
AXL	8.84961e-13	-0.290548	0.489	0.489	2.19674e-08	Fibroblast_Les_vs_NonLes.tsv
MRC2	1.06917e-12	-0.421923	0.553	0.557	2.65401e-08	Fibroblast_Les_vs_NonLes.tsv
DYNC2H1	1.39122e-12	-0.359587	0.235	0.273	3.45342e-08	Fibroblast_Les_vs_NonLes.tsv
SLC7A8	1.7737e-12	-0.335558	0.174	0.212	4.40285e-08	Fibroblast_Les_vs_NonLes.tsv
ZADH2	2.36391e-12	-0.298052	0.174	0.213	5.86792e-08	Fibroblast_Les_vs_NonLes.tsv
OGA	2.93286e-12	-0.368285	0.415	0.437	7.28025e-08	Fibroblast_Les_vs_NonLes.tsv
PGRMC2	3.26018e-12	-0.276859	0.408	0.426	8.09276e-08	Fibroblast_Les_vs_NonLes.tsv
AKT3	4.94986e-12	-0.338404	0.31	0.336	1.2287e-07	Fibroblast_Les_vs_NonLes.tsv
COL1A1	5.17057e-12	0.603476	0.957	0.919	1.28349e-07	Fibroblast_Les_vs_NonLes.tsv
ELF2	5.25755e-12	-0.26783	0.409	0.431	1.30508e-07	Fibroblast_Les_vs_NonLes.tsv
RUNX1T1	7.48864e-12	-0.3638	0.643	0.636	1.8589e-07	Fibroblast_Les_vs_NonLes.tsv
FAT4	8.83858e-12	-0.258827	0.204	0.245	2.194e-07	Fibroblast_Les_vs_NonLes.tsv
FBXL3	1.3444e-11	-0.271237	0.342	0.369	3.3372e-07	Fibroblast_Les_vs_NonLes.tsv
SNX9	1.36238e-11	-0.275725	0.551	0.538	3.38184e-07	Fibroblast_Les_vs_NonLes.tsv
TSHZ1	1.63784e-11	-0.30668	0.207	0.243	4.0656e-07	Fibroblast_Les_vs_NonLes.tsv
CIR1	1.67586e-11	-0.286912	0.492	0.497	4.15999e-07	Fibroblast_Les_vs_NonLes.tsv
HEBP2	1.94269e-11	-0.272671	0.466	0.471	4.82233e-07	Fibroblast_Les_vs_NonLes.tsv
NPDC1	2.07891e-11	-0.255617	0.228	0.264	5.16049e-07	Fibroblast_Les_vs_NonLes.tsv
NPHP3	2.22343e-11	-0.256628	0.172	0.21	5.51921e-07	Fibroblast_Les_vs_NonLes.tsv
AGL	3.61138e-11	-0.254015	0.24	0.277	8.96452e-07	Fibroblast_Les_vs_NonLes.tsv
ECE1	4.05957e-11	-0.320141	0.334	0.361	1.00771e-06	Fibroblast_Les_vs_NonLes.tsv
ARID4A	4.61778e-11	-0.310133	0.252	0.286	1.14627e-06	Fibroblast_Les_vs_NonLes.tsv
FCHO2	6.52697e-11	-0.273974	0.208	0.242	1.62019e-06	Fibroblast_Les_vs_NonLes.tsv
CENPC	7.44723e-11	-0.27543	0.257	0.291	1.84863e-06	Fibroblast_Les_vs_NonLes.tsv
OSBPL9	8.10284e-11	-0.271539	0.29	0.319	2.01137e-06	Fibroblast_Les_vs_NonLes.tsv
AGO2	8.54148e-11	-0.30093	0.361	0.384	2.12025e-06	Fibroblast_Les_vs_NonLes.tsv
COL23A1	9.06519e-11	-0.361569	0.095	0.128	2.25025e-06	Fibroblast_Les_vs_NonLes.tsv
HGSNAT	1.09855e-10	-0.286019	0.329	0.356	2.72694e-06	Fibroblast_Les_vs_NonLes.tsv
ANTXR1	1.23506e-10	-0.342335	0.48	0.491	3.0658e-06	Fibroblast_Les_vs_NonLes.tsv
DENND6A	1.41365e-10	-0.251528	0.159	0.193	3.50911e-06	Fibroblast_Les_vs_NonLes.tsv
SMIM19	1.4157e-10	-0.25277	0.399	0.415	3.51418e-06	Fibroblast_Les_vs_NonLes.tsv
CLSTN1	1.47353e-10	-0.318464	0.279	0.305	3.65775e-06	Fibroblast_Les_vs_NonLes.tsv
[truncated: 9,338 more rows]

## Sheet: Immune cluster
Gene	p_val	avg_log2FC	pct.1	pct.2	p_val_adj	Comparison
LMNA	2.65665e-68	-2.2671	0.24	0.637	6.59461e-64	CD4_Les_vs_NonLes.tsv
KRT1	1.55063e-58	-1.86269	0.031	0.213	3.84913e-54	CD4_Les_vs_NonLes.tsv
C15orf53	4.44056e-50	-0.813837	0.011	0.12	1.10228e-45	CD4_Les_vs_NonLes.tsv
RPL39	8.87707e-48	0.834519	0.994	0.827	2.20356e-43	CD4_Les_vs_NonLes.tsv
RPL28	5.84842e-47	0.750134	0.997	0.84	1.45175e-42	CD4_Les_vs_NonLes.tsv
XIST	8.13574e-46	-2.87804	0.102	0.34	2.01953e-41	CD4_Les_vs_NonLes.tsv
RPS16	1.21583e-38	0.679549	0.988	0.8	3.01806e-34	CD4_Les_vs_NonLes.tsv
PHLDA1	5.37198e-38	-1.34167	0.124	0.373	1.33349e-33	CD4_Les_vs_NonLes.tsv
RPS28	6.41759e-38	0.687061	0.996	0.883	1.59304e-33	CD4_Les_vs_NonLes.tsv
GSN	1.21335e-37	-1.3134	0.047	0.217	3.01191e-33	CD4_Les_vs_NonLes.tsv
FTL	2.19704e-37	0.902919	0.956	0.767	5.45371e-33	CD4_Les_vs_NonLes.tsv
IFI44L	4.51918e-37	1.71361	0.46	0.073	1.1218e-32	CD4_Les_vs_NonLes.tsv
KLF2	6.67644e-35	1.05519	0.846	0.48	1.65729e-30	CD4_Les_vs_NonLes.tsv
RPL18	9.18229e-35	0.660366	0.99	0.803	2.27932e-30	CD4_Les_vs_NonLes.tsv
RPS13	1.05975e-34	0.660228	0.986	0.77	2.63063e-30	CD4_Les_vs_NonLes.tsv
TXNIP	2.92952e-33	1.50373	0.897	0.757	7.27195e-29	CD4_Les_vs_NonLes.tsv
SEMA4A	1.60579e-32	-1.30755	0.024	0.14	3.98604e-28	CD4_Les_vs_NonLes.tsv
TPT1	1.14629e-31	0.60969	0.995	0.917	2.84544e-27	CD4_Les_vs_NonLes.tsv
TNFRSF18	2.49458e-31	-0.864495	0.117	0.347	6.1923e-27	CD4_Les_vs_NonLes.tsv
RPL27A	8.10861e-30	0.865315	0.912	0.68	2.0128e-25	CD4_Les_vs_NonLes.tsv
RPLP1	2.00684e-29	0.55656	0.996	0.927	4.98158e-25	CD4_Les_vs_NonLes.tsv
MT2A	1.46884e-28	1.86588	0.663	0.407	3.64609e-24	CD4_Les_vs_NonLes.tsv
DCD	2.3772e-28	-1.50483	0.145	0.377	5.90092e-24	CD4_Les_vs_NonLes.tsv
RPS3	7.57165e-28	0.598877	0.99	0.817	1.87951e-23	CD4_Les_vs_NonLes.tsv
RPS27	6.71032e-27	0.576168	0.996	0.837	1.6657e-22	CD4_Les_vs_NonLes.tsv
RPS15A	7.85581e-27	0.600411	0.992	0.773	1.95005e-22	CD4_Les_vs_NonLes.tsv
RPL30	1.49001e-26	0.586459	0.993	0.783	3.69864e-22	CD4_Les_vs_NonLes.tsv
RPL12	2.56762e-26	0.513559	0.992	0.863	6.37361e-22	CD4_Les_vs_NonLes.tsv
RPS25	2.61455e-26	0.579351	0.988	0.76	6.49011e-22	CD4_Les_vs_NonLes.tsv
RPS12	1.50763e-25	0.555403	0.996	0.84	3.74238e-21	CD4_Les_vs_NonLes.tsv
RPS14	2.60783e-25	0.520667	0.993	0.87	6.47343e-21	CD4_Les_vs_NonLes.tsv
RPL11	4.4365e-25	0.53544	0.994	0.827	1.10127e-20	CD4_Les_vs_NonLes.tsv
SEPT11	6.66797e-25	-0.825964	0.048	0.183	1.65519e-20	CD4_Les_vs_NonLes.tsv
RPS24	9.24414e-25	0.536116	0.984	0.8	2.29467e-20	CD4_Les_vs_NonLes.tsv
NR4A3	1.74863e-24	-1.02231	0.067	0.223	4.34063e-20	CD4_Les_vs_NonLes.tsv
RPL9	2.2465e-24	0.568069	0.98	0.79	5.57648e-20	CD4_Les_vs_NonLes.tsv
MALAT1	3.85894e-24	-0.731542	1	1	9.57904e-20	CD4_Les_vs_NonLes.tsv
RPS15	8.88075e-24	0.515439	0.99	0.833	2.20447e-19	CD4_Les_vs_NonLes.tsv
RPL13A	9.6426e-24	0.533369	0.98	0.837	2.39358e-19	CD4_Les_vs_NonLes.tsv
VIM	4.34535e-23	-0.81476	0.927	0.923	1.07865e-18	CD4_Les_vs_NonLes.tsv
AHNAK	4.5798e-23	-1.0674	0.492	0.723	1.13684e-18	CD4_Les_vs_NonLes.tsv
ISG15	5.58982e-23	1.60324	0.501	0.25	1.38756e-18	CD4_Les_vs_NonLes.tsv
RPS3A	6.33065e-23	0.524616	0.989	0.8	1.57146e-18	CD4_Les_vs_NonLes.tsv
UBA52	7.27924e-23	0.535038	0.972	0.737	1.80693e-18	CD4_Les_vs_NonLes.tsv
DNAJB1	7.37154e-23	1.29069	0.716	0.547	1.82984e-18	CD4_Les_vs_NonLes.tsv
EIF1	1.27988e-22	0.537733	0.979	0.813	3.17704e-18	CD4_Les_vs_NonLes.tsv
H3F3B	2.28925e-22	0.624954	0.956	0.833	5.68261e-18	CD4_Les_vs_NonLes.tsv
RPS7	5.34227e-22	0.55246	0.983	0.747	1.32611e-17	CD4_Les_vs_NonLes.tsv
ISG20	9.4935e-22	1.06714	0.646	0.46	2.35657e-17	CD4_Les_vs_NonLes.tsv
RPS9	1.2939e-21	0.524653	0.973	0.817	3.21185e-17	CD4_Les_vs_NonLes.tsv
RPL18A	3.10356e-21	0.464661	0.991	0.827	7.70397e-17	CD4_Les_vs_NonLes.tsv
CLU	4.83213e-21	-0.583153	0.057	0.193	1.19948e-16	CD4_Les_vs_NonLes.tsv
CFD	5.88704e-21	-0.979899	0.053	0.18	1.46134e-16	CD4_Les_vs_NonLes.tsv
FAU	6.459e-21	0.510543	0.983	0.777	1.60332e-16	CD4_Les_vs_NonLes.tsv
HLA-C	7.4924e-21	0.579819	0.913	0.743	1.85984e-16	CD4_Les_vs_NonLes.tsv
ANXA2	8.3155e-21	-0.852261	0.261	0.49	2.06416e-16	CD4_Les_vs_NonLes.tsv
BTF3	9.32302e-21	0.621277	0.905	0.66	2.31425e-16	CD4_Les_vs_NonLes.tsv
ACTN4	9.41268e-21	-0.925503	0.194	0.41	2.33651e-16	CD4_Les_vs_NonLes.tsv
REL	2.19902e-20	-1.44948	0.387	0.603	5.45864e-16	CD4_Les_vs_NonLes.tsv
NBL1	7.6793e-20	-0.251965	0.022	0.11	1.90623e-15	CD4_Les_vs_NonLes.tsv
RPL32	8.1937e-20	0.469674	0.992	0.823	2.03392e-15	CD4_Les_vs_NonLes.tsv
IKZF2	1.03748e-19	-0.814937	0.022	0.107	2.57533e-15	CD4_Les_vs_NonLes.tsv
SLC2A3	1.24299e-19	-1.21575	0.522	0.743	3.08547e-15	CD4_Les_vs_NonLes.tsv
RPL8	1.64298e-19	0.464447	0.985	0.793	4.07836e-15	CD4_Les_vs_NonLes.tsv
VPS37B	2.51608e-19	-1.72265	0.162	0.353	6.24567e-15	CD4_Les_vs_NonLes.tsv
PHTF2	3.15396e-19	-0.781204	0.118	0.293	7.82908e-15	CD4_Les_vs_NonLes.tsv
HSPE1	3.55107e-19	1.28382	0.603	0.433	8.81483e-15	CD4_Les_vs_NonLes.tsv
FTH1	6.6217e-19	0.83929	0.981	0.853	1.6437e-14	CD4_Les_vs_NonLes.tsv
PDE4A	7.64935e-19	-1.09629	0.072	0.21	1.8988e-14	CD4_Les_vs_NonLes.tsv
RPS20	1.05064e-18	0.57205	0.92	0.72	2.608e-14	CD4_Les_vs_NonLes.tsv
RPS29	2.13572e-18	0.419858	0.983	0.74	5.30151e-14	CD4_Les_vs_NonLes.tsv
RPL5	2.73711e-18	0.531091	0.967	0.763	6.79432e-14	CD4_Les_vs_NonLes.tsv
B2M	3.04319e-18	0.342554	1	0.987	7.5541e-14	CD4_Les_vs_NonLes.tsv
PDE7A	3.42017e-18	-0.991683	0.203	0.41	8.48988e-14	CD4_Les_vs_NonLes.tsv
RPLP2	3.42731e-18	0.427889	0.989	0.837	8.50761e-14	CD4_Les_vs_NonLes.tsv
RPL29	3.42805e-18	0.462861	0.988	0.773	8.50944e-14	CD4_Les_vs_NonLes.tsv
RPS19	4.12486e-18	0.456315	0.994	0.853	1.02391e-13	CD4_Les_vs_NonLes.tsv
IFI6	8.94268e-18	1.58522	0.406	0.203	2.21984e-13	CD4_Les_vs_NonLes.tsv
EEF1A1	1.75956e-17	0.536847	0.997	0.963	4.36775e-13	CD4_Les_vs_NonLes.tsv
LGALS3	1.87894e-17	-0.917727	0.204	0.4	4.6641e-13	CD4_Les_vs_NonLes.tsv
TENT5C	1.99225e-17	-0.890664	0.219	0.427	4.94537e-13	CD4_Les_vs_NonLes.tsv
ARPC1B	3.17448e-17	-0.623332	0.185	0.393	7.88001e-13	CD4_Les_vs_NonLes.tsv
RPS11	4.56151e-17	0.477963	0.957	0.777	1.1323e-12	CD4_Les_vs_NonLes.tsv
PFDN5	4.77728e-17	0.520967	0.912	0.653	1.18587e-12	CD4_Les_vs_NonLes.tsv
UBB	5.24442e-17	0.80039	0.785	0.65	1.30182e-12	CD4_Les_vs_NonLes.tsv
RPL23A	5.38805e-17	0.484892	0.979	0.737	1.33748e-12	CD4_Les_vs_NonLes.tsv
RPS23	6.71575e-17	0.44036	0.991	0.767	1.66705e-12	CD4_Les_vs_NonLes.tsv
NACA	7.19301e-17	0.506924	0.969	0.743	1.78552e-12	CD4_Les_vs_NonLes.tsv
ARL5B	7.28253e-17	-1.41967	0.117	0.273	1.80774e-12	CD4_Les_vs_NonLes.tsv
RPS6	1.082e-16	0.463816	0.984	0.823	2.68584e-12	CD4_Les_vs_NonLes.tsv
TNFSF14	1.23983e-16	-0.520817	0.036	0.133	3.07762e-12	CD4_Les_vs_NonLes.tsv
RPS4X	1.28037e-16	0.523592	0.986	0.823	3.17826e-12	CD4_Les_vs_NonLes.tsv
H2AFZ	1.63946e-16	0.709783	0.717	0.57	4.06963e-12	CD4_Les_vs_NonLes.tsv
IRF2BPL	3.66169e-16	-0.715431	0.07	0.197	9.08942e-12	CD4_Les_vs_NonLes.tsv
PIK3R1	4.45332e-16	0.745069	0.627	0.433	1.10545e-11	CD4_Les_vs_NonLes.tsv
CD82	4.59093e-16	-0.496251	0.055	0.17	1.13961e-11	CD4_Les_vs_NonLes.tsv
ZFP36L1	8.81191e-16	-1.27021	0.547	0.73	2.18738e-11	CD4_Les_vs_NonLes.tsv
LY6E	8.86389e-16	0.87267	0.56	0.363	2.20028e-11	CD4_Les_vs_NonLes.tsv
CD48	1.16821e-15	0.603501	0.757	0.56	2.89985e-11	CD4_Les_vs_NonLes.tsv
RPL24	1.22821e-15	0.42982	0.975	0.77	3.04879e-11	CD4_Les_vs_NonLes.tsv
S100A9	1.25382e-15	1.04605	0.209	0.02	3.11236e-11	CD4_Les_vs_NonLes.tsv
CXCL14	2.44888e-15	-0.753538	0.054	0.163	6.07886e-11	CD4_Les_vs_NonLes.tsv
SLC16A10	2.92758e-15	-0.424662	0.025	0.103	7.26713e-11	CD4_Les_vs_NonLes.tsv
MT-CO1	3.27083e-15	0.436387	0.995	0.963	8.11918e-11	CD4_Les_vs_NonLes.tsv
GIMAP7	3.58699e-15	0.753387	0.376	0.16	8.90399e-11	CD4_Les_vs_NonLes.tsv
CCL5	4.43933e-15	0.904117	0.353	0.127	1.10198e-10	CD4_Les_vs_NonLes.tsv
TSEN54	6.20483e-15	-0.488216	0.055	0.167	1.54022e-10	CD4_Les_vs_NonLes.tsv
RPL14	8.23427e-15	0.420233	0.987	0.783	2.04399e-10	CD4_Les_vs_NonLes.tsv
RPL10A	1.15677e-14	0.454696	0.948	0.733	2.87144e-10	CD4_Les_vs_NonLes.tsv
RPS8	1.16419e-14	0.39798	0.99	0.813	2.88987e-10	CD4_Les_vs_NonLes.tsv
RPS2	1.42106e-14	0.349473	0.993	0.927	3.5275e-10	CD4_Les_vs_NonLes.tsv
RPL15	1.52539e-14	0.394957	0.973	0.797	3.78648e-10	CD4_Les_vs_NonLes.tsv
TMSB4X	1.55334e-14	0.294667	0.995	0.903	3.85586e-10	CD4_Les_vs_NonLes.tsv
MT-CO3	1.60664e-14	0.428972	0.998	0.987	3.98816e-10	CD4_Les_vs_NonLes.tsv
SLF1	2.11307e-14	-0.793169	0.069	0.187	5.24529e-10	CD4_Les_vs_NonLes.tsv
RTKN2	2.9786e-14	-1.27102	0.071	0.187	7.39377e-10	CD4_Les_vs_NonLes.tsv
LPAR6	3.19484e-14	-0.945043	0.12	0.263	7.93055e-10	CD4_Les_vs_NonLes.tsv
ZNF331	3.55688e-14	-1.01863	0.336	0.52	8.82925e-10	CD4_Les_vs_NonLes.tsv
TMEM123	3.99689e-14	0.701156	0.562	0.4	9.92149e-10	CD4_Les_vs_NonLes.tsv
CFH	4.04874e-14	-0.799135	0.04	0.13	1.00502e-09	CD4_Les_vs_NonLes.tsv
IFI44	4.29028e-14	0.951475	0.231	0.053	1.06498e-09	CD4_Les_vs_NonLes.tsv
MT-CO2	5.0117e-14	0.500593	0.998	0.977	1.24405e-09	CD4_Les_vs_NonLes.tsv
ANKRD28	6.38163e-14	-0.902867	0.198	0.367	1.58411e-09	CD4_Les_vs_NonLes.tsv
MX1	7.44134e-14	1.04218	0.332	0.153	1.84716e-09	CD4_Les_vs_NonLes.tsv
TOMM7	1.26965e-13	0.480049	0.862	0.633	3.15165e-09	CD4_Les_vs_NonLes.tsv
CRIM1	1.2698e-13	-0.529701	0.028	0.103	3.15202e-09	CD4_Les_vs_NonLes.tsv
INTS6	1.35196e-13	-1.64522	0.537	0.723	3.35597e-09	CD4_Les_vs_NonLes.tsv
RPS4Y1	1.59376e-13	0.600327	0.732	0.53	3.95619e-09	CD4_Les_vs_NonLes.tsv
RPL17	2.41699e-13	-0.633957	0.277	0.457	5.99968e-09	CD4_Les_vs_NonLes.tsv
TIMP2	2.72332e-13	-0.552002	0.028	0.103	6.7601e-09	CD4_Les_vs_NonLes.tsv
RPS18	3.17802e-13	0.351058	0.992	0.873	7.88881e-09	CD4_Les_vs_NonLes.tsv
SCGB2A2	3.30769e-13	-0.652714	0.042	0.133	8.21068e-09	CD4_Les_vs_NonLes.tsv
JAML	3.38312e-13	-0.496767	0.069	0.183	8.39792e-09	CD4_Les_vs_NonLes.tsv
RPL13	3.72359e-13	0.334873	0.996	0.91	9.24308e-09	CD4_Les_vs_NonLes.tsv
SAT1	3.73253e-13	0.540123	0.686	0.533	9.26525e-09	CD4_Les_vs_NonLes.tsv
SAMD1	3.83465e-13	-0.512791	0.077	0.2	9.51874e-09	CD4_Les_vs_NonLes.tsv
BCL2	3.90135e-13	-0.615379	0.238	0.43	9.68431e-09	CD4_Les_vs_NonLes.tsv
HLA-DQB1	4.3184e-13	-0.598535	0.088	0.217	1.07196e-08	CD4_Les_vs_NonLes.tsv
MT-ATP6	5.74835e-13	0.28388	0.996	0.973	1.42691e-08	CD4_Les_vs_NonLes.tsv
RPL22	6.23032e-13	0.406594	0.966	0.73	1.54655e-08	CD4_Les_vs_NonLes.tsv
RPL36AL	7.48155e-13	0.506565	0.849	0.677	1.85715e-08	CD4_Les_vs_NonLes.tsv
MDFIC	7.85674e-13	-0.63104	0.177	0.35	1.95028e-08	CD4_Les_vs_NonLes.tsv
CDK6	8.97921e-13	-0.652711	0.105	0.24	2.22891e-08	CD4_Les_vs_NonLes.tsv
MPP6	9.82204e-13	-0.421854	0.027	0.1	2.43812e-08	CD4_Les_vs_NonLes.tsv
RPL27	1.14716e-12	0.422105	0.929	0.69	2.84758e-08	CD4_Les_vs_NonLes.tsv
STAT1	1.30609e-12	0.92371	0.335	0.16	3.24212e-08	CD4_Les_vs_NonLes.tsv
PLEC	1.36594e-12	-0.712373	0.097	0.223	3.39068e-08	CD4_Les_vs_NonLes.tsv
KRT10	1.52849e-12	-1.31154	0.303	0.48	3.79416e-08	CD4_Les_vs_NonLes.tsv
RPL23	1.64806e-12	0.484981	0.898	0.687	4.09098e-08	CD4_Les_vs_NonLes.tsv
CAVIN1	1.83508e-12	-0.645814	0.031	0.107	4.55521e-08	CD4_Les_vs_NonLes.tsv
RPL34	1.85654e-12	0.393813	0.993	0.81	4.60849e-08	CD4_Les_vs_NonLes.tsv
RPL7A	1.97153e-12	0.37336	0.983	0.837	4.89394e-08	CD4_Les_vs_NonLes.tsv
GMFG	2.48527e-12	0.610803	0.631	0.51	6.16919e-08	CD4_Les_vs_NonLes.tsv
IVNS1ABP	3.66818e-12	-1.10501	0.188	0.347	9.10553e-08	CD4_Les_vs_NonLes.tsv
S100A8	3.7512e-12	0.817269	0.146	0.003	9.31161e-08	CD4_Les_vs_NonLes.tsv
TPM4	4.12539e-12	-0.618166	0.242	0.43	1.02405e-07	CD4_Les_vs_NonLes.tsv
MBOAT7	4.2281e-12	-0.321716	0.033	0.11	1.04954e-07	CD4_Les_vs_NonLes.tsv
RPL36	5.46032e-12	0.388546	0.975	0.74	1.35542e-07	CD4_Les_vs_NonLes.tsv
IFITM2	5.53134e-12	0.603232	0.676	0.52	1.37304e-07	CD4_Les_vs_NonLes.tsv
RHOC	5.76728e-12	-0.43219	0.079	0.197	1.43161e-07	CD4_Les_vs_NonLes.tsv
SOD2	9.45408e-12	0.651038	0.37	0.2	2.34679e-07	CD4_Les_vs_NonLes.tsv
MTRNR2L8	9.88426e-12	-1.73314	0.139	0.257	2.45357e-07	CD4_Les_vs_NonLes.tsv
AP2B1	1.1959e-11	-0.286486	0.086	0.21	2.96859e-07	CD4_Les_vs_NonLes.tsv
HSP90AA1	1.40452e-11	0.653403	0.913	0.837	3.48643e-07	CD4_Les_vs_NonLes.tsv
CCDC107	1.55343e-11	-0.567097	0.18	0.343	3.85609e-07	CD4_Les_vs_NonLes.tsv
PDE3B	1.57123e-11	0.764424	0.358	0.187	3.90026e-07	CD4_Les_vs_NonLes.tsv
ASXL2	1.596e-11	-0.702808	0.085	0.197	3.96174e-07	CD4_Les_vs_NonLes.tsv
ACAP1	1.62113e-11	-0.616497	0.428	0.627	4.02412e-07	CD4_Les_vs_NonLes.tsv
TSC22D2	2.15999e-11	-0.880616	0.129	0.267	5.36173e-07	CD4_Les_vs_NonLes.tsv
HSP90AB1	2.271e-11	0.537226	0.842	0.727	5.63731e-07	CD4_Les_vs_NonLes.tsv
MYO1G	2.29868e-11	-0.501948	0.118	0.257	5.70601e-07	CD4_Les_vs_NonLes.tsv
ADIRF	2.38003e-11	-0.631364	0.037	0.113	5.90794e-07	CD4_Les_vs_NonLes.tsv
HCG18	2.63838e-11	-1.20882	0.12	0.243	6.54926e-07	CD4_Les_vs_NonLes.tsv
LGALS1	3.9203e-11	-1.22827	0.468	0.563	9.73136e-07	CD4_Les_vs_NonLes.tsv
PRNP	3.95817e-11	-0.689272	0.187	0.347	9.82536e-07	CD4_Les_vs_NonLes.tsv
CNOT6L	4.68858e-11	0.39846	0.644	0.463	1.16385e-06	CD4_Les_vs_NonLes.tsv
RPL35	4.96002e-11	0.386145	0.966	0.777	1.23122e-06	CD4_Les_vs_NonLes.tsv
HIST1H4C	5.21796e-11	-0.629462	0.248	0.41	1.29525e-06	CD4_Les_vs_NonLes.tsv
SMAP2	6.54129e-11	0.613338	0.545	0.42	1.62374e-06	CD4_Les_vs_NonLes.tsv
MFHAS1	6.624e-11	-0.513607	0.104	0.227	1.64428e-06	CD4_Les_vs_NonLes.tsv
HBB	8.11724e-11	1.4534	0.245	0.433	2.01494e-06	CD4_Les_vs_NonLes.tsv
HSPA1A	8.26504e-11	1.19033	0.657	0.553	2.05163e-06	CD4_Les_vs_NonLes.tsv
RBM8A	8.5197e-11	0.586405	0.533	0.4	2.11485e-06	CD4_Les_vs_NonLes.tsv
LMO4	9.74432e-11	-0.486325	0.16	0.31	2.41883e-06	CD4_Les_vs_NonLes.tsv
FMNL1	1.09663e-10	-0.733069	0.233	0.41	2.72217e-06	CD4_Les_vs_NonLes.tsv
IL7R	1.0999e-10	0.363189	0.935	0.8	2.73029e-06	CD4_Les_vs_NonLes.tsv
RNF24	1.17568e-10	-0.51886	0.054	0.143	2.91839e-06	CD4_Les_vs_NonLes.tsv
GOLGA8B	1.27219e-10	-0.816245	0.075	0.173	3.15796e-06	CD4_Les_vs_NonLes.tsv
DUSP4	1.30915e-10	-0.841431	0.114	0.237	3.24969e-06	CD4_Les_vs_NonLes.tsv
HMGB1	1.32625e-10	0.411959	0.823	0.717	3.29214e-06	CD4_Les_vs_NonLes.tsv
COMMD6	1.37664e-10	0.432832	0.729	0.573	3.41724e-06	CD4_Les_vs_NonLes.tsv
AC104695.3	1.55387e-10	-0.739123	0.047	0.13	3.85716e-06	CD4_Les_vs_NonLes.tsv
ZFP36	1.61519e-10	-0.76571	0.638	0.75	4.0094e-06	CD4_Les_vs_NonLes.tsv
CXCL10	1.67208e-10	0.945624	0.133	0.007	4.1506e-06	CD4_Les_vs_NonLes.tsv
JUND	1.67222e-10	-0.459337	0.905	0.92	4.15094e-06	CD4_Les_vs_NonLes.tsv
CD151	2.0003e-10	-0.404413	0.034	0.107	4.96533e-06	CD4_Les_vs_NonLes.tsv
RPSA	2.44557e-10	0.373356	0.967	0.74	6.07063e-06	CD4_Les_vs_NonLes.tsv
HERC5	2.81429e-10	0.626134	0.243	0.09	6.9859e-06	CD4_Les_vs_NonLes.tsv
ATP6V1G1	3.36388e-10	0.499779	0.597	0.5	8.35015e-06	CD4_Les_vs_NonLes.tsv
REV3L	3.7267e-10	-0.665031	0.112	0.233	9.25079e-06	CD4_Les_vs_NonLes.tsv
SAP18	3.76547e-10	0.615243	0.557	0.45	9.34703e-06	CD4_Les_vs_NonLes.tsv
ATP1B3	3.95972e-10	-0.65161	0.273	0.46	9.82921e-06	CD4_Les_vs_NonLes.tsv
RCBTB2	4.14912e-10	-0.386798	0.051	0.137	1.02994e-05	CD4_Les_vs_NonLes.tsv
MX2	4.75291e-10	0.609352	0.254	0.1	1.17981e-05	CD4_Les_vs_NonLes.tsv
PKNOX1	4.80214e-10	-0.647342	0.043	0.12	1.19203e-05	CD4_Les_vs_NonLes.tsv
EEF1D	4.99602e-10	0.33286	0.924	0.707	1.24016e-05	CD4_Les_vs_NonLes.tsv
LFNG	5.8065e-10	-0.461496	0.06	0.15	1.44135e-05	CD4_Les_vs_NonLes.tsv
SESN2	5.99916e-10	-0.284037	0.051	0.137	1.48917e-05	CD4_Les_vs_NonLes.tsv
ETS1	6.78356e-10	0.418629	0.759	0.653	1.68388e-05	CD4_Les_vs_NonLes.tsv
CSRNP1	7.1647e-10	-0.410542	0.194	0.357	1.77849e-05	CD4_Les_vs_NonLes.tsv
XAF1	7.41285e-10	0.731231	0.304	0.153	1.84009e-05	CD4_Les_vs_NonLes.tsv
IFIT3	7.5646e-10	0.83593	0.135	0.013	1.87776e-05	CD4_Les_vs_NonLes.tsv
GBP5	7.6822e-10	0.631983	0.278	0.117	1.90695e-05	CD4_Les_vs_NonLes.tsv
RPL41	8.64746e-10	0.362504	0.996	0.907	2.14656e-05	CD4_Les_vs_NonLes.tsv
MGAT4A	8.99924e-10	0.632654	0.38	0.237	2.23388e-05	CD4_Les_vs_NonLes.tsv
FOSB	1.05944e-09	-1.09239	0.436	0.587	2.62984e-05	CD4_Les_vs_NonLes.tsv
TRIM22	1.0614e-09	0.6779	0.366	0.217	2.63471e-05	CD4_Les_vs_NonLes.tsv
LASP1	1.09223e-09	-0.613792	0.101	0.213	2.71125e-05	CD4_Les_vs_NonLes.tsv
BCL7C	1.13259e-09	-0.32475	0.129	0.263	2.81142e-05	CD4_Les_vs_NonLes.tsv
HMGB2	1.18468e-09	0.617778	0.505	0.34	2.94073e-05	CD4_Les_vs_NonLes.tsv
DYNLL1	1.22369e-09	0.593273	0.615	0.51	3.03757e-05	CD4_Les_vs_NonLes.tsv
SERP1	1.35196e-09	0.565055	0.534	0.41	3.35596e-05	CD4_Les_vs_NonLes.tsv
MYADM	1.4479e-09	-0.604845	0.188	0.333	3.59412e-05	CD4_Les_vs_NonLes.tsv
ZFAS1	1.84408e-09	0.413493	0.722	0.533	4.57756e-05	CD4_Les_vs_NonLes.tsv
GADD45B	1.88935e-09	0.671095	0.575	0.46	4.68993e-05	CD4_Les_vs_NonLes.tsv
SLC9A3R1	2.13645e-09	-0.468448	0.151	0.293	5.30331e-05	CD4_Les_vs_NonLes.tsv
GNLY	2.29276e-09	0.9617	0.107	0	5.69132e-05	CD4_Les_vs_NonLes.tsv
MKNK1	2.33367e-09	-0.3131	0.042	0.117	5.79288e-05	CD4_Les_vs_NonLes.tsv
PLP2	2.41934e-09	-0.465182	0.292	0.463	6.00553e-05	CD4_Les_vs_NonLes.tsv
GBP1	2.49303e-09	0.832456	0.22	0.083	6.18845e-05	CD4_Les_vs_NonLes.tsv
EIF2AK2	2.49334e-09	0.65572	0.342	0.197	6.18923e-05	CD4_Les_vs_NonLes.tsv
AC020916.1	2.78336e-09	-1.13829	0.231	0.36	6.90913e-05	CD4_Les_vs_NonLes.tsv
ZNF609	2.79462e-09	-0.373222	0.07	0.163	6.93709e-05	CD4_Les_vs_NonLes.tsv
RASGEF1B	2.88209e-09	-0.572652	0.056	0.14	7.15422e-05	CD4_Les_vs_NonLes.tsv
SPTY2D1	3.05655e-09	-1.00599	0.153	0.283	7.58728e-05	CD4_Les_vs_NonLes.tsv
EGR3	3.78941e-09	-0.684421	0.04	0.11	9.40645e-05	CD4_Les_vs_NonLes.tsv
FAM241A	4.23453e-09	-0.77049	0.081	0.173	0.000105114	CD4_Les_vs_NonLes.tsv
CTSC	4.36336e-09	-0.611488	0.165	0.3	0.000108312	CD4_Les_vs_NonLes.tsv
CCL19	4.40377e-09	0.556835	0.164	0.037	0.000109315	CD4_Les_vs_NonLes.tsv
LAT	4.51143e-09	-0.358387	0.178	0.323	0.000111987	CD4_Les_vs_NonLes.tsv
MRPS6	4.87845e-09	-0.640276	0.177	0.323	0.000121098	CD4_Les_vs_NonLes.tsv
CCNT1	5.01476e-09	-1.08276	0.137	0.25	0.000124481	CD4_Les_vs_NonLes.tsv
RPL37	5.52417e-09	0.285612	0.989	0.783	0.000137127	CD4_Les_vs_NonLes.tsv
PRPF4	5.72853e-09	-0.363911	0.061	0.15	0.000142199	CD4_Les_vs_NonLes.tsv
MIDN	5.83807e-09	-0.819097	0.256	0.413	0.000144919	CD4_Les_vs_NonLes.tsv
SYNE3	6.27992e-09	-0.546024	0.081	0.18	0.000155886	CD4_Les_vs_NonLes.tsv
CCL2	6.35168e-09	0.779709	0.152	0.033	0.000157668	CD4_Les_vs_NonLes.tsv
CD7	6.48368e-09	0.645867	0.457	0.3	0.000160944	CD4_Les_vs_NonLes.tsv
CBX6	6.52948e-09	-0.413527	0.086	0.19	0.000162081	CD4_Les_vs_NonLes.tsv
SELL	6.79973e-09	0.802952	0.267	0.137	0.00016879	CD4_Les_vs_NonLes.tsv
ZBTB1	6.87098e-09	-0.772677	0.207	0.353	0.000170558	CD4_Les_vs_NonLes.tsv
RPL19	7.09244e-09	0.279266	0.989	0.82	0.000176056	CD4_Les_vs_NonLes.tsv
ARL4C	7.25764e-09	-0.814594	0.54	0.66	0.000180156	CD4_Les_vs_NonLes.tsv
EDEM1	7.37056e-09	-0.543942	0.111	0.223	0.000182959	CD4_Les_vs_NonLes.tsv
GNAI3	8.0336e-09	-0.588561	0.24	0.407	0.000199418	CD4_Les_vs_NonLes.tsv
PARP14	8.65231e-09	0.691664	0.343	0.22	0.000214776	CD4_Les_vs_NonLes.tsv
RPS5	9.08466e-09	0.318843	0.962	0.73	0.000225509	CD4_Les_vs_NonLes.tsv
HBA2	9.20146e-09	0.870364	0.11	0.23	0.000228408	CD4_Les_vs_NonLes.tsv
DMKN	9.45466e-09	-0.70953	0.036	0.1	0.000234693	CD4_Les_vs_NonLes.tsv
IL6R	1.01613e-08	-0.513254	0.073	0.163	0.000252235	CD4_Les_vs_NonLes.tsv
ITGB2	1.10899e-08	-0.509675	0.223	0.373	0.000275285	CD4_Les_vs_NonLes.tsv
IFI16	1.14682e-08	0.510217	0.52	0.39	0.000284674	CD4_Les_vs_NonLes.tsv
SOX4	1.25402e-08	-0.727073	0.04	0.107	0.000311286	CD4_Les_vs_NonLes.tsv
NBPF19	1.26863e-08	-0.461196	0.068	0.157	0.000314913	CD4_Les_vs_NonLes.tsv
COMMD7	1.30825e-08	-0.319087	0.095	0.2	0.000324746	CD4_Les_vs_NonLes.tsv
PSME1	1.35518e-08	0.500593	0.597	0.473	0.000336397	CD4_Les_vs_NonLes.tsv
RTF2	1.4265e-08	-0.277057	0.102	0.213	0.0003541	CD4_Les_vs_NonLes.tsv
EIF4H	1.56265e-08	-0.313319	0.139	0.27	0.000387898	CD4_Les_vs_NonLes.tsv
SIRT2	1.77623e-08	-0.308928	0.046	0.12	0.000440913	CD4_Les_vs_NonLes.tsv
COL1A2	1.83393e-08	-0.842211	0.084	0.173	0.000455237	CD4_Les_vs_NonLes.tsv
CD9	1.92242e-08	-0.59169	0.052	0.127	0.000477202	CD4_Les_vs_NonLes.tsv
CAPG	1.95395e-08	-0.454356	0.106	0.21	0.00048503	CD4_Les_vs_NonLes.tsv
CXCL9	2.12209e-08	0.668321	0.102	0.003	0.000526765	CD4_Les_vs_NonLes.tsv
KLHL18	2.12919e-08	-0.423186	0.037	0.103	0.000528529	CD4_Les_vs_NonLes.tsv
LYAR	2.18203e-08	0.833396	0.242	0.12	0.000541646	CD4_Les_vs_NonLes.tsv
P4HB	2.37905e-08	-0.509119	0.213	0.367	0.000590551	CD4_Les_vs_NonLes.tsv
RSAD2	3.11426e-08	0.618879	0.115	0.013	0.000773053	CD4_Les_vs_NonLes.tsv
LDHB	3.1672e-08	0.463161	0.631	0.493	0.000786194	CD4_Les_vs_NonLes.tsv
TRG-AS1	3.22396e-08	-0.332175	0.049	0.123	0.000800284	CD4_Les_vs_NonLes.tsv
AL390728.6	3.37433e-08	-0.268584	0.04	0.107	0.000837611	CD4_Les_vs_NonLes.tsv
DYNLL2	3.39197e-08	-0.652999	0.171	0.303	0.000841988	CD4_Les_vs_NonLes.tsv
CDC37	3.57243e-08	-0.475071	0.24	0.4	0.000886784	CD4_Les_vs_NonLes.tsv
RPL7	3.72712e-08	0.339922	0.903	0.74	0.000925183	CD4_Les_vs_NonLes.tsv
EZR	4.16952e-08	-0.672274	0.48	0.603	0.001035	CD4_Les_vs_NonLes.tsv
GZMK	4.17217e-08	0.893295	0.154	0.04	0.00103566	CD4_Les_vs_NonLes.tsv
PMAIP1	4.43202e-08	0.563343	0.277	0.143	0.00110016	CD4_Les_vs_NonLes.tsv
TFRC	4.47586e-08	-1.04882	0.182	0.303	0.00111104	CD4_Les_vs_NonLes.tsv
TOB2	4.48569e-08	-0.545959	0.138	0.257	0.00111348	CD4_Les_vs_NonLes.tsv
TBC1D10C	4.51998e-08	-0.294567	0.144	0.27	0.001122	CD4_Les_vs_NonLes.tsv
PLEKHO1	4.84966e-08	-0.373434	0.09	0.187	0.00120383	CD4_Les_vs_NonLes.tsv
RPL10	4.96227e-08	0.306733	0.994	0.873	0.00123178	CD4_Les_vs_NonLes.tsv
TNFRSF1B	5.30814e-08	-0.552374	0.19	0.327	0.00131764	CD4_Les_vs_NonLes.tsv
HSPA1B	5.57576e-08	0.931414	0.594	0.487	0.00138407	CD4_Les_vs_NonLes.tsv
EHD4	5.67381e-08	-0.644023	0.094	0.19	0.00140841	CD4_Les_vs_NonLes.tsv
PTMA	5.77158e-08	0.312434	0.986	0.94	0.00143268	CD4_Les_vs_NonLes.tsv
FUS	5.95034e-08	-0.976689	0.773	0.837	0.00147705	CD4_Les_vs_NonLes.tsv
GIMAP4	6.7675e-08	0.65126	0.297	0.173	0.0016799	CD4_Les_vs_NonLes.tsv
TSC22D4	6.77473e-08	-0.282986	0.095	0.197	0.00168169	CD4_Les_vs_NonLes.tsv
PLSCR1	6.78382e-08	0.588966	0.17	0.057	0.00168395	CD4_Les_vs_NonLes.tsv
PSMD9	7.05612e-08	-0.262019	0.057	0.137	0.00175154	CD4_Les_vs_NonLes.tsv
RPL31	8.11137e-08	0.430631	0.676	0.573	0.00201349	CD4_Les_vs_NonLes.tsv
RALGAPA1	8.22654e-08	-0.866621	0.198	0.327	0.00204207	CD4_Les_vs_NonLes.tsv
IL2RA	8.50906e-08	-0.454272	0.068	0.15	0.0021122	CD4_Les_vs_NonLes.tsv
GRAP2	8.74473e-08	-0.306815	0.07	0.157	0.0021707	CD4_Les_vs_NonLes.tsv
TNFRSF4	8.74481e-08	-0.356416	0.08	0.17	0.00217073	CD4_Les_vs_NonLes.tsv
NFE2L2	9.82361e-08	-0.580895	0.26	0.407	0.00243851	CD4_Les_vs_NonLes.tsv
MT1X	9.97963e-08	1.38136	0.482	0.387	0.00247724	CD4_Les_vs_NonLes.tsv
PERP	1.17257e-07	-0.702267	0.09	0.18	0.00291066	CD4_Les_vs_NonLes.tsv
RARRES3	1.19687e-07	0.696579	0.343	0.23	0.00297098	CD4_Les_vs_NonLes.tsv
RPL21	1.2113e-07	0.282788	0.985	0.78	0.00300682	CD4_Les_vs_NonLes.tsv
CDK11B	1.21479e-07	-0.305117	0.066	0.15	0.00301547	CD4_Les_vs_NonLes.tsv
COL1A1	1.23799e-07	-0.803855	0.095	0.18	0.00307307	CD4_Les_vs_NonLes.tsv
AC013394.1	1.24033e-07	-0.830695	0.119	0.217	0.00307887	CD4_Les_vs_NonLes.tsv
HINT1	1.41779e-07	0.407714	0.807	0.647	0.00351938	CD4_Les_vs_NonLes.tsv
PLXNA3	1.51634e-07	-0.412269	0.067	0.147	0.00376401	CD4_Les_vs_NonLes.tsv
CAP1	1.52594e-07	-0.4747	0.325	0.467	0.00378785	CD4_Les_vs_NonLes.tsv
CCNL2	1.54509e-07	-0.498442	0.118	0.223	0.00383538	CD4_Les_vs_NonLes.tsv
CRIP2	1.65647e-07	-0.340144	0.066	0.147	0.00411184	CD4_Les_vs_NonLes.tsv
OS9	1.91065e-07	-0.296498	0.091	0.187	0.00474281	CD4_Les_vs_NonLes.tsv
IFITM3	1.93227e-07	0.550655	0.284	0.153	0.00479648	CD4_Les_vs_NonLes.tsv
RTN4	1.9365e-07	-0.590104	0.288	0.437	0.00480698	CD4_Les_vs_NonLes.tsv
NEMF	1.98967e-07	-0.544961	0.162	0.283	0.00493896	CD4_Les_vs_NonLes.tsv
NR4A2	2.04948e-07	-0.978332	0.446	0.58	0.00508743	CD4_Les_vs_NonLes.tsv
TKT	2.08338e-07	-0.297763	0.13	0.247	0.00517158	CD4_Les_vs_NonLes.tsv
CCR7	2.12164e-07	0.643926	0.286	0.16	0.00526655	CD4_Les_vs_NonLes.tsv
DDX60L	2.15759e-07	0.589281	0.173	0.063	0.00535577	CD4_Les_vs_NonLes.tsv
ZFAND2A	2.16559e-07	0.806249	0.194	0.083	0.00537565	CD4_Les_vs_NonLes.tsv
KMT2A	2.31373e-07	-0.618512	0.339	0.487	0.00574337	CD4_Les_vs_NonLes.tsv
MGP	2.3385e-07	-0.457636	0.064	0.143	0.00580486	CD4_Les_vs_NonLes.tsv
SLFN11	2.39869e-07	-0.716683	0.148	0.26	0.00595428	CD4_Les_vs_NonLes.tsv
NFKBID	2.91874e-07	-0.754232	0.095	0.183	0.00724518	CD4_Les_vs_NonLes.tsv
RPL35A	2.92476e-07	0.283533	0.984	0.78	0.00726013	CD4_Les_vs_NonLes.tsv
ABI2	2.94694e-07	-0.473337	0.052	0.123	0.00731519	CD4_Les_vs_NonLes.tsv
ID2	3.00615e-07	0.503477	0.562	0.437	0.00746216	CD4_Les_vs_NonLes.tsv
SOD1	3.0369e-07	0.479635	0.54	0.47	0.00753851	CD4_Les_vs_NonLes.tsv
CCND2	3.04096e-07	-0.611651	0.357	0.523	0.00754857	CD4_Les_vs_NonLes.tsv
DDX3X	3.11466e-07	-1.05215	0.528	0.66	0.00773152	CD4_Les_vs_NonLes.tsv
LEPROTL1	3.34568e-07	0.338927	0.699	0.58	0.00830498	CD4_Les_vs_NonLes.tsv
HSPA6	3.43648e-07	1.20076	0.128	0.03	0.00853038	CD4_Les_vs_NonLes.tsv
LSP1	3.52171e-07	-0.336431	0.24	0.393	0.00874194	CD4_Les_vs_NonLes.tsv
RNF139-AS1	3.78998e-07	-0.585496	0.074	0.153	0.00940787	CD4_Les_vs_NonLes.tsv
DUSP6	3.89356e-07	-0.530585	0.04	0.1	0.00966498	CD4_Les_vs_NonLes.tsv
MTF1	3.91396e-07	-0.377084	0.039	0.1	0.00971562	CD4_Les_vs_NonLes.tsv
IFI27	4.09606e-07	0.672625	0.201	0.083	0.0101677	CD4_Les_vs_NonLes.tsv
SERTAD1	4.25746e-07	0.580371	0.408	0.303	0.0105683	CD4_Les_vs_NonLes.tsv
DDX27	4.40849e-07	-0.465084	0.139	0.25	0.0109432	CD4_Les_vs_NonLes.tsv
RNF139	4.52924e-07	-0.393128	0.118	0.223	0.0112429	CD4_Les_vs_NonLes.tsv
ATP1B1	4.5411e-07	-0.406692	0.097	0.19	0.0112724	CD4_Les_vs_NonLes.tsv
PLAUR	4.582e-07	-0.315798	0.055	0.127	0.0113739	CD4_Les_vs_NonLes.tsv
PARP9	4.63311e-07	0.523047	0.174	0.067	0.0115008	CD4_Les_vs_NonLes.tsv
SGSM2	4.71151e-07	-0.42682	0.044	0.107	0.0116954	CD4_Les_vs_NonLes.tsv
TRIM28	4.86629e-07	-0.32079	0.127	0.24	0.0120796	CD4_Les_vs_NonLes.tsv
TRABD2A	5.04263e-07	-0.445043	0.133	0.24	0.0125173	CD4_Les_vs_NonLes.tsv
TNRC6C	5.75171e-07	-0.568429	0.155	0.267	0.0142775	CD4_Les_vs_NonLes.tsv
SAMSN1	5.83201e-07	-0.617103	0.407	0.533	0.0144768	CD4_Les_vs_NonLes.tsv
RALBP1	6.03145e-07	-0.255774	0.097	0.193	0.0149719	CD4_Les_vs_NonLes.tsv
ANK3	6.22858e-07	0.608344	0.265	0.15	0.0154612	CD4_Les_vs_NonLes.tsv
FERMT3	6.27508e-07	-0.329025	0.156	0.273	0.0155766	CD4_Les_vs_NonLes.tsv
MAF	6.4907e-07	-0.728055	0.212	0.337	0.0161119	CD4_Les_vs_NonLes.tsv
SLC2A4RG	6.59219e-07	-0.361428	0.148	0.263	0.0163638	CD4_Les_vs_NonLes.tsv
STX7	6.68191e-07	-0.443211	0.05	0.117	0.0165865	CD4_Les_vs_NonLes.tsv
RTN3	6.75392e-07	-0.438626	0.11	0.207	0.0167653	CD4_Les_vs_NonLes.tsv
ZBTB21	6.80118e-07	-0.281058	0.058	0.13	0.0168826	CD4_Les_vs_NonLes.tsv
TTN	6.90529e-07	-0.542673	0.041	0.1	0.017141	CD4_Les_vs_NonLes.tsv
SOCS4	7.08646e-07	-0.424584	0.069	0.147	0.0175907	CD4_Les_vs_NonLes.tsv
H1FX	7.14169e-07	0.517525	0.43	0.33	0.0177278	CD4_Les_vs_NonLes.tsv
ATP2B1	7.23073e-07	-0.529204	0.267	0.403	0.0179489	CD4_Les_vs_NonLes.tsv
DDIT4	8.08002e-07	0.555211	0.655	0.567	0.020057	CD4_Les_vs_NonLes.tsv
TXK	8.73013e-07	0.595628	0.151	0.053	0.0216708	CD4_Les_vs_NonLes.tsv
RHOQ	9.4252e-07	-0.290329	0.044	0.107	0.0233962	CD4_Les_vs_NonLes.tsv
MUC20-OT1	9.64154e-07	-0.696066	0.123	0.22	0.0239332	CD4_Les_vs_NonLes.tsv
DSTN	1.11032e-06	-0.399332	0.233	0.377	0.0275616	CD4_Les_vs_NonLes.tsv
GATA3	1.11478e-06	-0.526897	0.191	0.307	0.0276723	CD4_Les_vs_NonLes.tsv
MCAM	1.14868e-06	-0.277304	0.058	0.13	0.0285136	CD4_Les_vs_NonLes.tsv
KIAA0355	1.16437e-06	-0.282022	0.125	0.23	0.0289032	CD4_Les_vs_NonLes.tsv
SNRPD2	1.17854e-06	0.345878	0.577	0.503	0.029255	CD4_Les_vs_NonLes.tsv
PIEZO1	1.1911e-06	-0.499164	0.07	0.147	0.0295667	CD4_Les_vs_NonLes.tsv
SATB1	1.2386e-06	0.491834	0.344	0.23	0.0307457	CD4_Les_vs_NonLes.tsv
FBXW5	1.25457e-06	-0.252563	0.099	0.193	0.0311423	CD4_Les_vs_NonLes.tsv
CDC42EP3	1.32263e-06	-0.746367	0.189	0.3	0.0328318	CD4_Les_vs_NonLes.tsv
GLIPR1	1.3339e-06	-0.775663	0.265	0.387	0.0331113	CD4_Les_vs_NonLes.tsv
SLC5A3	1.40023e-06	-1.65581	0.195	0.3	0.0347579	CD4_Les_vs_NonLes.tsv
BCL6	1.40271e-06	-0.822802	0.124	0.217	0.0348196	CD4_Les_vs_NonLes.tsv
C6orf48	1.40501e-06	0.525079	0.381	0.283	0.0348766	CD4_Les_vs_NonLes.tsv
ISG20L2	1.42716e-06	-0.659758	0.103	0.19	0.0354263	CD4_Les_vs_NonLes.tsv
HDGF	1.47446e-06	-0.395162	0.131	0.237	0.0366005	CD4_Les_vs_NonLes.tsv
IL4R	1.48747e-06	-0.41833	0.093	0.18	0.0369234	CD4_Les_vs_NonLes.tsv
AKAP9	1.54317e-06	-0.594887	0.309	0.453	0.0383061	CD4_Les_vs_NonLes.tsv
HSPA8	1.56792e-06	0.38454	0.789	0.69	0.0389205	CD4_Les_vs_NonLes.tsv
ANXA6	1.56959e-06	-0.260381	0.176	0.3	0.0389619	CD4_Les_vs_NonLes.tsv
EPSTI1	1.66072e-06	0.578516	0.217	0.11	0.0412239	CD4_Les_vs_NonLes.tsv
RPS27A	1.69578e-06	0.297772	0.992	0.813	0.0420943	CD4_Les_vs_NonLes.tsv
NASP	1.7399e-06	-0.59677	0.325	0.467	0.0431895	CD4_Les_vs_NonLes.tsv
NFKBIA	1.74764e-06	0.296526	0.744	0.613	0.0433817	CD4_Les_vs_NonLes.tsv
LTBP4	1.75237e-06	-0.396973	0.058	0.127	0.0434991	CD4_Les_vs_NonLes.tsv
EIF3E	1.75347e-06	0.403471	0.556	0.48	0.0435264	CD4_Les_vs_NonLes.tsv
POLR2A	1.81886e-06	-0.896673	0.308	0.443	0.0451496	CD4_Les_vs_NonLes.tsv
ACTB	1.81931e-06	-0.511935	0.955	0.923	0.0451608	CD4_Les_vs_NonLes.tsv
ATXN2	1.84008e-06	-0.559078	0.078	0.157	0.0456763	CD4_Les_vs_NonLes.tsv
ATP5MG	1.93726e-06	0.303507	0.789	0.637	0.0480887	CD4_Les_vs_NonLes.tsv
GDF11	1.96052e-06	-0.488843	0.063	0.133	0.048666	CD4_Les_vs_NonLes.tsv
PTGER4	1.97957e-06	-0.549994	0.346	0.47	0.0491389	CD4_Les_vs_NonLes.tsv
PIK3IP1	2.01335e-06	0.619194	0.436	0.36	0.0499773	CD4_Les_vs_NonLes.tsv
SMARCA2	2.04991e-06	-0.609588	0.251	0.39	0.0508849	CD4_Les_vs_NonLes.tsv
RPL37A	2.05252e-06	0.251732	0.97	0.777	0.0509497	CD4_Les_vs_NonLes.tsv
SRSF7	2.17036e-06	-0.502307	0.763	0.84	0.0538749	CD4_Les_vs_NonLes.tsv
RASAL3	2.29743e-06	-0.349068	0.084	0.167	0.057029	CD4_Les_vs_NonLes.tsv
PCNX4	2.31897e-06	-0.650271	0.14	0.243	0.0575637	CD4_Les_vs_NonLes.tsv
MYO1F	2.38794e-06	-0.499268	0.091	0.173	0.0592757	CD4_Les_vs_NonLes.tsv
LRRFIP1	2.42845e-06	-0.538339	0.416	0.557	0.0602814	CD4_Les_vs_NonLes.tsv
RACK1	2.52294e-06	0.256832	0.957	0.8	0.0626268	CD4_Les_vs_NonLes.tsv
FOSL2	2.66494e-06	-0.524307	0.296	0.43	0.0661519	CD4_Les_vs_NonLes.tsv
SPARCL1	2.73205e-06	-1.1453	0.058	0.123	0.0678176	CD4_Les_vs_NonLes.tsv
ST8SIA4	2.80099e-06	-0.335068	0.068	0.14	0.0695291	CD4_Les_vs_NonLes.tsv
DNAJA1	3.16877e-06	0.401715	0.689	0.62	0.0786584	CD4_Les_vs_NonLes.tsv
GOLGA2	3.20418e-06	-0.299151	0.07	0.143	0.0795374	CD4_Les_vs_NonLes.tsv
STAT3	3.28722e-06	0.409839	0.522	0.43	0.0815988	CD4_Les_vs_NonLes.tsv
COMT	3.32245e-06	-0.31332	0.072	0.147	0.0824732	CD4_Les_vs_NonLes.tsv
PPP1R18	3.32253e-06	-0.308658	0.166	0.283	0.0824751	CD4_Les_vs_NonLes.tsv
RALGDS	3.35947e-06	-0.361611	0.051	0.113	0.0833922	CD4_Les_vs_NonLes.tsv
TMEM134	3.4656e-06	-0.277147	0.089	0.173	0.0860266	CD4_Les_vs_NonLes.tsv
IFIT1	3.50452e-06	0.517526	0.105	0.023	0.0869926	CD4_Les_vs_NonLes.tsv
GDI1	3.52536e-06	-0.386045	0.079	0.157	0.08751	CD4_Les_vs_NonLes.tsv
HMGN2	3.75116e-06	0.451532	0.478	0.41	0.093115	CD4_Les_vs_NonLes.tsv
GRAMD1A	3.7877e-06	-0.316577	0.085	0.167	0.094022	CD4_Les_vs_NonLes.tsv
TLE3	4.0866e-06	-0.427953	0.102	0.19	0.101442	CD4_Les_vs_NonLes.tsv
PKM	4.12706e-06	-0.437875	0.274	0.407	0.102446	CD4_Les_vs_NonLes.tsv
MCL1	4.20034e-06	-0.825617	0.561	0.653	0.104265	CD4_Les_vs_NonLes.tsv
SRP14	4.23752e-06	0.320795	0.735	0.613	0.105188	CD4_Les_vs_NonLes.tsv
DBNL	4.44998e-06	-0.362751	0.104	0.193	0.110462	CD4_Les_vs_NonLes.tsv
TRERF1	4.45422e-06	-0.480798	0.073	0.143	0.110567	CD4_Les_vs_NonLes.tsv
HSPB1	4.47472e-06	0.746568	0.4	0.307	0.111076	CD4_Les_vs_NonLes.tsv
LITAF	4.60058e-06	0.558073	0.402	0.317	0.1142	CD4_Les_vs_NonLes.tsv
BRD2	4.938e-06	-0.656089	0.526	0.653	0.122576	CD4_Les_vs_NonLes.tsv
TNFAIP3	5.02795e-06	0.300395	0.726	0.573	0.124809	CD4_Les_vs_NonLes.tsv
ARFGAP3	5.16842e-06	-0.268789	0.076	0.153	0.128296	CD4_Les_vs_NonLes.tsv
RBM23	5.36455e-06	-0.402219	0.127	0.223	0.133164	CD4_Les_vs_NonLes.tsv
POLG2	5.51896e-06	-0.758914	0.065	0.13	0.136997	CD4_Les_vs_NonLes.tsv
PRRC2B	6.02896e-06	-0.576086	0.179	0.287	0.149657	CD4_Les_vs_NonLes.tsv
SOCS1	6.16678e-06	0.495175	0.495	0.403	0.153078	CD4_Les_vs_NonLes.tsv
FOXP1	6.28382e-06	0.314504	0.587	0.477	0.155983	CD4_Les_vs_NonLes.tsv
AKNA	6.31446e-06	-0.408219	0.198	0.317	0.156744	CD4_Les_vs_NonLes.tsv
DCN	6.51119e-06	-0.731794	0.1	0.177	0.161627	CD4_Les_vs_NonLes.tsv
ISY1	6.53238e-06	-0.332515	0.065	0.133	0.162153	CD4_Les_vs_NonLes.tsv
CLCN3	6.8923e-06	-0.257258	0.043	0.1	0.171088	CD4_Les_vs_NonLes.tsv
RPL6	6.92501e-06	0.256448	0.968	0.787	0.171899	CD4_Les_vs_NonLes.tsv
SP100	7.02878e-06	0.356418	0.516	0.42	0.174475	CD4_Les_vs_NonLes.tsv
CLIC1	7.16172e-06	-0.438419	0.411	0.54	0.177775	CD4_Les_vs_NonLes.tsv
MIB1	7.37794e-06	-0.454368	0.088	0.167	0.183142	CD4_Les_vs_NonLes.tsv
SPN	7.43657e-06	-0.401775	0.158	0.263	0.184598	CD4_Les_vs_NonLes.tsv
BST2	7.50263e-06	0.578124	0.402	0.317	0.186238	CD4_Les_vs_NonLes.tsv
MAP2K3	8.14885e-06	-0.423276	0.116	0.207	0.202279	CD4_Les_vs_NonLes.tsv
CAMK2G	8.44048e-06	-0.284603	0.063	0.13	0.209518	CD4_Les_vs_NonLes.tsv
FLNA	8.5387e-06	-0.881502	0.363	0.49	0.211956	CD4_Les_vs_NonLes.tsv
SNTB2	8.54493e-06	-0.446394	0.101	0.183	0.212111	CD4_Les_vs_NonLes.tsv
DAZAP2	8.7973e-06	0.426498	0.402	0.323	0.218375	CD4_Les_vs_NonLes.tsv
TIFA	8.87162e-06	0.509338	0.148	0.06	0.22022	CD4_Les_vs_NonLes.tsv
ATP2B4	8.97622e-06	-0.435281	0.129	0.22	0.222817	CD4_Les_vs_NonLes.tsv
MTSS1	9.13878e-06	-0.324382	0.049	0.107	0.226852	CD4_Les_vs_NonLes.tsv
SLC12A2	9.23946e-06	-0.420448	0.066	0.133	0.229351	CD4_Les_vs_NonLes.tsv
CDK5RAP3	9.29536e-06	-0.352321	0.05	0.11	0.230739	CD4_Les_vs_NonLes.tsv
JUNB	9.39628e-06	-0.285687	0.866	0.92	0.233244	CD4_Les_vs_NonLes.tsv
EAPP	9.65733e-06	0.538094	0.236	0.143	0.239724	CD4_Les_vs_NonLes.tsv
PER1	9.86036e-06	-1.0114	0.207	0.307	0.244764	CD4_Les_vs_NonLes.tsv
PPP1R2	1.03283e-05	0.399515	0.492	0.42	0.256379	CD4_Les_vs_NonLes.tsv
NR4A1	1.03532e-05	-0.830358	0.229	0.333	0.256998	CD4_Les_vs_NonLes.tsv
ELMSAN1	1.07893e-05	-0.79552	0.146	0.237	0.267822	CD4_Les_vs_NonLes.tsv
MGA	1.09815e-05	-0.433249	0.089	0.167	0.272594	CD4_Les_vs_NonLes.tsv
RAB11FIP1	1.11899e-05	-0.486654	0.145	0.24	0.277768	CD4_Les_vs_NonLes.tsv
SFPQ	1.14925e-05	-0.94032	0.565	0.663	0.285278	CD4_Les_vs_NonLes.tsv
AHR	1.16371e-05	-0.438691	0.087	0.16	0.288868	CD4_Les_vs_NonLes.tsv
RUNX1	1.19624e-05	-0.407159	0.11	0.197	0.296943	CD4_Les_vs_NonLes.tsv
IFITM1	1.29061e-05	0.485824	0.126	0.047	0.320367	CD4_Les_vs_NonLes.tsv
SOS1	1.31672e-05	-0.455471	0.125	0.213	0.326848	CD4_Les_vs_NonLes.tsv
CKLF	1.3757e-05	-0.303745	0.243	0.367	0.341489	CD4_Les_vs_NonLes.tsv
NOP53	1.39975e-05	0.321203	0.671	0.533	0.34746	CD4_Les_vs_NonLes.tsv
CHD4	1.40255e-05	-0.779028	0.216	0.32	0.348155	CD4_Les_vs_NonLes.tsv
SKAP1	1.47574e-05	-0.420948	0.226	0.353	0.366322	CD4_Les_vs_NonLes.tsv
GON4L	1.56762e-05	-0.379143	0.109	0.193	0.38913	CD4_Les_vs_NonLes.tsv
KLF3	1.62908e-05	0.530466	0.298	0.21	0.404387	CD4_Les_vs_NonLes.tsv
NFAT5	1.6662e-05	-0.399103	0.137	0.233	0.4136	CD4_Les_vs_NonLes.tsv
ADCY7	1.66727e-05	-0.56204	0.059	0.12	0.413867	CD4_Les_vs_NonLes.tsv
KLF5	1.71903e-05	-0.372402	0.051	0.11	0.426715	CD4_Les_vs_NonLes.tsv
HBA1	1.72667e-05	0.513052	0.065	0.133	0.428611	CD4_Les_vs_NonLes.tsv
MAPK14	1.7317e-05	-0.321523	0.074	0.143	0.42986	CD4_Les_vs_NonLes.tsv
INO80	1.77892e-05	-0.355528	0.069	0.137	0.441582	CD4_Les_vs_NonLes.tsv
MAP4	1.90074e-05	-0.314555	0.114	0.2	0.471821	CD4_Les_vs_NonLes.tsv
LBH	1.97405e-05	-0.606867	0.33	0.47	0.490017	CD4_Les_vs_NonLes.tsv
C17orf67	1.98922e-05	0.398857	0.104	0.03	0.493783	CD4_Les_vs_NonLes.tsv
JAK1	2.03149e-05	0.355703	0.523	0.447	0.504278	CD4_Les_vs_NonLes.tsv
TMEM65	2.06444e-05	-0.417517	0.072	0.14	0.512456	CD4_Les_vs_NonLes.tsv
CD40LG	2.14622e-05	-0.256504	0.168	0.273	0.532755	CD4_Les_vs_NonLes.tsv
C1orf162	2.15621e-05	-0.309108	0.124	0.213	0.535236	CD4_Les_vs_NonLes.tsv
ELL2	2.15784e-05	-0.566833	0.113	0.197	0.53564	CD4_Les_vs_NonLes.tsv
FKBP5	2.15862e-05	0.286763	0.58	0.473	0.535835	CD4_Les_vs_NonLes.tsv
MEF2D	2.16218e-05	-0.461241	0.087	0.16	0.536718	CD4_Les_vs_NonLes.tsv
HNRNPA1	2.16797e-05	0.278801	0.795	0.667	0.538155	CD4_Les_vs_NonLes.tsv
IL32	2.20863e-05	-1.05943	0.723	0.687	0.548248	CD4_Les_vs_NonLes.tsv
HECA	2.24074e-05	-0.777615	0.29	0.41	0.556218	CD4_Les_vs_NonLes.tsv
ILF3	2.26642e-05	-0.452723	0.211	0.327	0.562593	CD4_Les_vs_NonLes.tsv
GOLGA8A	2.28011e-05	-0.459386	0.111	0.193	0.565992	CD4_Les_vs_NonLes.tsv
DYNC1H1	2.32338e-05	-0.683457	0.291	0.403	0.576732	CD4_Les_vs_NonLes.tsv
EIF3F	2.32613e-05	0.302544	0.591	0.503	0.577414	CD4_Les_vs_NonLes.tsv
ABHD5	2.36414e-05	-0.964579	0.166	0.257	0.586851	CD4_Les_vs_NonLes.tsv
PASK	2.36861e-05	0.379361	0.171	0.08	0.58796	CD4_Les_vs_NonLes.tsv
CCDC88C	2.437e-05	-0.518327	0.202	0.31	0.604937	CD4_Les_vs_NonLes.tsv
CNBP	2.46892e-05	0.327505	0.518	0.457	0.61286	CD4_Les_vs_NonLes.tsv
SUN1	2.50713e-05	-0.389881	0.078	0.147	0.622344	CD4_Les_vs_NonLes.tsv
RGS2	2.55372e-05	0.504275	0.373	0.27	0.633911	CD4_Les_vs_NonLes.tsv
NCOA6	2.56161e-05	-0.381126	0.048	0.103	0.635867	CD4_Les_vs_NonLes.tsv
CAT	2.57075e-05	-0.269462	0.065	0.13	0.638138	CD4_Les_vs_NonLes.tsv
INPP4A	2.58483e-05	-0.459323	0.117	0.203	0.641633	CD4_Les_vs_NonLes.tsv
PLAC8	2.78076e-05	0.565746	0.253	0.167	0.690268	CD4_Les_vs_NonLes.tsv
TMOD3	3.20522e-05	-0.375116	0.186	0.3	0.795633	CD4_Les_vs_NonLes.tsv
YME1L1	3.21968e-05	-1.11639	0.388	0.51	0.79922	CD4_Les_vs_NonLes.tsv
PCSK7	3.22069e-05	-0.390977	0.277	0.403	0.799471	CD4_Les_vs_NonLes.tsv
FADS3	3.25489e-05	-0.300423	0.098	0.177	0.807962	CD4_Les_vs_NonLes.tsv
DDX60	3.31424e-05	0.454308	0.136	0.057	0.822694	CD4_Les_vs_NonLes.tsv
FGFR1	3.39364e-05	-0.306526	0.051	0.107	0.842403	CD4_Les_vs_NonLes.tsv
ANKRD44	3.43213e-05	-0.567555	0.339	0.47	0.851956	CD4_Les_vs_NonLes.tsv
ABHD17A	3.46315e-05	-0.282635	0.203	0.327	0.859659	CD4_Les_vs_NonLes.tsv
TLN1	3.47384e-05	-0.350505	0.26	0.383	0.862312	CD4_Les_vs_NonLes.tsv
PDCD7	3.54427e-05	-0.325179	0.1	0.18	0.879794	CD4_Les_vs_NonLes.tsv
IRF7	3.58492e-05	0.52245	0.162	0.08	0.889884	CD4_Les_vs_NonLes.tsv
ZBTB4	3.61097e-05	-0.511125	0.068	0.13	0.896352	CD4_Les_vs_NonLes.tsv
METTL9	3.63639e-05	-0.259198	0.208	0.327	0.902661	CD4_Les_vs_NonLes.tsv
SVIL	3.68699e-05	-0.316928	0.066	0.13	0.915222	CD4_Les_vs_NonLes.tsv
RASSF2	3.83374e-05	-0.284291	0.09	0.163	0.951649	CD4_Les_vs_NonLes.tsv
MYC	3.8469e-05	0.582239	0.179	0.093	0.954915	CD4_Les_vs_NonLes.tsv
NDUFV2-AS1	3.86217e-05	0.350716	0.122	0.043	0.958707	CD4_Les_vs_NonLes.tsv
ANKRD13D	3.88341e-05	-0.328657	0.159	0.257	0.963979	CD4_Les_vs_NonLes.tsv
PARP8	3.98598e-05	0.334225	0.405	0.323	0.989439	CD4_Les_vs_NonLes.tsv
BAZ1B	4.04474e-05	-0.265184	0.116	0.203	1	CD4_Les_vs_NonLes.tsv
IRF2BP2	4.09029e-05	-0.491166	0.266	0.387	1	CD4_Les_vs_NonLes.tsv
NEDD9	4.10412e-05	-0.278723	0.069	0.133	1	CD4_Les_vs_NonLes.tsv
GLG1	4.12216e-05	-0.458453	0.213	0.323	1	CD4_Les_vs_NonLes.tsv
KIAA2026	4.13862e-05	-0.444807	0.139	0.227	1	CD4_Les_vs_NonLes.tsv
ALG13	4.29503e-05	-1.04606	0.173	0.263	1	CD4_Les_vs_NonLes.tsv
GGA1	4.39023e-05	-0.318903	0.095	0.17	1	CD4_Les_vs_NonLes.tsv
TGFB1	4.50235e-05	-0.258363	0.175	0.283	1	CD4_Les_vs_NonLes.tsv
NFATC2	4.86402e-05	-0.374615	0.117	0.2	1	CD4_Les_vs_NonLes.tsv
DIAPH1	4.91298e-05	-0.48769	0.26	0.373	1	CD4_Les_vs_NonLes.tsv
NDUFA4	4.92864e-05	0.372777	0.521	0.453	1	CD4_Les_vs_NonLes.tsv
DDX18	4.96064e-05	-0.522837	0.349	0.477	1	CD4_Les_vs_NonLes.tsv
HNRNPH1	5.04682e-05	-0.48583	0.678	0.77	1	CD4_Les_vs_NonLes.tsv
SLAMF1	5.05276e-05	-0.288245	0.138	0.23	1	CD4_Les_vs_NonLes.tsv
ATXN3	5.07254e-05	-0.320021	0.084	0.153	1	CD4_Les_vs_NonLes.tsv
HGSNAT	5.23195e-05	-0.286871	0.049	0.103	1	CD4_Les_vs_NonLes.tsv
PTK2B	5.47944e-05	-0.287021	0.113	0.193	1	CD4_Les_vs_NonLes.tsv
ATRX	5.6029e-05	-0.405684	0.332	0.453	1	CD4_Les_vs_NonLes.tsv
JUN	5.63394e-05	0.48283	0.587	0.493	1	CD4_Les_vs_NonLes.tsv
KDM6B	5.66136e-05	-0.993876	0.274	0.367	1	CD4_Les_vs_NonLes.tsv
KIAA0232	5.7257e-05	-0.371772	0.059	0.117	1	CD4_Les_vs_NonLes.tsv
EZH2	5.85555e-05	-0.407643	0.061	0.12	1	CD4_Les_vs_NonLes.tsv
PRMT9	6.02969e-05	-0.714261	0.19	0.28	1	CD4_Les_vs_NonLes.tsv
YPEL5	6.17639e-05	-0.729344	0.45	0.557	1	CD4_Les_vs_NonLes.tsv
PPP4R3A	6.23695e-05	-0.779312	0.226	0.333	1	CD4_Les_vs_NonLes.tsv
SLK	6.47262e-05	-0.255777	0.08	0.147	1	CD4_Les_vs_NonLes.tsv
HSP90B1	6.50608e-05	-0.481264	0.406	0.537	1	CD4_Les_vs_NonLes.tsv
SESN3	6.87095e-05	0.284742	0.257	0.157	1	CD4_Les_vs_NonLes.tsv
AC016831.5	7.03269e-05	-0.522047	0.373	0.493	1	CD4_Les_vs_NonLes.tsv
TMEM43	7.11201e-05	-0.256897	0.054	0.11	1	CD4_Les_vs_NonLes.tsv
BCAP31	7.12988e-05	-0.31666	0.191	0.297	1	CD4_Les_vs_NonLes.tsv
FNBP1	7.41531e-05	-0.400569	0.358	0.48	1	CD4_Les_vs_NonLes.tsv
CRIP1	7.58402e-05	-0.32432	0.148	0.24	1	CD4_Les_vs_NonLes.tsv
CSK	7.68761e-05	-0.252252	0.155	0.253	1	CD4_Les_vs_NonLes.tsv
S100A10	7.79168e-05	-0.479814	0.752	0.747	1	CD4_Les_vs_NonLes.tsv
NFKB2	7.81011e-05	-0.491701	0.104	0.177	1	CD4_Les_vs_NonLes.tsv
SPAG9	8.52823e-05	-0.322189	0.132	0.217	1	CD4_Les_vs_NonLes.tsv
DGKD	8.65611e-05	-0.342543	0.082	0.15	1	CD4_Les_vs_NonLes.tsv
KANSL1	8.68351e-05	-0.572046	0.271	0.387	1	CD4_Les_vs_NonLes.tsv
SERINC3	8.86352e-05	-0.633327	0.178	0.273	1	CD4_Les_vs_NonLes.tsv
SBNO1	8.91466e-05	-0.353652	0.14	0.227	1	CD4_Les_vs_NonLes.tsv
COX7A2	8.95279e-05	0.378661	0.539	0.457	1	CD4_Les_vs_NonLes.tsv
CTSH	9.00799e-05	-0.268439	0.071	0.133	1	CD4_Les_vs_NonLes.tsv
CHMP1B	9.07701e-05	-0.870244	0.292	0.397	1	CD4_Les_vs_NonLes.tsv
DNAJB4	9.23606e-05	0.644337	0.195	0.117	1	CD4_Les_vs_NonLes.tsv
GOLGB1	9.40485e-05	-0.539511	0.265	0.38	1	CD4_Les_vs_NonLes.tsv
SEC61G	9.56598e-05	0.408859	0.478	0.437	1	CD4_Les_vs_NonLes.tsv
UBAP2L	9.57e-05	-0.332987	0.082	0.15	1	CD4_Les_vs_NonLes.tsv
FOXO3	9.60612e-05	-0.428255	0.083	0.15	1	CD4_Les_vs_NonLes.tsv
KAT2B	9.80764e-05	-0.42608	0.088	0.157	1	CD4_Les_vs_NonLes.tsv
KCNQ1OT1	9.86489e-05	-1.00961	0.231	0.32	1	CD4_Les_vs_NonLes.tsv
ETV3	9.87261e-05	-0.542011	0.1	0.173	1	CD4_Les_vs_NonLes.tsv
GGA2	0.000101382	-0.270639	0.051	0.103	1	CD4_Les_vs_NonLes.tsv
MCUB	0.000103755	0.472418	0.281	0.207	1	CD4_Les_vs_NonLes.tsv
ACTG1	0.000104711	-0.309546	0.867	0.823	1	CD4_Les_vs_NonLes.tsv
SNRNP70	0.000105586	-0.399337	0.227	0.333	1	CD4_Les_vs_NonLes.tsv
POGZ	0.000107868	-0.545751	0.112	0.183	1	CD4_Les_vs_NonLes.tsv
TP53INP1	0.000112742	0.388822	0.104	0.037	1	CD4_Les_vs_NonLes.tsv
SP110	0.000114806	0.442989	0.325	0.253	1	CD4_Les_vs_NonLes.tsv
SC5D	0.000116039	-0.423834	0.201	0.3	1	CD4_Les_vs_NonLes.tsv
BATF	0.000121739	-0.416511	0.148	0.227	1	CD4_Les_vs_NonLes.tsv
ZBTB10	0.000128735	-0.9133	0.106	0.177	1	CD4_Les_vs_NonLes.tsv
CHST12	0.000129127	-0.389674	0.105	0.177	1	CD4_Les_vs_NonLes.tsv
CAPN2	0.000130969	-0.268678	0.194	0.3	1	CD4_Les_vs_NonLes.tsv
WSB1	0.000131473	-0.674988	0.364	0.487	1	CD4_Les_vs_NonLes.tsv
TSPYL2	0.000132284	-0.831235	0.369	0.46	1	CD4_Les_vs_NonLes.tsv
NMT2	0.000134541	-0.297132	0.065	0.123	1	CD4_Les_vs_NonLes.tsv
TACC1	0.000137722	-0.34589	0.171	0.267	1	CD4_Les_vs_NonLes.tsv
GBP4	0.000137795	0.507568	0.13	0.06	1	CD4_Les_vs_NonLes.tsv
ADAR	0.000138737	0.362665	0.322	0.237	1	CD4_Les_vs_NonLes.tsv
MRPS5	0.000145642	-0.284046	0.111	0.19	1	CD4_Les_vs_NonLes.tsv
ELF1	0.000147952	0.295948	0.604	0.557	1	CD4_Les_vs_NonLes.tsv
NAMPT	0.000149584	-0.519666	0.202	0.303	1	CD4_Les_vs_NonLes.tsv
CHCHD2	0.000149977	0.260445	0.655	0.567	1	CD4_Les_vs_NonLes.tsv
SLTM	0.000159682	-0.349316	0.246	0.353	1	CD4_Les_vs_NonLes.tsv
STK10	0.000160979	-0.481149	0.164	0.257	1	CD4_Les_vs_NonLes.tsv
CCDC82	0.000167472	-0.294424	0.13	0.213	1	CD4_Les_vs_NonLes.tsv
MAZ	0.000171747	-0.275386	0.145	0.233	1	CD4_Les_vs_NonLes.tsv
ERICH1	0.00017247	-0.305405	0.129	0.21	1	CD4_Les_vs_NonLes.tsv
IL16	0.000172705	-0.266842	0.099	0.17	1	CD4_Les_vs_NonLes.tsv
NCOR1	0.000173036	-0.412278	0.253	0.36	1	CD4_Les_vs_NonLes.tsv
TOMM20	0.000173433	0.341582	0.462	0.41	1	CD4_Les_vs_NonLes.tsv
IKZF1	0.000173672	0.287625	0.552	0.513	1	CD4_Les_vs_NonLes.tsv
APLP2	0.000176878	-0.252464	0.099	0.17	1	CD4_Les_vs_NonLes.tsv
RCOR1	0.000179082	-0.282026	0.058	0.113	1	CD4_Les_vs_NonLes.tsv
DENND4A	0.000179673	-0.725458	0.159	0.243	1	CD4_Les_vs_NonLes.tsv
UQCRH	0.000182055	0.34231	0.545	0.477	1	CD4_Les_vs_NonLes.tsv
PHYKPL	0.000182377	-0.294353	0.07	0.13	1	CD4_Les_vs_NonLes.tsv
GNAS	0.0001894	-0.345831	0.532	0.65	1	CD4_Les_vs_NonLes.tsv
ARL4A	0.000191389	-0.613239	0.198	0.297	1	CD4_Les_vs_NonLes.tsv
SAFB2	0.00019597	-0.445828	0.162	0.253	1	CD4_Les_vs_NonLes.tsv
RASGRP1	0.000196492	-0.307922	0.285	0.417	1	CD4_Les_vs_NonLes.tsv
HNRNPU	0.000197999	-1.29524	0.645	0.737	1	CD4_Les_vs_NonLes.tsv
PTGES3	0.000204985	0.294597	0.499	0.463	1	CD4_Les_vs_NonLes.tsv
MAFF	0.000205617	-0.389636	0.067	0.123	1	CD4_Les_vs_NonLes.tsv
SGK1	0.000212427	0.358131	0.242	0.153	1	CD4_Les_vs_NonLes.tsv
PSMB9	0.000215481	0.476066	0.479	0.45	1	CD4_Les_vs_NonLes.tsv
CD247	0.000218305	0.367643	0.343	0.27	1	CD4_Les_vs_NonLes.tsv
HDAC2	0.000221856	-0.268215	0.065	0.12	1	CD4_Les_vs_NonLes.tsv
DGKZ	0.000225859	-0.303012	0.167	0.26	1	CD4_Les_vs_NonLes.tsv
PARVG	0.000232156	-0.268649	0.072	0.13	1	CD4_Les_vs_NonLes.tsv
NDRG1	0.000232605	-0.525249	0.161	0.24	1	CD4_Les_vs_NonLes.tsv
HERPUD1	0.000233224	0.255049	0.582	0.493	1	CD4_Les_vs_NonLes.tsv
CCR6	0.000235512	-0.473421	0.116	0.183	1	CD4_Les_vs_NonLes.tsv
ACTR3	0.000247216	-0.34599	0.394	0.52	1	CD4_Les_vs_NonLes.tsv
CORO1A	0.000247807	-0.341909	0.534	0.593	1	CD4_Les_vs_NonLes.tsv
ERN1	0.000249249	0.330393	0.253	0.17	1	CD4_Les_vs_NonLes.tsv
ESCO1	0.000249483	-0.329286	0.099	0.167	1	CD4_Les_vs_NonLes.tsv
ADD1	0.000255752	-0.306429	0.136	0.22	1	CD4_Les_vs_NonLes.tsv
STXBP3	0.000268491	-0.310455	0.1	0.17	1	CD4_Les_vs_NonLes.tsv
PBXIP1	0.000273382	-0.267887	0.223	0.33	1	CD4_Les_vs_NonLes.tsv
NDUFA10	0.000274577	-0.253885	0.155	0.247	1	CD4_Les_vs_NonLes.tsv
NEK7	0.000288849	-0.298054	0.074	0.133	1	CD4_Les_vs_NonLes.tsv
OCIAD2	0.000289664	0.45487	0.321	0.26	1	CD4_Les_vs_NonLes.tsv
RAN	0.000297075	0.343526	0.575	0.523	1	CD4_Les_vs_NonLes.tsv
HMGCS1	0.000297693	-0.389366	0.081	0.14	1	CD4_Les_vs_NonLes.tsv
USP47	0.000329568	-0.399311	0.149	0.233	1	CD4_Les_vs_NonLes.tsv
AC026979.2	0.000329598	-0.429257	0.133	0.213	1	CD4_Les_vs_NonLes.tsv
DNAJC10	0.00033302	-0.261394	0.062	0.117	1	CD4_Les_vs_NonLes.tsv
NDUFB2	0.000334381	-0.268902	0.261	0.37	1	CD4_Les_vs_NonLes.tsv
FAM13B	0.000344864	-0.335314	0.094	0.16	1	CD4_Les_vs_NonLes.tsv
SRGAP2C	0.000346518	-0.363119	0.056	0.107	1	CD4_Les_vs_NonLes.tsv
MOB2	0.000348998	-0.296978	0.054	0.103	1	CD4_Les_vs_NonLes.tsv
GOLGA4	0.000358483	-0.420617	0.283	0.387	1	CD4_Les_vs_NonLes.tsv
FABP5	0.000361895	0.340022	0.175	0.1	1	CD4_Les_vs_NonLes.tsv
MACF1	0.000362413	-0.565377	0.308	0.403	1	CD4_Les_vs_NonLes.tsv
ROCK1	0.00036513	-0.350888	0.293	0.4	1	CD4_Les_vs_NonLes.tsv
TUBA1A	0.000365468	0.412097	0.414	0.34	1	CD4_Les_vs_NonLes.tsv
FGFR1OP2	0.000367278	-0.317843	0.262	0.383	1	CD4_Les_vs_NonLes.tsv
DEF6	0.000381594	-0.397315	0.116	0.19	1	CD4_Les_vs_NonLes.tsv
FOXO1	0.000390915	0.410947	0.258	0.187	1	CD4_Les_vs_NonLes.tsv
TRANK1	0.000391235	0.279854	0.111	0.047	1	CD4_Les_vs_NonLes.tsv
CD63	0.000404116	-0.356554	0.374	0.487	1	CD4_Les_vs_NonLes.tsv
MRPL18	0.000426999	0.708964	0.234	0.177	1	CD4_Les_vs_NonLes.tsv
ZMYM4	0.000429659	-0.310183	0.057	0.107	1	CD4_Les_vs_NonLes.tsv
PBRM1	0.000449833	-0.388844	0.161	0.247	1	CD4_Les_vs_NonLes.tsv
KLRB1	0.000454275	0.376499	0.225	0.14	1	CD4_Les_vs_NonLes.tsv
DPYD	0.000463394	-0.31798	0.057	0.107	1	CD4_Les_vs_NonLes.tsv
GNAI2	0.000465519	-0.344216	0.475	0.58	1	CD4_Les_vs_NonLes.tsv
COL3A1	0.000468053	-0.792933	0.116	0.173	1	CD4_Les_vs_NonLes.tsv
EMD	0.000472149	-0.292435	0.148	0.227	1	CD4_Les_vs_NonLes.tsv
HNRNPL	0.000489479	-0.387951	0.288	0.413	1	CD4_Les_vs_NonLes.tsv
PCNX1	0.000492718	-0.464125	0.27	0.367	1	CD4_Les_vs_NonLes.tsv
ANKRD36C	0.000496398	-0.59667	0.106	0.17	1	CD4_Les_vs_NonLes.tsv
TMEM259	0.000519073	-0.31491	0.165	0.25	1	CD4_Les_vs_NonLes.tsv
GCLM	0.000519413	-0.313278	0.07	0.123	1	CD4_Les_vs_NonLes.tsv
CCDC47	0.000529942	-0.478321	0.094	0.157	1	CD4_Les_vs_NonLes.tsv
PSAP	0.000532463	-0.290579	0.174	0.26	1	CD4_Les_vs_NonLes.tsv
BDP1	0.000532787	-0.507683	0.164	0.243	1	CD4_Les_vs_NonLes.tsv
KMT2B	0.000533976	-0.444971	0.121	0.19	1	CD4_Les_vs_NonLes.tsv
OAS1	0.000548878	0.350197	0.107	0.047	1	CD4_Les_vs_NonLes.tsv
TAOK1	0.000559799	-0.363734	0.173	0.253	1	CD4_Les_vs_NonLes.tsv
CLEC2B	0.000564138	0.449287	0.377	0.317	1	CD4_Les_vs_NonLes.tsv
GAPDH	0.000596651	-0.464046	0.8	0.71	1	CD4_Les_vs_NonLes.tsv
ATL3	0.000627674	-0.329555	0.08	0.137	1	CD4_Les_vs_NonLes.tsv
NKTR	0.000631529	-0.4986	0.474	0.58	1	CD4_Les_vs_NonLes.tsv
TSPO	0.000645608	-0.299193	0.332	0.447	1	CD4_Les_vs_NonLes.tsv
EMP3	0.000664137	-0.39693	0.523	0.607	1	CD4_Les_vs_NonLes.tsv
ATP8B2	0.000683979	-0.465528	0.089	0.147	1	CD4_Les_vs_NonLes.tsv
VEZF1	0.000689535	-0.359072	0.077	0.133	1	CD4_Les_vs_NonLes.tsv
CELF1	0.000692814	-0.47797	0.233	0.337	1	CD4_Les_vs_NonLes.tsv
RTF1	0.000694202	-0.369412	0.182	0.267	1	CD4_Les_vs_NonLes.tsv
PIGT	0.00071159	-0.325538	0.063	0.113	1	CD4_Les_vs_NonLes.tsv
CD96	0.000720504	-0.251971	0.27	0.377	1	CD4_Les_vs_NonLes.tsv
ZMYM5	0.000743994	-0.320813	0.09	0.15	1	CD4_Les_vs_NonLes.tsv
NGLY1	0.000769151	-0.439024	0.07	0.123	1	CD4_Les_vs_NonLes.tsv
POU2F2	0.000771844	-0.346338	0.07	0.123	1	CD4_Les_vs_NonLes.tsv
PDPK1	0.000786225	-0.324455	0.08	0.137	1	CD4_Les_vs_NonLes.tsv
AHCYL1	0.000791247	-0.350142	0.096	0.157	1	CD4_Les_vs_NonLes.tsv
CD59	0.000795303	-0.362632	0.074	0.13	1	CD4_Les_vs_NonLes.tsv
TRAF3IP3	0.000795459	-0.33167	0.234	0.33	1	CD4_Les_vs_NonLes.tsv
MBNL2	0.000814412	-0.301699	0.068	0.12	1	CD4_Les_vs_NonLes.tsv
NFATC1	0.000826794	-0.345851	0.081	0.137	1	CD4_Les_vs_NonLes.tsv
HSPA2	0.000840601	-0.579134	0.1	0.157	1	CD4_Les_vs_NonLes.tsv
ATP2A2	0.00084078	-0.454081	0.123	0.19	1	CD4_Les_vs_NonLes.tsv
UTY	0.000853079	0.408591	0.134	0.073	1	CD4_Les_vs_NonLes.tsv
TRIP11	0.000876399	-0.466266	0.104	0.163	1	CD4_Les_vs_NonLes.tsv
C11orf58	0.00087645	0.340857	0.44	0.397	1	CD4_Les_vs_NonLes.tsv
KMT2C	0.000909578	-0.478121	0.225	0.313	1	CD4_Les_vs_NonLes.tsv
YWHAG	0.000964124	-0.263135	0.118	0.187	1	CD4_Les_vs_NonLes.tsv
RHOT2	0.000965466	-0.304916	0.088	0.147	1	CD4_Les_vs_NonLes.tsv
SLC3A2	0.00099346	0.44264	0.356	0.31	1	CD4_Les_vs_NonLes.tsv
ENO1	0.000996702	-0.381009	0.419	0.513	1	CD4_Les_vs_NonLes.tsv
GBP2	0.00100081	0.322878	0.26	0.197	1	CD4_Les_vs_NonLes.tsv
STAT4	0.00101451	-0.408167	0.203	0.293	1	CD4_Les_vs_NonLes.tsv
RARA	0.00104368	-0.28083	0.069	0.12	1	CD4_Les_vs_NonLes.tsv
CD47	0.0010893	0.307769	0.415	0.37	1	CD4_Les_vs_NonLes.tsv
SOCS3	0.00109252	0.420992	0.416	0.36	1	CD4_Les_vs_NonLes.tsv
IL23A	0.00113907	0.37109	0.131	0.07	1	CD4_Les_vs_NonLes.tsv
RSBN1L	0.00117549	-0.344336	0.169	0.253	1	CD4_Les_vs_NonLes.tsv
PRKCB	0.00118423	0.448972	0.227	0.163	1	CD4_Les_vs_NonLes.tsv
CAST	0.00119011	-0.397655	0.422	0.517	1	CD4_Les_vs_NonLes.tsv
PFKFB3	0.00120668	-0.432011	0.156	0.233	1	CD4_Les_vs_NonLes.tsv
SEPT6	0.00120941	-0.424436	0.376	0.48	1	CD4_Les_vs_NonLes.tsv
RBX1	0.00126288	0.341302	0.409	0.367	1	CD4_Les_vs_NonLes.tsv
ANKRD12	0.00126487	-0.336335	0.642	0.717	1	CD4_Les_vs_NonLes.tsv
ARID5B	0.00127216	-0.392764	0.374	0.463	1	CD4_Les_vs_NonLes.tsv
MT1E	0.00128719	0.83228	0.217	0.153	1	CD4_Les_vs_NonLes.tsv
PDLIM2	0.00130973	-0.262416	0.102	0.163	1	CD4_Les_vs_NonLes.tsv
KIF3A	0.00132399	-0.294976	0.06	0.107	1	CD4_Les_vs_NonLes.tsv
AL627171.1	0.00134482	-0.711417	0.059	0.103	1	CD4_Les_vs_NonLes.tsv
ATXN1	0.00134544	-0.56739	0.238	0.32	1	CD4_Les_vs_NonLes.tsv
FXYD5	0.0013945	-0.275822	0.568	0.633	1	CD4_Les_vs_NonLes.tsv
RANBP2	0.0013997	-0.645179	0.181	0.253	1	CD4_Les_vs_NonLes.tsv
RPL36A	0.00141604	-0.451811	0.586	0.587	1	CD4_Les_vs_NonLes.tsv
EMB	0.00143632	0.384101	0.434	0.383	1	CD4_Les_vs_NonLes.tsv
AGO2	0.00144151	-0.521504	0.23	0.313	1	CD4_Les_vs_NonLes.tsv
SPEN	0.00146493	-0.401957	0.154	0.23	1	CD4_Les_vs_NonLes.tsv
DDIT3	0.00149954	0.414142	0.202	0.14	1	CD4_Les_vs_NonLes.tsv
MT-ATP8	0.00150725	-0.303711	0.104	0.163	1	CD4_Les_vs_NonLes.tsv
ITGA4	0.00153584	0.461341	0.18	0.12	1	CD4_Les_vs_NonLes.tsv
MED29	0.00154605	-0.333764	0.103	0.163	1	CD4_Les_vs_NonLes.tsv
AREG	0.00156065	0.356365	0.441	0.327	1	CD4_Les_vs_NonLes.tsv
SACM1L	0.00156895	-0.267155	0.096	0.157	1	CD4_Les_vs_NonLes.tsv
RBM5	0.00157532	-0.431673	0.172	0.25	1	CD4_Les_vs_NonLes.tsv
SFT2D2	0.0015814	-0.319543	0.111	0.173	1	CD4_Les_vs_NonLes.tsv
GTF3A	0.00160991	0.310311	0.415	0.377	1	CD4_Les_vs_NonLes.tsv
S100A4	0.0016428	-0.603363	0.88	0.81	1	CD4_Les_vs_NonLes.tsv
NBR1	0.0016491	-0.257823	0.068	0.117	1	CD4_Les_vs_NonLes.tsv
RBPJ	0.00167019	-0.344019	0.304	0.403	1	CD4_Les_vs_NonLes.tsv
EML4	0.00168764	-0.396274	0.402	0.513	1	CD4_Les_vs_NonLes.tsv
PRDM2	0.00177685	-0.441252	0.249	0.337	1	CD4_Les_vs_NonLes.tsv
EIF3K	0.00178	0.259872	0.55	0.517	1	CD4_Les_vs_NonLes.tsv
EIF3J	0.00178144	-0.257534	0.15	0.223	1	CD4_Les_vs_NonLes.tsv
GOLGA3	0.00178585	-0.343674	0.072	0.12	1	CD4_Les_vs_NonLes.tsv
USP36	0.00185794	-0.308807	0.182	0.263	1	CD4_Les_vs_NonLes.tsv
NPEPPS	0.00186829	-0.34031	0.097	0.153	1	CD4_Les_vs_NonLes.tsv
CSDE1	0.00189733	0.38801	0.392	0.36	1	CD4_Les_vs_NonLes.tsv
FAM177A1	0.00194332	-0.633281	0.347	0.427	1	CD4_Les_vs_NonLes.tsv
SLC38A2	0.00194997	-0.615408	0.542	0.66	1	CD4_Les_vs_NonLes.tsv
ZFAND5	0.00196687	-0.671516	0.31	0.407	1	CD4_Les_vs_NonLes.tsv
TMEM258	0.00201187	0.338809	0.448	0.417	1	CD4_Les_vs_NonLes.tsv
MTRNR2L12	0.00204739	0.386675	0.428	0.34	1	CD4_Les_vs_NonLes.tsv
SMG1	0.00206298	-0.513462	0.27	0.347	1	CD4_Les_vs_NonLes.tsv
SYNE1	0.002077	-0.577665	0.144	0.21	1	CD4_Les_vs_NonLes.tsv
ARID1B	0.00211715	-0.523114	0.364	0.46	1	CD4_Les_vs_NonLes.tsv
STAT2	0.00212281	0.328914	0.125	0.07	1	CD4_Les_vs_NonLes.tsv
C4orf3	0.00217035	0.362716	0.321	0.273	1	CD4_Les_vs_NonLes.tsv
GRASP	0.00217577	-0.420422	0.124	0.19	1	CD4_Les_vs_NonLes.tsv
HSPA9	0.00219841	-0.380804	0.26	0.363	1	CD4_Les_vs_NonLes.tsv
GPR171	0.00230622	0.289025	0.285	0.213	1	CD4_Les_vs_NonLes.tsv
SPCS3	0.00236763	0.313036	0.288	0.23	1	CD4_Les_vs_NonLes.tsv
NMI	0.00245232	0.351339	0.119	0.067	1	CD4_Les_vs_NonLes.tsv
NIFK	0.00246395	0.391837	0.17	0.113	1	CD4_Les_vs_NonLes.tsv
PPP1R15B	0.0024796	-0.721692	0.121	0.177	1	CD4_Les_vs_NonLes.tsv
MAP4K4	0.00248787	-0.250653	0.143	0.213	1	CD4_Les_vs_NonLes.tsv
ABCA5	0.00256059	-0.291926	0.073	0.12	1	CD4_Les_vs_NonLes.tsv
KLRG1	0.00256523	0.318289	0.109	0.057	1	CD4_Les_vs_NonLes.tsv
FYB1	0.00261511	-0.357193	0.578	0.657	1	CD4_Les_vs_NonLes.tsv
XRN1	0.00270132	0.269717	0.251	0.19	1	CD4_Les_vs_NonLes.tsv
SLCO3A1	0.00270274	-0.30219	0.121	0.183	1	CD4_Les_vs_NonLes.tsv
GIMAP1	0.00271692	0.453471	0.216	0.163	1	CD4_Les_vs_NonLes.tsv
KMT5B	0.00272056	-0.269038	0.073	0.12	1	CD4_Les_vs_NonLes.tsv
NCKAP5L	0.00274575	-0.369634	0.068	0.113	1	CD4_Les_vs_NonLes.tsv
NELL2	0.0027594	0.264083	0.101	0.05	1	CD4_Les_vs_NonLes.tsv
SLC7A5	0.0027745	-0.399823	0.108	0.167	1	CD4_Les_vs_NonLes.tsv
GNAQ	0.00295497	-0.305234	0.125	0.187	1	CD4_Les_vs_NonLes.tsv
PDE4D	0.00296418	0.416047	0.288	0.223	1	CD4_Les_vs_NonLes.tsv
TRIB2	0.00298306	-0.269292	0.073	0.12	1	CD4_Les_vs_NonLes.tsv
SACS	0.00298511	-0.279375	0.073	0.12	1	CD4_Les_vs_NonLes.tsv
LGALS9	0.00298538	0.357126	0.119	0.067	1	CD4_Les_vs_NonLes.tsv
EIF4A1	0.00299422	-0.490267	0.356	0.45	1	CD4_Les_vs_NonLes.tsv
RREB1	0.00307779	-0.29827	0.063	0.107	1	CD4_Les_vs_NonLes.tsv
XBP1	0.00308685	0.42758	0.352	0.31	1	CD4_Les_vs_NonLes.tsv
CCNI	0.00313441	-0.259382	0.501	0.59	1	CD4_Les_vs_NonLes.tsv
RNF169	0.00317604	-0.317589	0.071	0.117	1	CD4_Les_vs_NonLes.tsv
CTSS	0.00330456	0.398156	0.253	0.2	1	CD4_Les_vs_NonLes.tsv
KCNAB2	0.00336041	-0.295921	0.11	0.17	1	CD4_Les_vs_NonLes.tsv
TRAC	0.00344157	-0.298988	0.571	0.637	1	CD4_Les_vs_NonLes.tsv
SKI	0.00350813	-0.305618	0.177	0.25	1	CD4_Les_vs_NonLes.tsv
CDK13	0.00351946	-0.41166	0.233	0.31	1	CD4_Les_vs_NonLes.tsv
SYAP1	0.0035425	-0.39301	0.231	0.31	1	CD4_Les_vs_NonLes.tsv
CACYBP	0.00357936	0.417483	0.299	0.253	1	CD4_Les_vs_NonLes.tsv
NABP1	0.00382192	-0.745762	0.371	0.457	1	CD4_Les_vs_NonLes.tsv
WDFY2	0.00386405	-0.351346	0.106	0.16	1	CD4_Les_vs_NonLes.tsv
CALR	0.00386877	-0.274158	0.378	0.473	1	CD4_Les_vs_NonLes.tsv
AKT1	0.00389447	-0.298183	0.101	0.157	1	CD4_Les_vs_NonLes.tsv
RSF1	0.00394005	-0.270495	0.254	0.343	1	CD4_Les_vs_NonLes.tsv
RRBP1	0.0039768	-0.250678	0.129	0.193	1	CD4_Les_vs_NonLes.tsv
IFRD1	0.00399492	-0.487922	0.278	0.363	1	CD4_Les_vs_NonLes.tsv
KATNBL1	0.00400478	-0.272684	0.1	0.153	1	CD4_Les_vs_NonLes.tsv
GABARAPL1	0.00402637	-0.400464	0.196	0.273	1	CD4_Les_vs_NonLes.tsv
CCND3	0.00427789	0.340342	0.372	0.333	1	CD4_Les_vs_NonLes.tsv
HEXIM1	0.00435171	-0.753724	0.376	0.457	1	CD4_Les_vs_NonLes.tsv
TCP1	0.004367	0.428324	0.284	0.24	1	CD4_Les_vs_NonLes.tsv
FBXW7	0.00437012	-0.368966	0.13	0.19	1	CD4_Les_vs_NonLes.tsv
PRKX	0.00442186	-0.427639	0.179	0.25	1	CD4_Les_vs_NonLes.tsv
SNRNP200	0.00442488	-0.415599	0.23	0.31	1	CD4_Les_vs_NonLes.tsv
UPP1	0.00451969	0.371762	0.155	0.103	1	CD4_Les_vs_NonLes.tsv
AKAP13	0.00452539	-0.417606	0.481	0.563	1	CD4_Les_vs_NonLes.tsv
GFPT1	0.00455998	-0.267704	0.071	0.117	1	CD4_Les_vs_NonLes.tsv
IQCN	0.00459163	-0.617915	0.077	0.12	1	CD4_Les_vs_NonLes.tsv
ZBTB7A	0.00467797	-0.313332	0.182	0.257	1	CD4_Les_vs_NonLes.tsv
SNRPA1	0.00478039	0.329425	0.176	0.123	1	CD4_Les_vs_NonLes.tsv
AC016831.1	0.00479378	-0.37961	0.127	0.187	1	CD4_Les_vs_NonLes.tsv
C3orf58	0.00488907	-0.299406	0.07	0.113	1	CD4_Les_vs_NonLes.tsv
ARHGEF7	0.00503236	-0.281504	0.078	0.123	1	CD4_Les_vs_NonLes.tsv
CEBPB	0.00505254	0.356468	0.353	0.31	1	CD4_Les_vs_NonLes.tsv
CIB1	0.00508357	0.364372	0.385	0.36	1	CD4_Les_vs_NonLes.tsv
TAP1	0.00515649	0.268847	0.24	0.18	1	CD4_Les_vs_NonLes.tsv
MARCKSL1	0.00518715	0.286174	0.285	0.233	1	CD4_Les_vs_NonLes.tsv
MBP	0.005303	-0.42494	0.325	0.42	1	CD4_Les_vs_NonLes.tsv
CABIN1	0.00530459	-0.250031	0.092	0.143	1	CD4_Les_vs_NonLes.tsv
GNL3	0.00534605	-0.32448	0.182	0.257	1	CD4_Les_vs_NonLes.tsv
U2SURP	0.00538813	0.346624	0.271	0.223	1	CD4_Les_vs_NonLes.tsv
KPNA5	0.00542894	-0.392904	0.099	0.15	1	CD4_Les_vs_NonLes.tsv
TOP2B	0.00569395	-0.266664	0.155	0.223	1	CD4_Les_vs_NonLes.tsv
INSIG1	0.00569731	-0.324224	0.139	0.2	1	CD4_Les_vs_NonLes.tsv
PTEN	0.00570303	-0.271785	0.157	0.223	1	CD4_Les_vs_NonLes.tsv
ZBTB38	0.00574856	0.275728	0.235	0.173	1	CD4_Les_vs_NonLes.tsv
RBM12	0.00589533	-0.4255	0.109	0.16	1	CD4_Les_vs_NonLes.tsv
BRAF	0.00617525	-0.382937	0.172	0.237	1	CD4_Les_vs_NonLes.tsv
KIAA1551	0.00618638	-0.431307	0.444	0.537	1	CD4_Les_vs_NonLes.tsv
TERF1	0.00634711	-0.276891	0.121	0.18	1	CD4_Les_vs_NonLes.tsv
CEMIP2	0.00650301	-0.478635	0.36	0.433	1	CD4_Les_vs_NonLes.tsv
ZNF652	0.00652871	-0.364337	0.149	0.21	1	CD4_Les_vs_NonLes.tsv
LIMA1	0.00661255	-0.292967	0.063	0.103	1	CD4_Les_vs_NonLes.tsv
GIGYF2	0.0067681	-0.286715	0.084	0.13	1	CD4_Les_vs_NonLes.tsv
OGFRL1	0.00677479	-0.420392	0.08	0.123	1	CD4_Les_vs_NonLes.tsv
INPP4B	0.0067793	-0.340315	0.264	0.34	1	CD4_Les_vs_NonLes.tsv
MYO9B	0.00680575	-0.307591	0.096	0.147	1	CD4_Les_vs_NonLes.tsv
ZNF292	0.00682092	-0.3684	0.316	0.4	1	CD4_Les_vs_NonLes.tsv
PHACTR2	0.00727787	-0.370433	0.172	0.24	1	CD4_Les_vs_NonLes.tsv
NOP56	0.00742048	-0.261823	0.205	0.28	1	CD4_Les_vs_NonLes.tsv
SRSF4	0.0076689	-0.262384	0.219	0.3	1	CD4_Les_vs_NonLes.tsv
WNK1	0.00768867	-0.383352	0.332	0.417	1	CD4_Les_vs_NonLes.tsv
IQGAP1	0.00773283	-0.300837	0.355	0.447	1	CD4_Les_vs_NonLes.tsv
COX5B	0.00789514	0.27284	0.472	0.443	1	CD4_Les_vs_NonLes.tsv
FAM126A	0.00790511	-0.256614	0.087	0.133	1	CD4_Les_vs_NonLes.tsv
SHPRH	0.00791126	-0.534865	0.108	0.157	1	CD4_Les_vs_NonLes.tsv
CHD3	0.00818484	-0.264898	0.148	0.21	1	CD4_Les_vs_NonLes.tsv
RERE	0.00824734	-0.464278	0.119	0.17	1	CD4_Les_vs_NonLes.tsv
TMF1	0.00837516	-0.417592	0.214	0.29	1	CD4_Les_vs_NonLes.tsv
COX19	0.00851666	0.308373	0.134	0.087	1	CD4_Les_vs_NonLes.tsv
SLC20A1	0.00859934	-0.628138	0.237	0.3	1	CD4_Les_vs_NonLes.tsv
MSN	0.00897357	0.299036	0.457	0.43	1	CD4_Les_vs_NonLes.tsv
ERH	0.0090533	0.327769	0.309	0.28	1	CD4_Les_vs_NonLes.tsv
AHI1	0.00905461	-0.55453	0.071	0.11	1	CD4_Les_vs_NonLes.tsv
HSPD1	0.00931437	0.263793	0.492	0.47	1	CD4_Les_vs_NonLes.tsv
APOL6	0.00934581	0.282391	0.236	0.187	1	CD4_Les_vs_NonLes.tsv
NAP1L1	0.0094474	-0.435749	0.625	0.697	1	CD4_Les_vs_NonLes.tsv
DGKA	0.00953421	-0.333593	0.135	0.193	1	CD4_Les_vs_NonLes.tsv
IFI35	0.00955182	0.305597	0.12	0.073	1	CD4_Les_vs_NonLes.tsv
SH3BGRL3	0.00961203	-0.499233	0.774	0.69	1	CD4_Les_vs_NonLes.tsv
NCKAP1L	0.00976579	-0.329146	0.14	0.2	1	CD4_Les_vs_NonLes.tsv
PSME2	0.00978676	0.347173	0.382	0.343	1	CD4_Les_vs_NonLes.tsv
XIST	8.20484e-30	-2.23563	0.054	0.281	2.03669e-25	CD8_Les_vs_NonLes.tsv
GSN	6.49674e-20	-1.49629	0.073	0.281	1.61269e-15	CD8_Les_vs_NonLes.tsv
IFI44L	8.65572e-19	2.38572	0.424	0.055	2.14861e-14	CD8_Les_vs_NonLes.tsv
CX3CR1	6.77688e-18	-0.53831	0.028	0.158	1.68222e-13	CD8_Les_vs_NonLes.tsv
ISG20	1.13655e-16	1.51358	0.675	0.432	2.82125e-12	CD8_Les_vs_NonLes.tsv
MT2A	1.17293e-16	1.83675	0.699	0.466	2.91157e-12	CD8_Les_vs_NonLes.tsv
ISG15	4.61131e-15	2.46451	0.516	0.247	1.14466e-10	CD8_Les_vs_NonLes.tsv
MX1	9.65995e-15	1.78593	0.361	0.048	2.39789e-10	CD8_Les_vs_NonLes.tsv
ITGB2	1.20572e-14	-0.858124	0.339	0.637	2.99296e-10	CD8_Les_vs_NonLes.tsv
SCGB2A2	4.78119e-13	-0.750628	0.045	0.178	1.18683e-08	CD8_Les_vs_NonLes.tsv
RPL39	5.36043e-13	0.588621	0.961	0.904	1.33062e-08	CD8_Les_vs_NonLes.tsv
BCL2	9.73542e-13	-1.061	0.153	0.37	2.41662e-08	CD8_Les_vs_NonLes.tsv
NCR3	1.29366e-12	-0.428572	0.06	0.212	3.21126e-08	CD8_Les_vs_NonLes.tsv
KRT1	5.70895e-12	-1.08483	0.032	0.137	1.41713e-07	CD8_Les_vs_NonLes.tsv
IFI6	1.23338e-11	1.8987	0.418	0.178	3.06163e-07	CD8_Les_vs_NonLes.tsv
ACTB	1.60863e-11	-0.547773	0.945	0.959	3.9931e-07	CD8_Les_vs_NonLes.tsv
AHNAK	3.22639e-11	-0.875033	0.426	0.692	8.00886e-07	CD8_Les_vs_NonLes.tsv
SSBP3	3.30412e-11	-0.65898	0.08	0.24	8.20181e-07	CD8_Les_vs_NonLes.tsv
MT-CO1	4.49661e-11	0.587063	0.996	0.986	1.11619e-06	CD8_Les_vs_NonLes.tsv
FGFBP2	4.8046e-11	-1.00474	0.183	0.397	1.19265e-06	CD8_Les_vs_NonLes.tsv
PTGDR	4.93406e-11	-0.698463	0.084	0.247	1.22478e-06	CD8_Les_vs_NonLes.tsv
EIF2AK2	9.17625e-11	1.38202	0.344	0.103	2.27782e-06	CD8_Les_vs_NonLes.tsv
ARL4C	1.33478e-10	-0.697754	0.54	0.767	3.31333e-06	CD8_Les_vs_NonLes.tsv
RGS19	1.70439e-10	-0.516857	0.09	0.253	4.23081e-06	CD8_Les_vs_NonLes.tsv
H3F3B	3.19237e-10	0.567556	0.933	0.877	7.92441e-06	CD8_Les_vs_NonLes.tsv
MT-CO2	4.11596e-10	0.593449	0.996	0.993	1.0217e-05	CD8_Les_vs_NonLes.tsv
GRK6	4.48808e-10	-0.454397	0.087	0.247	1.11408e-05	CD8_Les_vs_NonLes.tsv
S100A9	4.99413e-10	1.28659	0.24	0.014	1.23969e-05	CD8_Les_vs_NonLes.tsv
CTBP2	8.71295e-10	-0.56151	0.061	0.192	2.16282e-05	CD8_Les_vs_NonLes.tsv
CFD	8.8751e-10	-0.876605	0.057	0.178	2.20306e-05	CD8_Les_vs_NonLes.tsv
COTL1	1.01483e-09	1.19527	0.44	0.212	2.51911e-05	CD8_Les_vs_NonLes.tsv
GRHPR	1.09694e-09	-0.41584	0.045	0.158	2.72294e-05	CD8_Les_vs_NonLes.tsv
HSPA1A	2.16613e-09	1.44084	0.665	0.493	5.37698e-05	CD8_Les_vs_NonLes.tsv
ASCL2	2.35219e-09	-0.447072	0.034	0.13	5.83884e-05	CD8_Les_vs_NonLes.tsv
ARPC1B	2.92067e-09	-0.550008	0.189	0.397	7.24999e-05	CD8_Les_vs_NonLes.tsv
NR4A3	3.00982e-09	-0.625409	0.155	0.356	7.47128e-05	CD8_Les_vs_NonLes.tsv
VASP	3.07557e-09	-0.565069	0.236	0.473	7.63448e-05	CD8_Les_vs_NonLes.tsv
RPLP1	3.10133e-09	0.415576	0.979	0.945	7.69844e-05	CD8_Les_vs_NonLes.tsv
MT-CO3	3.90329e-09	0.429166	0.997	0.993	9.68915e-05	CD8_Les_vs_NonLes.tsv
DCD	4.6349e-09	-1.14242	0.176	0.363	0.000115052	CD8_Les_vs_NonLes.tsv
ADGRG1	4.82053e-09	-0.385874	0.117	0.295	0.00011966	CD8_Les_vs_NonLes.tsv
IL7R	5.25782e-09	1.16461	0.485	0.247	0.000130515	CD8_Les_vs_NonLes.tsv
S100A4	5.59515e-09	-0.613991	0.787	0.849	0.000138888	CD8_Les_vs_NonLes.tsv
TNFSF12	5.84177e-09	-0.306996	0.073	0.212	0.00014501	CD8_Les_vs_NonLes.tsv
CORO1A	6.18449e-09	-0.651872	0.503	0.705	0.000153518	CD8_Les_vs_NonLes.tsv
PLEKHF1	6.46836e-09	-0.3084	0.024	0.103	0.000160564	CD8_Les_vs_NonLes.tsv
ABI3	8.95464e-09	-0.311077	0.057	0.178	0.000222281	CD8_Les_vs_NonLes.tsv
ARL6IP4	1.0537e-08	-0.600931	0.285	0.527	0.000261561	CD8_Les_vs_NonLes.tsv
RXRA	1.08837e-08	-0.416206	0.033	0.123	0.000270166	CD8_Les_vs_NonLes.tsv
TYMP	1.28998e-08	1.22062	0.31	0.103	0.000320211	CD8_Les_vs_NonLes.tsv
ZFP36L1	1.42625e-08	-0.841582	0.535	0.747	0.000354039	CD8_Les_vs_NonLes.tsv
CD300A	1.45664e-08	-0.53841	0.085	0.226	0.000361581	CD8_Les_vs_NonLes.tsv
MATK	1.77265e-08	-0.425616	0.182	0.384	0.000440024	CD8_Les_vs_NonLes.tsv
ITGB7	1.90895e-08	-0.480825	0.082	0.219	0.000473858	CD8_Les_vs_NonLes.tsv
RFLNB	1.98308e-08	-0.422213	0.081	0.219	0.000492261	CD8_Les_vs_NonLes.tsv
FGR	2.05337e-08	-0.312831	0.036	0.13	0.000509708	CD8_Les_vs_NonLes.tsv
PDGFD	2.05823e-08	-0.426971	0.052	0.164	0.000510914	CD8_Les_vs_NonLes.tsv
LAT2	2.43806e-08	-0.475856	0.043	0.144	0.000605199	CD8_Les_vs_NonLes.tsv
ZNF331	2.72184e-08	-0.655383	0.254	0.486	0.000675642	CD8_Les_vs_NonLes.tsv
ARHGAP30	2.80177e-08	-0.544301	0.146	0.322	0.000695483	CD8_Les_vs_NonLes.tsv
LPAR6	2.97037e-08	-0.752754	0.055	0.164	0.000737334	CD8_Les_vs_NonLes.tsv
STAT1	3.6201e-08	1.1457	0.341	0.144	0.000898618	CD8_Les_vs_NonLes.tsv
NFKBID	3.66089e-08	-0.666265	0.13	0.295	0.000908743	CD8_Les_vs_NonLes.tsv
MIB2	3.87506e-08	-0.447013	0.083	0.219	0.000961905	CD8_Les_vs_NonLes.tsv
ITGAM	4.1163e-08	-0.404488	0.058	0.171	0.00102179	CD8_Les_vs_NonLes.tsv
CYB561D2	4.32671e-08	-0.346811	0.044	0.144	0.00107402	CD8_Les_vs_NonLes.tsv
IFI44	4.38003e-08	1.17163	0.239	0.048	0.00108725	CD8_Les_vs_NonLes.tsv
RPL17	4.89529e-08	-0.570271	0.191	0.377	0.00121516	CD8_Les_vs_NonLes.tsv
LMNA	4.93236e-08	-1.45977	0.194	0.37	0.00122436	CD8_Les_vs_NonLes.tsv
DDX39A	5.99284e-08	-0.457497	0.077	0.205	0.0014876	CD8_Les_vs_NonLes.tsv
MPZL3	6.20112e-08	-0.816491	0.053	0.158	0.0015393	CD8_Les_vs_NonLes.tsv
GDF11	6.78484e-08	-0.527792	0.049	0.151	0.0016842	CD8_Les_vs_NonLes.tsv
CD320	8.00034e-08	-0.370136	0.062	0.178	0.00198592	CD8_Les_vs_NonLes.tsv
MT-ATP6	9.06308e-08	0.36213	0.995	0.993	0.00224973	CD8_Les_vs_NonLes.tsv
RPS28	9.0874e-08	0.427719	0.968	0.945	0.00225576	CD8_Les_vs_NonLes.tsv
ANXA11	9.59109e-08	-0.56927	0.22	0.425	0.0023808	CD8_Les_vs_NonLes.tsv
HBB	1.10878e-07	2.80801	0.253	0.493	0.00275233	CD8_Les_vs_NonLes.tsv
TEX264	1.22805e-07	-0.578191	0.107	0.253	0.00304838	CD8_Les_vs_NonLes.tsv
GGA1	1.25413e-07	-0.518223	0.105	0.247	0.00311312	CD8_Les_vs_NonLes.tsv
RPL28	1.36176e-07	0.436137	0.982	0.932	0.00338029	CD8_Les_vs_NonLes.tsv
IFIT3	1.44121e-07	1.36304	0.182	0.014	0.00357751	CD8_Les_vs_NonLes.tsv
MYO1G	1.50582e-07	-0.367423	0.15	0.322	0.0037379	CD8_Les_vs_NonLes.tsv
CCL19	1.51948e-07	1.21135	0.205	0.027	0.00377181	CD8_Les_vs_NonLes.tsv
TNFRSF1B	1.80912e-07	-0.424464	0.286	0.521	0.00449077	CD8_Les_vs_NonLes.tsv
TTC38	1.87219e-07	-0.365555	0.053	0.158	0.00464734	CD8_Les_vs_NonLes.tsv
DNMT3A	1.8855e-07	-0.578268	0.055	0.158	0.00468037	CD8_Les_vs_NonLes.tsv
CCDC107	2.34871e-07	-0.44271	0.164	0.342	0.0058302	CD8_Les_vs_NonLes.tsv
LLGL2	2.44622e-07	-0.373728	0.065	0.178	0.00607225	CD8_Les_vs_NonLes.tsv
HERC5	2.61801e-07	1.04052	0.206	0.034	0.00649869	CD8_Les_vs_NonLes.tsv
ACTG1	2.96278e-07	-0.411351	0.884	0.911	0.0073545	CD8_Les_vs_NonLes.tsv
SIGIRR	2.98114e-07	-0.476031	0.145	0.308	0.00740009	CD8_Les_vs_NonLes.tsv
AREG	3.14545e-07	1.19872	0.595	0.418	0.00780796	CD8_Les_vs_NonLes.tsv
ITGAL	3.22036e-07	-0.578005	0.164	0.336	0.00799389	CD8_Les_vs_NonLes.tsv
ZFP36	3.55222e-07	-0.614828	0.648	0.808	0.00881768	CD8_Les_vs_NonLes.tsv
CXCL10	3.91935e-07	1.21971	0.152	0	0.009729	CD8_Les_vs_NonLes.tsv
RPS6KA1	4.14598e-07	-0.380241	0.077	0.199	0.0102916	CD8_Les_vs_NonLes.tsv
CHD9	4.27437e-07	-0.592447	0.139	0.295	0.0106103	CD8_Les_vs_NonLes.tsv
MALAT1	4.2906e-07	-0.359551	0.999	0.993	0.0106506	CD8_Les_vs_NonLes.tsv
BCL6	4.3815e-07	-0.686715	0.131	0.281	0.0108762	CD8_Les_vs_NonLes.tsv
LTBP4	4.41956e-07	-0.561606	0.042	0.13	0.0109707	CD8_Les_vs_NonLes.tsv
CAMK2G	4.5369e-07	-0.298559	0.048	0.144	0.011262	CD8_Les_vs_NonLes.tsv
FBXW5	4.76191e-07	-0.356372	0.097	0.233	0.0118205	CD8_Les_vs_NonLes.tsv
TPD52	5.24797e-07	-0.446732	0.056	0.158	0.013027	CD8_Les_vs_NonLes.tsv
SH3BP2	5.54706e-07	-0.417314	0.076	0.192	0.0137695	CD8_Les_vs_NonLes.tsv
SAT1	5.63368e-07	0.974193	0.667	0.596	0.0139845	CD8_Les_vs_NonLes.tsv
CHD4	6.15419e-07	-0.914728	0.244	0.432	0.0152765	CD8_Les_vs_NonLes.tsv
CHURC1	7.421e-07	-0.546153	0.195	0.377	0.0184212	CD8_Les_vs_NonLes.tsv
PRDX5	7.44031e-07	-0.308361	0.197	0.39	0.0184691	CD8_Les_vs_NonLes.tsv
GNLY	8.33115e-07	1.03449	0.735	0.616	0.0206804	CD8_Les_vs_NonLes.tsv
C12orf75	8.59557e-07	-0.330944	0.198	0.384	0.0213368	CD8_Les_vs_NonLes.tsv
MT-ND4	8.79433e-07	0.377853	0.978	0.945	0.0218302	CD8_Les_vs_NonLes.tsv
MT-ND2	9.38229e-07	0.380556	0.945	0.932	0.0232897	CD8_Les_vs_NonLes.tsv
SKAP1	9.62443e-07	-0.419253	0.21	0.404	0.0238907	CD8_Les_vs_NonLes.tsv
GLO1	1.0094e-06	-0.413191	0.072	0.185	0.0250562	CD8_Les_vs_NonLes.tsv
CXCL14	1.40735e-06	-0.761127	0.059	0.158	0.0349346	CD8_Les_vs_NonLes.tsv
HDAC7	1.68106e-06	-0.432483	0.07	0.178	0.041729	CD8_Les_vs_NonLes.tsv
KLRB1	1.69199e-06	-0.465481	0.174	0.336	0.0420004	CD8_Les_vs_NonLes.tsv
RSAD2	1.69683e-06	1.02304	0.169	0.021	0.0421204	CD8_Les_vs_NonLes.tsv
PLSCR1	1.7409e-06	1.14788	0.249	0.089	0.0432144	CD8_Les_vs_NonLes.tsv
XAF1	1.75029e-06	1.01167	0.335	0.171	0.0434474	CD8_Les_vs_NonLes.tsv
ANXA4	1.85517e-06	-0.522177	0.062	0.164	0.0460509	CD8_Les_vs_NonLes.tsv
BST2	1.90798e-06	0.930392	0.473	0.329	0.0473618	CD8_Les_vs_NonLes.tsv
DOK2	1.97133e-06	-0.471897	0.216	0.39	0.0489343	CD8_Les_vs_NonLes.tsv
PTGDS	1.97795e-06	-1.11925	0.052	0.144	0.0490988	CD8_Les_vs_NonLes.tsv
TBC1D10C	2.19492e-06	-0.309941	0.135	0.288	0.0544844	CD8_Les_vs_NonLes.tsv
HSPE1	2.2094e-06	1.13253	0.544	0.452	0.0548439	CD8_Les_vs_NonLes.tsv
NDUFS8	2.408e-06	-0.366077	0.146	0.301	0.0597737	CD8_Les_vs_NonLes.tsv
PARP14	2.47032e-06	1.00728	0.455	0.308	0.0613209	CD8_Les_vs_NonLes.tsv
RASSF1	2.51049e-06	-0.268801	0.109	0.247	0.0623179	CD8_Les_vs_NonLes.tsv
PTPN18	2.56909e-06	-0.259962	0.07	0.178	0.0637725	CD8_Les_vs_NonLes.tsv
DUSP8	2.59005e-06	-0.329824	0.037	0.116	0.0642928	CD8_Les_vs_NonLes.tsv
IL16	2.62091e-06	-0.463341	0.085	0.199	0.065059	CD8_Les_vs_NonLes.tsv
PYCR2	2.75218e-06	-0.287481	0.041	0.123	0.0683173	CD8_Les_vs_NonLes.tsv
TRIM22	2.78916e-06	0.854712	0.409	0.253	0.0692353	CD8_Les_vs_NonLes.tsv
ABHD17A	2.94702e-06	-0.517234	0.296	0.493	0.073154	CD8_Les_vs_NonLes.tsv
CDK5RAP3	3.1294e-06	-0.269189	0.051	0.144	0.0776812	CD8_Les_vs_NonLes.tsv
SYNE3	3.28691e-06	-0.435066	0.056	0.151	0.0815909	CD8_Les_vs_NonLes.tsv
FTH1	3.72056e-06	0.643556	0.943	0.884	0.0923555	CD8_Les_vs_NonLes.tsv
LSM4	3.78203e-06	-0.29864	0.095	0.219	0.0938814	CD8_Les_vs_NonLes.tsv
SPARCL1	4.26811e-06	-1.54012	0.056	0.144	0.105947	CD8_Les_vs_NonLes.tsv
FPGS	4.45873e-06	-0.3713	0.039	0.116	0.110679	CD8_Les_vs_NonLes.tsv
TRDC	4.71583e-06	-0.696552	0.181	0.329	0.117061	CD8_Les_vs_NonLes.tsv
RASGEF1B	4.80532e-06	-0.896861	0.098	0.212	0.119282	CD8_Les_vs_NonLes.tsv
TSPAN32	5.14853e-06	-0.26976	0.042	0.123	0.127802	CD8_Les_vs_NonLes.tsv
EMP3	5.41097e-06	-0.47641	0.474	0.671	0.134316	CD8_Les_vs_NonLes.tsv
AGTRAP	5.41275e-06	-0.479018	0.069	0.171	0.134361	CD8_Les_vs_NonLes.tsv
CCL4L2	5.46711e-06	-0.963815	0.088	0.199	0.13571	CD8_Les_vs_NonLes.tsv
GZMM	5.56171e-06	-0.455181	0.312	0.5	0.138058	CD8_Les_vs_NonLes.tsv
MADD	5.60779e-06	-0.397538	0.053	0.144	0.139202	CD8_Les_vs_NonLes.tsv
MDFIC	5.87174e-06	-0.50529	0.112	0.24	0.145754	CD8_Les_vs_NonLes.tsv
PIP4K2C	5.93269e-06	-0.333986	0.032	0.103	0.147267	CD8_Les_vs_NonLes.tsv
PDE3B	6.09745e-06	1.10378	0.283	0.137	0.151357	CD8_Les_vs_NonLes.tsv
MBP	6.15803e-06	-0.462648	0.337	0.548	0.152861	CD8_Les_vs_NonLes.tsv
AUTS2	6.67189e-06	-0.506599	0.144	0.288	0.165616	CD8_Les_vs_NonLes.tsv
BCAP31	6.6807e-06	-0.420644	0.173	0.329	0.165835	CD8_Les_vs_NonLes.tsv
CXCL9	6.75336e-06	0.854235	0.123	0	0.167639	CD8_Les_vs_NonLes.tsv
GPR68	7.0272e-06	-0.444531	0.033	0.103	0.174436	CD8_Les_vs_NonLes.tsv
SMCHD1	7.05276e-06	0.736548	0.576	0.452	0.175071	CD8_Les_vs_NonLes.tsv
PA2G4	7.27888e-06	-0.381987	0.196	0.37	0.180684	CD8_Les_vs_NonLes.tsv
DYNLL1	7.43471e-06	0.780669	0.584	0.486	0.184552	CD8_Les_vs_NonLes.tsv
SNX20	7.5704e-06	-0.359237	0.039	0.116	0.18792	CD8_Les_vs_NonLes.tsv
SH3BP5	7.9698e-06	-0.347643	0.13	0.267	0.197834	CD8_Les_vs_NonLes.tsv
S100A8	8.02669e-06	0.849501	0.156	0.021	0.199247	CD8_Les_vs_NonLes.tsv
CTSW	8.34511e-06	-0.400658	0.584	0.747	0.207151	CD8_Les_vs_NonLes.tsv
COMTD1	8.37243e-06	-0.33878	0.04	0.116	0.207829	CD8_Les_vs_NonLes.tsv
ANXA6	8.73258e-06	-0.404587	0.192	0.356	0.216769	CD8_Les_vs_NonLes.tsv
PIK3R1	8.99134e-06	0.649008	0.635	0.527	0.223192	CD8_Les_vs_NonLes.tsv
EPSTI1	9.60558e-06	0.981369	0.248	0.103	0.238439	CD8_Les_vs_NonLes.tsv
RAC1	9.98277e-06	-0.498051	0.288	0.479	0.247802	CD8_Les_vs_NonLes.tsv
PRDM1	9.9885e-06	0.923628	0.462	0.336	0.247945	CD8_Les_vs_NonLes.tsv
CFL1	1.06412e-05	-0.385006	0.813	0.829	0.264146	CD8_Les_vs_NonLes.tsv
SRPRA	1.0712e-05	-0.263587	0.117	0.253	0.265904	CD8_Les_vs_NonLes.tsv
SH3BGRL3	1.15886e-05	-0.522427	0.701	0.733	0.287663	CD8_Les_vs_NonLes.tsv
RPS15A	1.16495e-05	0.316478	0.958	0.89	0.289175	CD8_Les_vs_NonLes.tsv
TNF	1.26319e-05	-0.405408	0.16	0.308	0.313562	CD8_Les_vs_NonLes.tsv
IRF7	1.26984e-05	0.959477	0.19	0.055	0.315213	CD8_Les_vs_NonLes.tsv
MACF1	1.27909e-05	-0.533846	0.343	0.527	0.317508	CD8_Les_vs_NonLes.tsv
DCN	1.37034e-05	-0.967585	0.096	0.205	0.340161	CD8_Les_vs_NonLes.tsv
B2M	1.4849e-05	0.253711	0.998	0.986	0.368596	CD8_Les_vs_NonLes.tsv
PPP1CA	1.49951e-05	-0.31559	0.259	0.445	0.372224	CD8_Les_vs_NonLes.tsv
DCAF5	1.53709e-05	-0.386565	0.097	0.212	0.381553	CD8_Les_vs_NonLes.tsv
CMPK2	1.56208e-05	0.779921	0.136	0.014	0.387754	CD8_Les_vs_NonLes.tsv
TWF2	1.59529e-05	-0.339087	0.117	0.247	0.395999	CD8_Les_vs_NonLes.tsv
H2AFZ	1.61572e-05	0.699499	0.668	0.596	0.401069	CD8_Les_vs_NonLes.tsv
PTPN7	1.63036e-05	-0.290506	0.256	0.445	0.404705	CD8_Les_vs_NonLes.tsv
SNX3	1.63853e-05	-0.321642	0.161	0.315	0.406732	CD8_Les_vs_NonLes.tsv
KDM6B	1.69157e-05	-0.839633	0.271	0.445	0.419898	CD8_Les_vs_NonLes.tsv
CYB5R3	1.7185e-05	-0.341498	0.068	0.164	0.426584	CD8_Les_vs_NonLes.tsv
RHOG	1.77809e-05	-0.312942	0.145	0.288	0.441375	CD8_Les_vs_NonLes.tsv
DGLUCY	1.79524e-05	-0.382095	0.045	0.123	0.445632	CD8_Les_vs_NonLes.tsv
NCKAP5L	1.81194e-05	-0.294743	0.052	0.137	0.449778	CD8_Les_vs_NonLes.tsv
PDLIM2	1.81585e-05	-0.344743	0.087	0.199	0.450748	CD8_Les_vs_NonLes.tsv
RAC2	1.85958e-05	-0.527975	0.431	0.63	0.461604	CD8_Les_vs_NonLes.tsv
RUNX3	1.87499e-05	0.674502	0.696	0.589	0.465429	CD8_Les_vs_NonLes.tsv
SPON2	1.92057e-05	-0.446313	0.144	0.281	0.476742	CD8_Les_vs_NonLes.tsv
CAPZB	1.94807e-05	-0.339668	0.315	0.527	0.48357	CD8_Les_vs_NonLes.tsv
ZBTB7A	2.05129e-05	-0.367841	0.212	0.384	0.509191	CD8_Les_vs_NonLes.tsv
UBAC1	2.07817e-05	-0.426193	0.034	0.103	0.515863	CD8_Les_vs_NonLes.tsv
KRT10	2.11973e-05	-0.765969	0.265	0.425	0.52618	CD8_Les_vs_NonLes.tsv
CCDC88B	2.48331e-05	-0.37457	0.099	0.212	0.616432	CD8_Les_vs_NonLes.tsv
NEDD9	2.60121e-05	-0.401915	0.109	0.226	0.645699	CD8_Les_vs_NonLes.tsv
MFNG	2.61263e-05	-0.334231	0.077	0.178	0.648534	CD8_Les_vs_NonLes.tsv
LRRC8A	2.73865e-05	-0.27665	0.042	0.116	0.679816	CD8_Les_vs_NonLes.tsv
TSEN54	2.75084e-05	-0.256908	0.09	0.199	0.682842	CD8_Les_vs_NonLes.tsv
RPS17	2.91677e-05	-0.431772	0.189	0.342	0.72403	CD8_Les_vs_NonLes.tsv
NR4A2	2.91967e-05	-0.620672	0.486	0.644	0.724749	CD8_Les_vs_NonLes.tsv
CTGF	3.14684e-05	-0.33844	0.039	0.11	0.78114	CD8_Les_vs_NonLes.tsv
FAM43A	3.19846e-05	-0.266833	0.05	0.13	0.793954	CD8_Les_vs_NonLes.tsv
EIF3D	3.21087e-05	-0.405949	0.139	0.274	0.797034	CD8_Les_vs_NonLes.tsv
TKT	3.2543e-05	-0.366298	0.1	0.212	0.807815	CD8_Les_vs_NonLes.tsv
TNFRSF18	3.28134e-05	-0.583757	0.206	0.349	0.814527	CD8_Les_vs_NonLes.tsv
TRABD	3.39246e-05	-0.408025	0.134	0.267	0.842109	CD8_Les_vs_NonLes.tsv
AC114760.2	3.41077e-05	-0.26953	0.074	0.171	0.846656	CD8_Les_vs_NonLes.tsv
ALYREF	3.41936e-05	-0.378409	0.092	0.199	0.848789	CD8_Les_vs_NonLes.tsv
VIM	3.45721e-05	-0.578765	0.807	0.904	0.858184	CD8_Les_vs_NonLes.tsv
EGR3	3.54756e-05	-0.627675	0.036	0.103	0.880611	CD8_Les_vs_NonLes.tsv
CLIC1	3.72646e-05	-0.376565	0.476	0.664	0.925019	CD8_Les_vs_NonLes.tsv
CISD3	3.74583e-05	-0.315697	0.075	0.171	0.929829	CD8_Les_vs_NonLes.tsv
BCL9L	3.84495e-05	-0.487399	0.107	0.219	0.954432	CD8_Les_vs_NonLes.tsv
CFH	3.88601e-05	-0.569968	0.036	0.103	0.964624	CD8_Les_vs_NonLes.tsv
COL6A2	4.00804e-05	-0.336016	0.058	0.144	0.994917	CD8_Les_vs_NonLes.tsv
ACAP1	4.02724e-05	-0.381427	0.37	0.568	0.999681	CD8_Les_vs_NonLes.tsv
OSTF1	4.03205e-05	-0.334763	0.191	0.342	1	CD8_Les_vs_NonLes.tsv
NOL4L	4.08273e-05	-0.273774	0.066	0.158	1	CD8_Les_vs_NonLes.tsv
TSC22D4	4.11763e-05	-0.305978	0.117	0.24	1	CD8_Les_vs_NonLes.tsv
SLC25A3	4.41287e-05	-0.553832	0.397	0.603	1	CD8_Les_vs_NonLes.tsv
CXCL11	4.44295e-05	0.716925	0.103	0	1	CD8_Les_vs_NonLes.tsv
GTF2E2	4.47436e-05	-0.289227	0.062	0.151	1	CD8_Les_vs_NonLes.tsv
NDUFA13	4.56553e-05	-0.263694	0.233	0.411	1	CD8_Les_vs_NonLes.tsv
GIMAP1	4.71345e-05	-0.330294	0.122	0.247	1	CD8_Les_vs_NonLes.tsv
GART	4.73689e-05	-0.257458	0.047	0.123	1	CD8_Les_vs_NonLes.tsv
GBP1	4.76744e-05	0.985078	0.272	0.137	1	CD8_Les_vs_NonLes.tsv
ACTN4	5.03251e-05	-0.480143	0.325	0.5	1	CD8_Les_vs_NonLes.tsv
APEX1	5.11551e-05	-0.251277	0.169	0.322	1	CD8_Les_vs_NonLes.tsv
HCG18	5.15143e-05	-0.542199	0.112	0.226	1	CD8_Les_vs_NonLes.tsv
ENSA	5.27842e-05	-0.314449	0.187	0.342	1	CD8_Les_vs_NonLes.tsv
RNF126	5.33892e-05	-0.257454	0.117	0.24	1	CD8_Les_vs_NonLes.tsv
MCUB	5.45488e-05	0.71753	0.169	0.048	1	CD8_Les_vs_NonLes.tsv
PLEKHJ1	5.52682e-05	-0.315237	0.076	0.171	1	CD8_Les_vs_NonLes.tsv
ANXA2	5.53998e-05	-0.540874	0.251	0.418	1	CD8_Les_vs_NonLes.tsv
FBL	5.61011e-05	-0.280893	0.145	0.281	1	CD8_Les_vs_NonLes.tsv
GZMK	5.77146e-05	0.369557	0.419	0.219	1	CD8_Les_vs_NonLes.tsv
INTS6	5.79527e-05	-0.976352	0.501	0.685	1	CD8_Les_vs_NonLes.tsv
PPP1R18	5.79699e-05	-0.359233	0.224	0.384	1	CD8_Les_vs_NonLes.tsv
CDC25B	5.80541e-05	-0.300959	0.079	0.178	1	CD8_Les_vs_NonLes.tsv
R3HDM4	5.85851e-05	-0.379837	0.094	0.199	1	CD8_Les_vs_NonLes.tsv
GPX4	5.8875e-05	-0.386759	0.246	0.411	1	CD8_Les_vs_NonLes.tsv
CYTH4	5.91104e-05	-0.284652	0.063	0.151	1	CD8_Les_vs_NonLes.tsv
LSP1	5.93372e-05	-0.44205	0.298	0.466	1	CD8_Les_vs_NonLes.tsv
GPR65	5.97169e-05	-0.250753	0.306	0.507	1	CD8_Les_vs_NonLes.tsv
IFITM3	6.18244e-05	1.32994	0.365	0.247	1	CD8_Les_vs_NonLes.tsv
IFI16	6.50946e-05	0.684725	0.582	0.521	1	CD8_Les_vs_NonLes.tsv
CCDC88C	6.89897e-05	-0.358367	0.198	0.356	1	CD8_Les_vs_NonLes.tsv
CD2	6.95638e-05	0.668622	0.49	0.37	1	CD8_Les_vs_NonLes.tsv
HOPX	7.10888e-05	-0.398393	0.324	0.5	1	CD8_Les_vs_NonLes.tsv
CREB3L2	7.3721e-05	-0.513445	0.07	0.158	1	CD8_Les_vs_NonLes.tsv
CCL2	7.40393e-05	0.9117	0.166	0.048	1	CD8_Les_vs_NonLes.tsv
FAM172A	7.47512e-05	-0.523819	0.093	0.192	1	CD8_Les_vs_NonLes.tsv
RHOC	7.71546e-05	-0.316657	0.15	0.281	1	CD8_Les_vs_NonLes.tsv
TESC	7.77199e-05	-0.278162	0.041	0.11	1	CD8_Les_vs_NonLes.tsv
SUGT1	7.90667e-05	-0.565671	0.12	0.233	1	CD8_Les_vs_NonLes.tsv
CXXC5	8.4295e-05	-0.381157	0.037	0.103	1	CD8_Les_vs_NonLes.tsv
NUMA1	8.49931e-05	-0.418201	0.103	0.212	1	CD8_Les_vs_NonLes.tsv
RPS27	8.5796e-05	0.334514	0.975	0.918	1	CD8_Les_vs_NonLes.tsv
C1orf162	8.62495e-05	-0.341048	0.074	0.164	1	CD8_Les_vs_NonLes.tsv
IFIT1	8.69448e-05	0.804195	0.128	0.021	1	CD8_Les_vs_NonLes.tsv
NDRG1	8.99122e-05	-0.291723	0.116	0.233	1	CD8_Les_vs_NonLes.tsv
DSTN	9.19246e-05	-0.405222	0.243	0.411	1	CD8_Les_vs_NonLes.tsv
CA5B	9.23751e-05	-0.253239	0.073	0.164	1	CD8_Les_vs_NonLes.tsv
AP2A1	9.6283e-05	-0.286607	0.049	0.123	1	CD8_Les_vs_NonLes.tsv
UNC93B1	0.000103068	-0.251674	0.041	0.11	1	CD8_Les_vs_NonLes.tsv
CEBPB	0.00010405	0.735555	0.436	0.308	1	CD8_Les_vs_NonLes.tsv
GATAD1	0.000104111	-0.355523	0.078	0.171	1	CD8_Les_vs_NonLes.tsv
DYNLRB1	0.00010465	-0.376871	0.233	0.397	1	CD8_Les_vs_NonLes.tsv
GZMH	0.000106753	-0.458047	0.369	0.514	1	CD8_Les_vs_NonLes.tsv
ZNF721	0.000109831	-0.251464	0.095	0.199	1	CD8_Les_vs_NonLes.tsv
IVNS1ABP	0.000110668	-0.56088	0.235	0.377	1	CD8_Les_vs_NonLes.tsv
OAS3	0.000111346	0.717652	0.136	0.027	1	CD8_Les_vs_NonLes.tsv
SOD2	0.000114288	0.782876	0.284	0.158	1	CD8_Les_vs_NonLes.tsv
ABHD2	0.000116578	-0.257617	0.113	0.226	1	CD8_Les_vs_NonLes.tsv
PMAIP1	0.000119094	0.862254	0.321	0.192	1	CD8_Les_vs_NonLes.tsv
GNAI2	0.000119144	-0.351436	0.452	0.644	1	CD8_Les_vs_NonLes.tsv
TOX	0.000121524	-0.416589	0.058	0.137	1	CD8_Les_vs_NonLes.tsv
UTP6	0.000125045	-0.473174	0.046	0.116	1	CD8_Les_vs_NonLes.tsv
UCP2	0.000126879	-0.254518	0.162	0.301	1	CD8_Les_vs_NonLes.tsv
TTC13	0.000134297	-0.419363	0.039	0.103	1	CD8_Les_vs_NonLes.tsv
ADIRF	0.000134609	-0.691678	0.043	0.11	1	CD8_Les_vs_NonLes.tsv
SYTL1	0.000135052	-0.275675	0.079	0.171	1	CD8_Les_vs_NonLes.tsv
PIK3IP1	0.000136105	0.859574	0.249	0.13	1	CD8_Les_vs_NonLes.tsv
MX2	0.000139362	0.861618	0.224	0.103	1	CD8_Les_vs_NonLes.tsv
CLPTM1L	0.000150048	-0.271938	0.083	0.178	1	CD8_Les_vs_NonLes.tsv
RPL3	0.000150051	-0.296019	0.892	0.877	1	CD8_Les_vs_NonLes.tsv
SPEN	0.00015326	-0.4257	0.151	0.274	1	CD8_Les_vs_NonLes.tsv
HNRNPL	0.000153435	-0.291419	0.303	0.493	1	CD8_Les_vs_NonLes.tsv
CHCHD3	0.000153733	-0.307856	0.05	0.123	1	CD8_Les_vs_NonLes.tsv
CD9	0.000178471	-0.425587	0.068	0.151	1	CD8_Les_vs_NonLes.tsv
A2M	0.000179233	-0.541454	0.052	0.123	1	CD8_Les_vs_NonLes.tsv
SLC9A3R1	0.000183418	-0.286675	0.188	0.336	1	CD8_Les_vs_NonLes.tsv
PDE4A	0.000186246	-0.982804	0.154	0.274	1	CD8_Les_vs_NonLes.tsv
TGFBR3	0.000187015	-0.328793	0.149	0.274	1	CD8_Les_vs_NonLes.tsv
EIF4H	0.000197513	-0.274458	0.122	0.233	1	CD8_Les_vs_NonLes.tsv
TSC22D3	0.000198097	0.424598	0.797	0.692	1	CD8_Les_vs_NonLes.tsv
ADRB2	0.000198736	-0.371922	0.114	0.219	1	CD8_Les_vs_NonLes.tsv
GTPBP6	0.000198776	-0.426849	0.056	0.13	1	CD8_Les_vs_NonLes.tsv
PLEKHO1	0.000198958	-0.34362	0.081	0.171	1	CD8_Les_vs_NonLes.tsv
SOCS1	0.000199962	0.755677	0.442	0.336	1	CD8_Les_vs_NonLes.tsv
ECH1	0.00020026	-0.252569	0.139	0.26	1	CD8_Les_vs_NonLes.tsv
FOSB	0.000203278	-0.713306	0.334	0.473	1	CD8_Les_vs_NonLes.tsv
CEBPD	0.000203462	0.627145	0.287	0.151	1	CD8_Les_vs_NonLes.tsv
MT1X	0.00020923	1.09141	0.419	0.329	1	CD8_Les_vs_NonLes.tsv
RTN4	0.000209769	-0.446335	0.26	0.411	1	CD8_Les_vs_NonLes.tsv
GNPTAB	0.000219202	-0.379245	0.209	0.356	1	CD8_Les_vs_NonLes.tsv
EIF3L	0.000219858	-0.396887	0.2	0.336	1	CD8_Les_vs_NonLes.tsv
IDH3G	0.000222232	-0.415791	0.106	0.205	1	CD8_Les_vs_NonLes.tsv
MCRIP1	0.000223933	-0.269759	0.112	0.219	1	CD8_Les_vs_NonLes.tsv
HIF1A	0.000228471	0.756539	0.276	0.158	1	CD8_Les_vs_NonLes.tsv
TENT5C	0.000228844	-0.454251	0.266	0.418	1	CD8_Les_vs_NonLes.tsv
STK10	0.00023263	-0.408429	0.188	0.322	1	CD8_Les_vs_NonLes.tsv
CALM1	0.000233035	-0.251884	0.86	0.87	1	CD8_Les_vs_NonLes.tsv
SLC2A3	0.00023918	-0.511508	0.446	0.589	1	CD8_Les_vs_NonLes.tsv
CTSC	0.000248873	-0.331067	0.308	0.479	1	CD8_Les_vs_NonLes.tsv
PRNP	0.000256697	-0.278069	0.194	0.336	1	CD8_Les_vs_NonLes.tsv
HLA-DPB1	0.000258406	-0.309835	0.327	0.507	1	CD8_Les_vs_NonLes.tsv
DTX3L	0.000262363	0.617907	0.136	0.034	1	CD8_Les_vs_NonLes.tsv
C7orf50	0.000264664	-0.270949	0.081	0.171	1	CD8_Les_vs_NonLes.tsv
SUN1	0.000265347	-0.564564	0.049	0.116	1	CD8_Les_vs_NonLes.tsv
PARP8	0.000267791	0.723693	0.416	0.308	1	CD8_Les_vs_NonLes.tsv
OAS2	0.000272297	0.629047	0.127	0.027	1	CD8_Les_vs_NonLes.tsv
GDI1	0.000279867	-0.456705	0.057	0.13	1	CD8_Les_vs_NonLes.tsv
GOLGA8A	0.000280227	-0.516867	0.093	0.185	1	CD8_Les_vs_NonLes.tsv
RAB8B	0.00028174	-0.251691	0.239	0.404	1	CD8_Les_vs_NonLes.tsv
TSPO	0.000284143	-0.405459	0.276	0.438	1	CD8_Les_vs_NonLes.tsv
PDAP1	0.000289926	-0.277189	0.118	0.226	1	CD8_Les_vs_NonLes.tsv
HLA-DQB1	0.00029775	-0.30209	0.15	0.274	1	CD8_Les_vs_NonLes.tsv
NSA2	0.000299233	-0.435884	0.253	0.411	1	CD8_Les_vs_NonLes.tsv
TP53I13	0.000307158	-0.261725	0.044	0.11	1	CD8_Les_vs_NonLes.tsv
LSMEM1	0.000308164	-0.337422	0.052	0.123	1	CD8_Les_vs_NonLes.tsv
LPCAT1	0.000312517	-0.350076	0.078	0.164	1	CD8_Les_vs_NonLes.tsv
NR4A1	0.000315981	-0.862692	0.259	0.39	1	CD8_Les_vs_NonLes.tsv
NMI	0.000316084	0.573099	0.126	0.027	1	CD8_Les_vs_NonLes.tsv
YWHAE	0.000336198	-0.545514	0.152	0.26	1	CD8_Les_vs_NonLes.tsv
ZAP70	0.00033694	-0.311081	0.139	0.253	1	CD8_Les_vs_NonLes.tsv
PSMD1	0.000337139	-0.297735	0.082	0.171	1	CD8_Les_vs_NonLes.tsv
PRRC2B	0.000338562	-0.64515	0.16	0.274	1	CD8_Les_vs_NonLes.tsv
APMAP	0.00034127	-0.368292	0.16	0.281	1	CD8_Les_vs_NonLes.tsv
MCMBP	0.000347161	-0.371584	0.079	0.164	1	CD8_Les_vs_NonLes.tsv
ITGA6	0.000347832	-0.514024	0.054	0.123	1	CD8_Les_vs_NonLes.tsv
LCK	0.000349617	-0.326891	0.233	0.377	1	CD8_Les_vs_NonLes.tsv
HAPLN3	0.000352695	0.653768	0.113	0.021	1	CD8_Les_vs_NonLes.tsv
HSPA2	0.000365882	-0.49349	0.08	0.164	1	CD8_Les_vs_NonLes.tsv
SLC5A3	0.00036862	-0.900136	0.225	0.356	1	CD8_Les_vs_NonLes.tsv
CCT7	0.000371902	-0.315701	0.106	0.205	1	CD8_Les_vs_NonLes.tsv
IQGAP1	0.000377906	-0.36609	0.422	0.596	1	CD8_Les_vs_NonLes.tsv
NDUFB1	0.000384466	-0.310817	0.169	0.295	1	CD8_Les_vs_NonLes.tsv
MT1E	0.000390345	1.01011	0.218	0.11	1	CD8_Les_vs_NonLes.tsv
TRAPPC6A	0.000392752	-0.27895	0.093	0.185	1	CD8_Les_vs_NonLes.tsv
PHB2	0.000396463	-0.386344	0.141	0.253	1	CD8_Les_vs_NonLes.tsv
PDE7A	0.000403948	-0.411148	0.188	0.322	1	CD8_Les_vs_NonLes.tsv
CAT	0.000412249	-0.39006	0.067	0.144	1	CD8_Les_vs_NonLes.tsv
TRAF3IP3	0.000444966	-0.410126	0.185	0.308	1	CD8_Les_vs_NonLes.tsv
PACS1	0.000470957	-0.267012	0.093	0.185	1	CD8_Les_vs_NonLes.tsv
ENO1	0.000473856	-0.305856	0.392	0.589	1	CD8_Les_vs_NonLes.tsv
ABCF1	0.000477663	-0.262234	0.119	0.226	1	CD8_Les_vs_NonLes.tsv
CEP68	0.000478387	-0.315372	0.042	0.103	1	CD8_Les_vs_NonLes.tsv
INIP	0.000487498	-0.36875	0.05	0.116	1	CD8_Les_vs_NonLes.tsv
FABP5	0.000491196	0.680004	0.236	0.123	1	CD8_Les_vs_NonLes.tsv
GBP5	0.000498428	0.850561	0.348	0.247	1	CD8_Les_vs_NonLes.tsv
ERCC1	0.000498676	-0.288511	0.054	0.123	1	CD8_Les_vs_NonLes.tsv
TMED3	0.000505337	-0.250643	0.054	0.123	1	CD8_Les_vs_NonLes.tsv
PRMT1	0.00051671	-0.270958	0.172	0.301	1	CD8_Les_vs_NonLes.tsv
FKBP5	0.000523463	0.581574	0.414	0.315	1	CD8_Les_vs_NonLes.tsv
STRN	0.000524149	-0.3174	0.058	0.13	1	CD8_Les_vs_NonLes.tsv
SOS1	0.00053259	-0.525647	0.1	0.192	1	CD8_Les_vs_NonLes.tsv
TMED2	0.000533827	-0.290394	0.145	0.26	1	CD8_Les_vs_NonLes.tsv
STX7	0.000550784	-0.270296	0.063	0.137	1	CD8_Les_vs_NonLes.tsv
JADE1	0.000553531	-0.338561	0.108	0.205	1	CD8_Les_vs_NonLes.tsv
PHLDA1	0.000563044	-0.580365	0.124	0.219	1	CD8_Les_vs_NonLes.tsv
GAPDH	0.000563732	-0.275545	0.743	0.836	1	CD8_Les_vs_NonLes.tsv
NOP53	0.000570135	-0.467045	0.413	0.555	1	CD8_Les_vs_NonLes.tsv
WAC	0.000570254	-0.43316	0.263	0.418	1	CD8_Les_vs_NonLes.tsv
BNIP3	0.000577936	-0.331437	0.05	0.116	1	CD8_Les_vs_NonLes.tsv
ZFAND2B	0.000590625	-0.385043	0.082	0.164	1	CD8_Les_vs_NonLes.tsv
MRPL13	0.000598113	-0.307249	0.064	0.137	1	CD8_Les_vs_NonLes.tsv
RAB11FIP1	0.000608143	-0.424206	0.15	0.26	1	CD8_Les_vs_NonLes.tsv
CD48	0.00061297	0.464146	0.635	0.548	1	CD8_Les_vs_NonLes.tsv
HS3ST3B1	0.000626432	-0.428182	0.055	0.123	1	CD8_Les_vs_NonLes.tsv
STAT3	0.000641793	0.778619	0.454	0.377	1	CD8_Les_vs_NonLes.tsv
RECQL	0.000643881	-0.314945	0.12	0.219	1	CD8_Les_vs_NonLes.tsv
NABP1	0.000648395	-0.944811	0.311	0.445	1	CD8_Les_vs_NonLes.tsv
SP100	0.000652661	0.541059	0.486	0.397	1	CD8_Les_vs_NonLes.tsv
PPIG	0.000653371	-0.389208	0.254	0.39	1	CD8_Les_vs_NonLes.tsv
C1orf56	0.000654664	-0.268637	0.157	0.274	1	CD8_Les_vs_NonLes.tsv
NDUFB2	0.000656226	-0.413544	0.267	0.411	1	CD8_Les_vs_NonLes.tsv
PLAC8	0.000668815	-0.353573	0.249	0.39	1	CD8_Les_vs_NonLes.tsv
TRAPPC1	0.000675494	-0.297058	0.173	0.295	1	CD8_Les_vs_NonLes.tsv
SMC1A	0.000686322	-0.359936	0.102	0.192	1	CD8_Les_vs_NonLes.tsv
PLEK	0.000690137	-0.270761	0.181	0.301	1	CD8_Les_vs_NonLes.tsv
ADH5	0.000691631	-0.492183	0.111	0.205	1	CD8_Les_vs_NonLes.tsv
WARS	0.000698446	0.79324	0.15	0.055	1	CD8_Les_vs_NonLes.tsv
TBX21	0.000710649	-0.346345	0.14	0.253	1	CD8_Les_vs_NonLes.tsv
EIF4B	0.000721397	-0.449345	0.299	0.445	1	CD8_Les_vs_NonLes.tsv
RNF4	0.000724066	-0.310911	0.11	0.205	1	CD8_Les_vs_NonLes.tsv
EFHD2	0.000727729	-0.372234	0.333	0.479	1	CD8_Les_vs_NonLes.tsv
BTG1	0.00073149	0.305341	0.959	0.884	1	CD8_Les_vs_NonLes.tsv
TNFAIP3	0.000731627	0.292991	0.568	0.425	1	CD8_Les_vs_NonLes.tsv
USF3	0.000758779	-0.394848	0.078	0.158	1	CD8_Les_vs_NonLes.tsv
ARPC2	0.000767321	-0.257033	0.714	0.774	1	CD8_Les_vs_NonLes.tsv
EBP	0.000787725	-0.261035	0.113	0.212	1	CD8_Les_vs_NonLes.tsv
BABAM1	0.000803075	-0.258572	0.087	0.171	1	CD8_Les_vs_NonLes.tsv
SLC25A6	0.000816236	-0.407509	0.404	0.562	1	CD8_Les_vs_NonLes.tsv
IAH1	0.000821644	-0.359032	0.137	0.247	1	CD8_Les_vs_NonLes.tsv
TRAT1	0.000828738	-0.507195	0.09	0.171	1	CD8_Les_vs_NonLes.tsv
RPS10	0.000851648	-0.347639	0.648	0.74	1	CD8_Les_vs_NonLes.tsv
INPP4A	0.00085694	-0.337525	0.111	0.205	1	CD8_Les_vs_NonLes.tsv
TNRC18	0.000861866	-0.35721	0.081	0.164	1	CD8_Les_vs_NonLes.tsv
CCL5	0.000862314	0.39015	0.866	0.692	1	CD8_Les_vs_NonLes.tsv
TMEM259	0.000862397	-0.339651	0.156	0.274	1	CD8_Les_vs_NonLes.tsv
TWISTNB	0.00088222	-0.261383	0.127	0.233	1	CD8_Les_vs_NonLes.tsv
ABCA5	0.000887903	-0.354009	0.06	0.13	1	CD8_Les_vs_NonLes.tsv
IFI35	0.000898787	0.732475	0.163	0.068	1	CD8_Les_vs_NonLes.tsv
SNAP23	0.000903506	-0.342171	0.097	0.185	1	CD8_Les_vs_NonLes.tsv
MIDN	0.000967228	-0.455232	0.354	0.507	1	CD8_Les_vs_NonLes.tsv
AES	0.000969889	-0.420636	0.491	0.616	1	CD8_Les_vs_NonLes.tsv
EEF2	0.000977067	-0.376187	0.447	0.596	1	CD8_Les_vs_NonLes.tsv
ATP6V1D	0.000981482	-0.251862	0.069	0.144	1	CD8_Les_vs_NonLes.tsv
NPC2	0.00098578	-0.282012	0.132	0.24	1	CD8_Les_vs_NonLes.tsv
YBX1	0.00102547	-0.283432	0.578	0.719	1	CD8_Les_vs_NonLes.tsv
GUK1	0.00102774	-0.315063	0.355	0.514	1	CD8_Les_vs_NonLes.tsv
LY6E	0.00103714	0.797669	0.566	0.534	1	CD8_Les_vs_NonLes.tsv
APBB1IP	0.001038	-0.330197	0.237	0.377	1	CD8_Les_vs_NonLes.tsv
TPM4	0.00103957	-0.336374	0.287	0.438	1	CD8_Les_vs_NonLes.tsv
PABPC1	0.0010492	-0.365904	0.597	0.753	1	CD8_Les_vs_NonLes.tsv
ZNF236	0.0010506	-0.339879	0.044	0.103	1	CD8_Les_vs_NonLes.tsv
HBA1	0.00108313	1.62055	0.072	0.151	1	CD8_Les_vs_NonLes.tsv
C6orf48	0.00108578	0.580088	0.241	0.137	1	CD8_Les_vs_NonLes.tsv
NT5C	0.00108821	-0.311677	0.107	0.199	1	CD8_Les_vs_NonLes.tsv
RPL18	0.00110325	0.285151	0.932	0.87	1	CD8_Les_vs_NonLes.tsv
LRRFIP1	0.0011089	-0.337161	0.408	0.555	1	CD8_Les_vs_NonLes.tsv
RPL36	0.00111297	0.28923	0.879	0.808	1	CD8_Les_vs_NonLes.tsv
ETS1	0.00111499	0.43571	0.667	0.603	1	CD8_Les_vs_NonLes.tsv
PPDPF	0.0011267	-0.373655	0.382	0.534	1	CD8_Les_vs_NonLes.tsv
CD38	0.00115368	0.851005	0.153	0.062	1	CD8_Les_vs_NonLes.tsv
PFN1	0.00117149	-0.302051	0.836	0.829	1	CD8_Les_vs_NonLes.tsv
LFNG	0.001215	-0.28954	0.084	0.164	1	CD8_Les_vs_NonLes.tsv
RYK	0.00122189	-0.294547	0.09	0.171	1	CD8_Les_vs_NonLes.tsv
PHPT1	0.00124457	-0.302416	0.143	0.247	1	CD8_Les_vs_NonLes.tsv
MKNK2	0.00125868	-0.532073	0.213	0.329	1	CD8_Les_vs_NonLes.tsv
SELL	0.00126749	0.585043	0.166	0.068	1	CD8_Les_vs_NonLes.tsv
LYST	0.00127647	0.677238	0.321	0.226	1	CD8_Les_vs_NonLes.tsv
AMD1	0.00127764	-0.288714	0.397	0.575	1	CD8_Les_vs_NonLes.tsv
TTN	0.00127832	-0.695084	0.05	0.11	1	CD8_Les_vs_NonLes.tsv
NBEAL2	0.00129358	-0.435461	0.062	0.13	1	CD8_Les_vs_NonLes.tsv
C4orf33	0.00132612	-0.447537	0.063	0.13	1	CD8_Les_vs_NonLes.tsv
C12orf57	0.0013403	-0.306229	0.323	0.473	1	CD8_Les_vs_NonLes.tsv
MYO1F	0.00134202	-0.296071	0.167	0.274	1	CD8_Les_vs_NonLes.tsv
LGALS1	0.00137177	-0.288238	0.572	0.685	1	CD8_Les_vs_NonLes.tsv
RPN2	0.00140332	-0.289001	0.142	0.247	1	CD8_Les_vs_NonLes.tsv
GABPB1-AS1	0.00142085	0.679219	0.345	0.233	1	CD8_Les_vs_NonLes.tsv
MTSS1	0.00142139	-0.325239	0.123	0.219	1	CD8_Les_vs_NonLes.tsv
RNF213	0.00145165	0.55827	0.653	0.61	1	CD8_Les_vs_NonLes.tsv
HSPA1B	0.00145542	0.990235	0.565	0.5	1	CD8_Les_vs_NonLes.tsv
GALNT1	0.00147788	-0.290298	0.107	0.199	1	CD8_Les_vs_NonLes.tsv
TMBIM1	0.00148478	-0.360545	0.067	0.137	1	CD8_Les_vs_NonLes.tsv
WSB1	0.00152197	-0.373859	0.361	0.507	1	CD8_Les_vs_NonLes.tsv
CD44	0.00152843	0.398304	0.59	0.521	1	CD8_Les_vs_NonLes.tsv
NRBP1	0.00157054	-0.250045	0.13	0.233	1	CD8_Les_vs_NonLes.tsv
APOBEC3G	0.00157721	-0.280601	0.235	0.37	1	CD8_Les_vs_NonLes.tsv
DCTN5	0.00160946	-0.310453	0.049	0.11	1	CD8_Les_vs_NonLes.tsv
CAP1	0.00165281	-0.26058	0.369	0.541	1	CD8_Les_vs_NonLes.tsv
ITGB1BP1	0.00175472	-0.309057	0.1	0.185	1	CD8_Les_vs_NonLes.tsv
ARID2	0.0017608	-0.269884	0.113	0.205	1	CD8_Les_vs_NonLes.tsv
SBK1	0.00176776	-0.294494	0.046	0.103	1	CD8_Les_vs_NonLes.tsv
DGKD	0.00181206	-0.299432	0.12	0.212	1	CD8_Les_vs_NonLes.tsv
BCL11B	0.00182573	-0.56626	0.257	0.384	1	CD8_Les_vs_NonLes.tsv
REV3L	0.00184052	-0.45121	0.101	0.185	1	CD8_Les_vs_NonLes.tsv
JUND	0.00190383	-0.286165	0.859	0.89	1	CD8_Les_vs_NonLes.tsv
LGALS9	0.001918	0.575333	0.122	0.041	1	CD8_Les_vs_NonLes.tsv
MIF	0.00194826	-0.289826	0.106	0.192	1	CD8_Les_vs_NonLes.tsv
RNF24	0.00200152	-0.256557	0.046	0.103	1	CD8_Les_vs_NonLes.tsv
CAPNS1	0.00201443	-0.255078	0.191	0.308	1	CD8_Les_vs_NonLes.tsv
RHEB	0.00204928	-0.277878	0.185	0.301	1	CD8_Les_vs_NonLes.tsv
SRGN	0.00207226	0.422867	0.877	0.788	1	CD8_Les_vs_NonLes.tsv
SEPT11	0.00207439	-0.383615	0.093	0.171	1	CD8_Les_vs_NonLes.tsv
DNAJB1	0.00208704	0.774555	0.593	0.555	1	CD8_Les_vs_NonLes.tsv
SLC35E1	0.00210763	-0.42183	0.052	0.11	1	CD8_Les_vs_NonLes.tsv
CBX5	0.00212877	-0.307107	0.107	0.192	1	CD8_Les_vs_NonLes.tsv
UFD1	0.0021354	-0.28642	0.106	0.192	1	CD8_Les_vs_NonLes.tsv
TAF1D	0.00217027	-0.265135	0.36	0.527	1	CD8_Les_vs_NonLes.tsv
COX7A2L	0.00219461	-0.354118	0.191	0.308	1	CD8_Les_vs_NonLes.tsv
DNAJB4	0.00220232	0.641571	0.158	0.068	1	CD8_Les_vs_NonLes.tsv
KLRC1	0.00231585	0.587144	0.239	0.137	1	CD8_Les_vs_NonLes.tsv
VPS37B	0.00239618	-0.421358	0.281	0.418	1	CD8_Les_vs_NonLes.tsv
DIS3L2	0.00243404	-0.362205	0.047	0.103	1	CD8_Les_vs_NonLes.tsv
C12orf49	0.0024362	-0.298596	0.069	0.137	1	CD8_Les_vs_NonLes.tsv
HMGB2	0.00244	0.650286	0.437	0.363	1	CD8_Les_vs_NonLes.tsv
SLFN5	0.00244738	0.557489	0.458	0.397	1	CD8_Les_vs_NonLes.tsv
TAOK1	0.00251886	-0.511383	0.163	0.26	1	CD8_Les_vs_NonLes.tsv
ARL5B	0.00253807	-0.92705	0.122	0.199	1	CD8_Les_vs_NonLes.tsv
MGP	0.00261656	-0.596546	0.071	0.137	1	CD8_Les_vs_NonLes.tsv
PAXX	0.00265581	-0.266412	0.216	0.336	1	CD8_Les_vs_NonLes.tsv
GBP4	0.00268408	0.668041	0.184	0.096	1	CD8_Les_vs_NonLes.tsv
ATRX	0.00270356	-0.36665	0.325	0.473	1	CD8_Les_vs_NonLes.tsv
NSUN6	0.00271669	-0.383986	0.147	0.24	1	CD8_Les_vs_NonLes.tsv
KLRD1	0.00271993	0.580732	0.563	0.486	1	CD8_Les_vs_NonLes.tsv
IGFBP7	0.00272633	-0.441193	0.162	0.26	1	CD8_Les_vs_NonLes.tsv
H2AFV	0.00280805	-0.290754	0.27	0.411	1	CD8_Les_vs_NonLes.tsv
OAS1	0.00283238	0.464002	0.112	0.034	1	CD8_Les_vs_NonLes.tsv
HSPA9	0.002898	-0.330872	0.22	0.336	1	CD8_Les_vs_NonLes.tsv
MCM3	0.00291765	-0.342659	0.047	0.103	1	CD8_Les_vs_NonLes.tsv
MZT2A	0.00297862	-0.285015	0.155	0.253	1	CD8_Les_vs_NonLes.tsv
MINDY2	0.00302376	-0.33249	0.11	0.192	1	CD8_Les_vs_NonLes.tsv
ZC3H13	0.00314179	-0.34616	0.158	0.253	1	CD8_Les_vs_NonLes.tsv
SPATS2L	0.00324617	0.422377	0.122	0.041	1	CD8_Les_vs_NonLes.tsv
NUCKS1	0.0032471	-0.383271	0.328	0.459	1	CD8_Les_vs_NonLes.tsv
FLNA	0.00336751	-0.298171	0.451	0.589	1	CD8_Les_vs_NonLes.tsv
BLOC1S6	0.00337849	-0.296208	0.124	0.219	1	CD8_Les_vs_NonLes.tsv
CRTAP	0.00338581	-0.380418	0.057	0.116	1	CD8_Les_vs_NonLes.tsv
YWHAH	0.00339085	-0.353779	0.114	0.199	1	CD8_Les_vs_NonLes.tsv
PRDX3	0.00344103	-0.315206	0.066	0.13	1	CD8_Les_vs_NonLes.tsv
SMAP2	0.00347097	0.474012	0.405	0.329	1	CD8_Les_vs_NonLes.tsv
RPL26	0.00347401	-0.268505	0.883	0.801	1	CD8_Les_vs_NonLes.tsv
HCST	0.00347568	-0.339937	0.689	0.719	1	CD8_Les_vs_NonLes.tsv
SUB1	0.00348344	0.430743	0.63	0.603	1	CD8_Les_vs_NonLes.tsv
SYNE1	0.00349916	-0.466923	0.268	0.39	1	CD8_Les_vs_NonLes.tsv
GLG1	0.00358204	-0.438161	0.187	0.288	1	CD8_Les_vs_NonLes.tsv
STAT2	0.00358702	0.521049	0.147	0.062	1	CD8_Les_vs_NonLes.tsv
IK	0.00362844	-0.346667	0.268	0.397	1	CD8_Les_vs_NonLes.tsv
HLA-C	0.00363618	0.254648	0.924	0.877	1	CD8_Les_vs_NonLes.tsv
NDUFB9	0.0036517	-0.320252	0.172	0.274	1	CD8_Les_vs_NonLes.tsv
CAPG	0.00369619	-0.511792	0.09	0.158	1	CD8_Les_vs_NonLes.tsv
RGCC	0.00375318	-0.407876	0.231	0.336	1	CD8_Les_vs_NonLes.tsv
GTF2F2	0.00376984	-0.279004	0.071	0.137	1	CD8_Les_vs_NonLes.tsv
POLR2E	0.00384582	-0.305844	0.114	0.199	1	CD8_Les_vs_NonLes.tsv
LTB	0.00387919	-0.64182	0.148	0.233	1	CD8_Les_vs_NonLes.tsv
GBP2	0.00390441	0.652437	0.318	0.24	1	CD8_Les_vs_NonLes.tsv
ZBTB1	0.00404604	-0.365128	0.238	0.363	1	CD8_Les_vs_NonLes.tsv
RHOA	0.00404878	-0.265315	0.477	0.651	1	CD8_Les_vs_NonLes.tsv
ST8SIA4	0.00409621	-0.402293	0.115	0.199	1	CD8_Les_vs_NonLes.tsv
KIAA1551	0.00411025	-0.354101	0.381	0.514	1	CD8_Les_vs_NonLes.tsv
REL	0.00423179	-0.850937	0.504	0.61	1	CD8_Les_vs_NonLes.tsv
DDX3X	0.00443571	-0.538377	0.538	0.651	1	CD8_Les_vs_NonLes.tsv
MTRNR2L8	0.00449078	-1.18147	0.122	0.192	1	CD8_Les_vs_NonLes.tsv
LINC00861	0.0045358	-0.335244	0.071	0.137	1	CD8_Les_vs_NonLes.tsv
KIAA1468	0.00456714	-0.32127	0.059	0.116	1	CD8_Les_vs_NonLes.tsv
ADAR	0.00456851	0.570166	0.342	0.26	1	CD8_Les_vs_NonLes.tsv
NUP58	0.00462041	-0.3311	0.101	0.178	1	CD8_Les_vs_NonLes.tsv
UBA52	0.00464983	0.291544	0.862	0.753	1	CD8_Les_vs_NonLes.tsv
HSPA6	0.00468037	1.37922	0.147	0.068	1	CD8_Les_vs_NonLes.tsv
CALR	0.00478634	-0.27039	0.412	0.541	1	CD8_Les_vs_NonLes.tsv
CASP2	0.00483725	-0.265263	0.05	0.103	1	CD8_Les_vs_NonLes.tsv
CRIP1	0.00489072	-0.254567	0.13	0.219	1	CD8_Les_vs_NonLes.tsv
RPS4Y1	0.00493685	0.294273	0.535	0.459	1	CD8_Les_vs_NonLes.tsv
TIFA	0.00508599	0.551197	0.121	0.048	1	CD8_Les_vs_NonLes.tsv
BSG	0.00515217	-0.255027	0.179	0.288	1	CD8_Les_vs_NonLes.tsv
PPP4C	0.00516679	-0.262934	0.161	0.26	1	CD8_Les_vs_NonLes.tsv
YPEL5	0.00517759	-0.355863	0.316	0.445	1	CD8_Les_vs_NonLes.tsv
CCM2	0.00522314	-0.308204	0.073	0.137	1	CD8_Les_vs_NonLes.tsv
SYNE2	0.00530623	-0.364472	0.44	0.575	1	CD8_Les_vs_NonLes.tsv
LPP	0.0054473	-0.340672	0.152	0.247	1	CD8_Les_vs_NonLes.tsv
OXNAD1	0.00558478	0.58011	0.15	0.075	1	CD8_Les_vs_NonLes.tsv
SEPT9	0.00559865	-0.413942	0.206	0.308	1	CD8_Les_vs_NonLes.tsv
PSTPIP1	0.00561082	-0.30402	0.112	0.192	1	CD8_Les_vs_NonLes.tsv
RPL18A	0.00565078	0.258046	0.923	0.842	1	CD8_Les_vs_NonLes.tsv
JAML	0.00566624	-0.464261	0.051	0.103	1	CD8_Les_vs_NonLes.tsv
CD52	0.00567273	-0.402853	0.556	0.63	1	CD8_Les_vs_NonLes.tsv
PRKACB	0.00574544	-0.289822	0.174	0.274	1	CD8_Les_vs_NonLes.tsv
SFPQ	0.00578078	-0.522652	0.556	0.685	1	CD8_Les_vs_NonLes.tsv
BDP1	0.00578556	-0.28333	0.176	0.274	1	CD8_Les_vs_NonLes.tsv
ZDHHC21	0.00588344	-0.327677	0.06	0.116	1	CD8_Les_vs_NonLes.tsv
RPL36A	0.00596679	-0.389909	0.439	0.548	1	CD8_Les_vs_NonLes.tsv
RPS29	0.00608536	0.263178	0.92	0.815	1	CD8_Les_vs_NonLes.tsv
ATP1A1	0.00612235	-0.64736	0.218	0.329	1	CD8_Les_vs_NonLes.tsv
NFIC	0.00613663	-0.455972	0.056	0.11	1	CD8_Les_vs_NonLes.tsv
HIPK1	0.00618786	0.642765	0.29	0.212	1	CD8_Les_vs_NonLes.tsv
TXNIP	0.00633102	0.853119	0.814	0.829	1	CD8_Les_vs_NonLes.tsv
TRBC1	0.00633299	-0.346332	0.352	0.486	1	CD8_Les_vs_NonLes.tsv
ZBTB21	0.00645102	-0.292819	0.05	0.103	1	CD8_Les_vs_NonLes.tsv
FOXN3	0.00647401	-0.271339	0.235	0.342	1	CD8_Les_vs_NonLes.tsv
FAM126B	0.00655202	-0.485361	0.122	0.199	1	CD8_Les_vs_NonLes.tsv
COPB2	0.00665938	-0.285289	0.103	0.178	1	CD8_Les_vs_NonLes.tsv
ELF1	0.00679978	0.477326	0.512	0.473	1	CD8_Les_vs_NonLes.tsv
PPIL2	0.00683103	-0.494385	0.056	0.11	1	CD8_Les_vs_NonLes.tsv
GNAS	0.00687738	-0.460558	0.435	0.582	1	CD8_Les_vs_NonLes.tsv
HIPK3	0.00691372	-0.291155	0.085	0.151	1	CD8_Les_vs_NonLes.tsv
CD55	0.00694583	0.529867	0.449	0.37	1	CD8_Les_vs_NonLes.tsv
GOLGA8B	0.00727483	-0.272814	0.074	0.137	1	CD8_Les_vs_NonLes.tsv
LARP4B	0.00728895	-0.343587	0.071	0.13	1	CD8_Les_vs_NonLes.tsv
APOL6	0.00739552	0.689287	0.329	0.26	1	CD8_Les_vs_NonLes.tsv
SASH3	0.00759311	-0.28163	0.071	0.13	1	CD8_Les_vs_NonLes.tsv
MFSD14C	0.00789329	-0.335256	0.076	0.137	1	CD8_Les_vs_NonLes.tsv
CXCR4	0.00789504	0.343539	0.784	0.658	1	CD8_Les_vs_NonLes.tsv
DYNC1H1	0.00790292	-0.26776	0.29	0.411	1	CD8_Les_vs_NonLes.tsv
AKT1	0.00819105	-0.350768	0.116	0.192	1	CD8_Les_vs_NonLes.tsv
ADIPOR1	0.00822601	-0.252719	0.065	0.123	1	CD8_Les_vs_NonLes.tsv
SLC12A2	0.00837842	-0.444777	0.068	0.123	1	CD8_Les_vs_NonLes.tsv
PTPN6	0.00841407	-0.290165	0.114	0.185	1	CD8_Les_vs_NonLes.tsv
IRF1	0.0085694	-0.342708	0.52	0.671	1	CD8_Les_vs_NonLes.tsv
ST3GAL5	0.00867706	-0.254665	0.087	0.158	1	CD8_Les_vs_NonLes.tsv
ARPC3	0.00870783	-0.257933	0.5	0.616	1	CD8_Les_vs_NonLes.tsv
PPM1K	0.00873249	0.552255	0.318	0.24	1	CD8_Les_vs_NonLes.tsv
CCNL2	0.00879072	-0.32036	0.127	0.205	1	CD8_Les_vs_NonLes.tsv
ATP1B1	0.00883982	-0.444227	0.088	0.151	1	CD8_Les_vs_NonLes.tsv
LEPROTL1	0.00885959	0.542386	0.429	0.384	1	CD8_Les_vs_NonLes.tsv
CDS2	0.00888266	-0.292602	0.091	0.158	1	CD8_Les_vs_NonLes.tsv
TRIM33	0.00905491	-0.263855	0.158	0.247	1	CD8_Les_vs_NonLes.tsv
UBE2S	0.0091247	0.560691	0.411	0.377	1	CD8_Les_vs_NonLes.tsv
DDX54	0.00935235	-0.387402	0.062	0.116	1	CD8_Les_vs_NonLes.tsv
USP4	0.00935291	-0.410571	0.053	0.103	1	CD8_Les_vs_NonLes.tsv
ZFAND1	0.00936856	-0.253634	0.056	0.11	1	CD8_Les_vs_NonLes.tsv
ARHGDIB	0.00940154	-0.256687	0.605	0.692	1	CD8_Les_vs_NonLes.tsv
ARID1B	0.00943226	-0.356931	0.326	0.438	1	CD8_Les_vs_NonLes.tsv
FAM117A	0.00955146	-0.295857	0.112	0.185	1	CD8_Les_vs_NonLes.tsv
TOX4	0.00956439	-0.262249	0.146	0.233	1	CD8_Les_vs_NonLes.tsv
SMARCD2	0.00962471	-0.297605	0.062	0.116	1	CD8_Les_vs_NonLes.tsv
RRBP1	0.00968168	-0.330246	0.233	0.336	1	CD8_Les_vs_NonLes.tsv
TMBIM4	0.00978918	-0.27237	0.215	0.322	1	CD8_Les_vs_NonLes.tsv
MTRNR2L12	0.00990414	0.887113	0.388	0.308	1	CD8_Les_vs_NonLes.tsv
AQP1	9.89284e-39	-3.09969	0.023	0.421	2.4557e-34	DC_Les_vs_NonLes.tsv
TIMP3	2.48889e-34	-3.36225	0.053	0.487	6.17816e-30	DC_Les_vs_NonLes.tsv
SPARCL1	1.12016e-33	-3.9096	0.082	0.553	2.78057e-29	DC_Les_vs_NonLes.tsv
ADIRF	5.76206e-32	-3.24512	0.066	0.5	1.43032e-27	DC_Les_vs_NonLes.tsv
CLU	8.518e-32	-3.03769	0.043	0.434	2.11442e-27	DC_Les_vs_NonLes.tsv
LIFR	6.01739e-29	-2.17664	0.009	0.276	1.4937e-24	DC_Les_vs_NonLes.tsv
ACKR1	6.28277e-27	-3.38763	0.048	0.408	1.55957e-22	DC_Les_vs_NonLes.tsv
VWF	6.81972e-26	-2.32165	0.02	0.303	1.69286e-21	DC_Les_vs_NonLes.tsv
CLEC14A	1.94127e-25	-1.80971	0.009	0.25	4.81882e-21	DC_Les_vs_NonLes.tsv
CLDN5	1.24674e-23	-2.36865	0.018	0.276	3.09478e-19	DC_Les_vs_NonLes.tsv
LAP3	1.82451e-22	1.8854	0.826	0.197	4.52899e-18	DC_Les_vs_NonLes.tsv
DCD	3.6097e-22	-3.98469	0.188	0.605	8.96037e-18	DC_Les_vs_NonLes.tsv
SRGN	4.63695e-22	2.03126	0.899	0.408	1.15103e-17	DC_Les_vs_NonLes.tsv
RBP7	3.04484e-20	-1.7392	0.007	0.197	7.5582e-16	DC_Les_vs_NonLes.tsv
MUCL1	4.59687e-19	-2.47549	0.041	0.316	1.14108e-14	DC_Les_vs_NonLes.tsv
SERPINB9	1.5177e-18	2.14928	0.631	0.066	3.7674e-14	DC_Les_vs_NonLes.tsv
KRT19	1.65648e-18	-1.78572	0.012	0.211	4.11188e-14	DC_Les_vs_NonLes.tsv
SAT1	1.35733e-17	1.72164	0.945	0.592	3.36931e-13	DC_Les_vs_NonLes.tsv
LRRC32	1.84656e-17	-1.503	0.009	0.184	4.58372e-13	DC_Les_vs_NonLes.tsv
COTL1	4.51924e-17	1.43066	0.908	0.408	1.12181e-12	DC_Les_vs_NonLes.tsv
OLFM1	6.45844e-17	-1.78918	0.007	0.171	1.60318e-12	DC_Les_vs_NonLes.tsv
FTH1	6.48375e-17	1.16981	0.996	0.934	1.60946e-12	DC_Les_vs_NonLes.tsv
CYBA	1.14951e-16	1.31928	0.888	0.303	2.85344e-12	DC_Les_vs_NonLes.tsv
BCAM	1.33842e-16	-1.41534	0.005	0.158	3.32235e-12	DC_Les_vs_NonLes.tsv
KRT15	1.42616e-16	-1.21478	0.005	0.158	3.54015e-12	DC_Les_vs_NonLes.tsv
SUB1	2.82218e-16	1.24912	0.933	0.421	7.00549e-12	DC_Les_vs_NonLes.tsv
ISG20	3.05668e-16	2.20037	0.577	0.053	7.58759e-12	DC_Les_vs_NonLes.tsv
PTPRC	3.96987e-16	1.43297	0.805	0.276	9.85441e-12	DC_Les_vs_NonLes.tsv
LCP1	4.82653e-16	1.25101	0.902	0.329	1.19809e-11	DC_Les_vs_NonLes.tsv
PLEK	4.89537e-16	1.75553	0.755	0.224	1.21518e-11	DC_Les_vs_NonLes.tsv
PARP14	5.5611e-16	1.50662	0.689	0.145	1.38043e-11	DC_Les_vs_NonLes.tsv
STAT1	6.62966e-16	1.67379	0.627	0.105	1.64568e-11	DC_Les_vs_NonLes.tsv
AREG	9.63399e-16	3.27279	0.622	0.118	2.39145e-11	DC_Les_vs_NonLes.tsv
TYMP	1.34546e-15	1.40842	0.856	0.316	3.33983e-11	DC_Les_vs_NonLes.tsv
MARCKSL1	2.03032e-15	2.11795	0.673	0.184	5.03988e-11	DC_Les_vs_NonLes.tsv
MMRN2	2.05483e-15	-1.24619	0.007	0.158	5.1007e-11	DC_Les_vs_NonLes.tsv
LITAF	2.60938e-15	1.36386	0.746	0.211	6.47726e-11	DC_Les_vs_NonLes.tsv
GBP1	3.36443e-15	2.26562	0.632	0.118	8.35152e-11	DC_Les_vs_NonLes.tsv
PPA1	6.42441e-15	1.58525	0.767	0.25	1.59473e-10	DC_Les_vs_NonLes.tsv
MXD1	6.69684e-15	1.59138	0.602	0.118	1.66236e-10	DC_Les_vs_NonLes.tsv
EPSTI1	7.84124e-15	1.62891	0.586	0.105	1.94643e-10	DC_Les_vs_NonLes.tsv
ZEB2	8.42194e-15	1.58133	0.618	0.118	2.09058e-10	DC_Les_vs_NonLes.tsv
AKAP13	9.69583e-15	0.94681	0.751	0.25	2.4068e-10	DC_Les_vs_NonLes.tsv
TXNIP	9.88258e-15	-2.56006	0.599	0.803	2.45315e-10	DC_Les_vs_NonLes.tsv
GALNT15	1.01048e-14	-1.33225	0.004	0.132	2.5083e-10	DC_Les_vs_NonLes.tsv
PTPN1	1.34464e-14	1.22263	0.586	0.092	3.3378e-10	DC_Les_vs_NonLes.tsv
TYROBP	1.37711e-14	1.21794	0.828	0.263	3.4184e-10	DC_Les_vs_NonLes.tsv
MYCT1	1.43331e-14	-1.19189	0.002	0.118	3.5579e-10	DC_Les_vs_NonLes.tsv
SAMSN1	1.6037e-14	1.9891	0.542	0.066	3.98085e-10	DC_Les_vs_NonLes.tsv
SEC61B	1.67332e-14	1.20112	0.89	0.355	4.15369e-10	DC_Les_vs_NonLes.tsv
SCGB2A2	1.79244e-14	-1.92223	0.039	0.263	4.44937e-10	DC_Les_vs_NonLes.tsv
PFN1	3.25821e-14	0.858356	0.989	0.671	8.08786e-10	DC_Les_vs_NonLes.tsv
PLVAP	6.25192e-14	-1.78417	0.023	0.211	1.55191e-09	DC_Les_vs_NonLes.tsv
TNFSF13B	6.98243e-14	1.39605	0.613	0.118	1.73325e-09	DC_Les_vs_NonLes.tsv
ISG15	7.19952e-14	2.76408	0.584	0.105	1.78714e-09	DC_Les_vs_NonLes.tsv
ARPC4	1.25557e-13	0.667074	0.719	0.211	3.1167e-09	DC_Les_vs_NonLes.tsv
POMP	1.32539e-13	0.918448	0.819	0.289	3.29001e-09	DC_Les_vs_NonLes.tsv
C15orf48	1.47539e-13	2.66159	0.568	0.105	3.66237e-09	DC_Les_vs_NonLes.tsv
MNDA	2.09547e-13	1.30828	0.679	0.197	5.2016e-09	DC_Les_vs_NonLes.tsv
MCL1	3.21969e-13	1.01545	0.822	0.316	7.99224e-09	DC_Les_vs_NonLes.tsv
CTSZ	3.53107e-13	1.14553	0.799	0.289	8.76518e-09	DC_Les_vs_NonLes.tsv
SMAP2	4.04798e-13	1.29443	0.597	0.132	1.00483e-08	DC_Les_vs_NonLes.tsv
FCER1G	4.05152e-13	1.50644	0.728	0.263	1.00571e-08	DC_Les_vs_NonLes.tsv
S100A9	4.33469e-13	2.547	0.561	0.092	1.076e-08	DC_Les_vs_NonLes.tsv
PDE2A	4.5943e-13	-0.807276	0.004	0.118	1.14044e-08	DC_Les_vs_NonLes.tsv
WARS	5.05597e-13	1.71528	0.6	0.145	1.25504e-08	DC_Les_vs_NonLes.tsv
C7	6.39469e-13	-1.19767	0.002	0.105	1.58735e-08	DC_Les_vs_NonLes.tsv
CD44	8.2176e-13	1.15742	0.753	0.276	2.03985e-08	DC_Les_vs_NonLes.tsv
PSMB3	8.51544e-13	0.916717	0.787	0.263	2.11379e-08	DC_Les_vs_NonLes.tsv
STK4	8.64749e-13	1.16247	0.709	0.25	2.14657e-08	DC_Les_vs_NonLes.tsv
CXCR4	8.83328e-13	1.67785	0.673	0.211	2.19269e-08	DC_Les_vs_NonLes.tsv
CDKN1A	8.93592e-13	1.06754	0.694	0.211	2.21816e-08	DC_Les_vs_NonLes.tsv
EMP2	9.43284e-13	-1.74852	0.023	0.197	2.34151e-08	DC_Les_vs_NonLes.tsv
PSME2	1.04114e-12	1.17531	0.769	0.25	2.58441e-08	DC_Les_vs_NonLes.tsv
EGFL7	1.42561e-12	-1.65375	0.02	0.184	3.5388e-08	DC_Les_vs_NonLes.tsv
JARID2	2.09388e-12	1.02649	0.575	0.118	5.19764e-08	DC_Les_vs_NonLes.tsv
TIMP1	2.18263e-12	1.31031	0.787	0.289	5.41795e-08	DC_Les_vs_NonLes.tsv
MOB1A	2.19855e-12	1.00858	0.719	0.263	5.45746e-08	DC_Les_vs_NonLes.tsv
CASP1	2.49896e-12	1.1778	0.51	0.079	6.20318e-08	DC_Les_vs_NonLes.tsv
GNG11	2.88894e-12	-2.10215	0.067	0.303	7.17123e-08	DC_Les_vs_NonLes.tsv
NFIB	3.39554e-12	-1.81408	0.025	0.197	8.42875e-08	DC_Les_vs_NonLes.tsv
NR2F2	3.48517e-12	-1.48371	0.025	0.197	8.65123e-08	DC_Les_vs_NonLes.tsv
DCN	3.67216e-12	-2.71481	0.14	0.421	9.11541e-08	DC_Les_vs_NonLes.tsv
MGP	3.7888e-12	-2.15435	0.098	0.355	9.40495e-08	DC_Les_vs_NonLes.tsv
LYN	3.80918e-12	0.822592	0.696	0.224	9.45553e-08	DC_Les_vs_NonLes.tsv
MTHFD2	4.09215e-12	1.2066	0.554	0.118	1.01579e-07	DC_Les_vs_NonLes.tsv
STK17B	4.12707e-12	0.973275	0.719	0.25	1.02446e-07	DC_Les_vs_NonLes.tsv
SASH1	6.10801e-12	-1.34735	0.011	0.145	1.51619e-07	DC_Les_vs_NonLes.tsv
SOD2	6.60587e-12	1.37683	0.75	0.289	1.63978e-07	DC_Les_vs_NonLes.tsv
EPAS1	6.85478e-12	-1.82835	0.03	0.211	1.70156e-07	DC_Les_vs_NonLes.tsv
CTSS	7.62474e-12	1.30659	0.81	0.316	1.89269e-07	DC_Les_vs_NonLes.tsv
B2M	8.41946e-12	0.717906	0.996	0.974	2.08996e-07	DC_Les_vs_NonLes.tsv
SEPT10	1.00068e-11	-1.28103	0.014	0.158	2.48398e-07	DC_Les_vs_NonLes.tsv
CAV1	1.34695e-11	-2.42705	0.082	0.316	3.34353e-07	DC_Les_vs_NonLes.tsv
CFLAR	1.38002e-11	0.537152	0.792	0.316	3.42563e-07	DC_Les_vs_NonLes.tsv
LSP1	1.50408e-11	1.01811	0.766	0.276	3.73357e-07	DC_Les_vs_NonLes.tsv
CRIP2	1.73319e-11	-1.69386	0.048	0.25	4.3023e-07	DC_Les_vs_NonLes.tsv
ANKRD29	1.77524e-11	-0.932769	0.004	0.105	4.40668e-07	DC_Les_vs_NonLes.tsv
CD53	1.88851e-11	0.958777	0.647	0.211	4.68786e-07	DC_Les_vs_NonLes.tsv
HSPA5	2.05909e-11	0.874676	0.703	0.237	5.11128e-07	DC_Les_vs_NonLes.tsv
DAPP1	2.5138e-11	0.936512	0.693	0.25	6.24e-07	DC_Les_vs_NonLes.tsv
BCL2A1	2.97406e-11	1.51646	0.533	0.105	7.38252e-07	DC_Les_vs_NonLes.tsv
SERPINB1	3.00936e-11	0.98479	0.782	0.329	7.47013e-07	DC_Les_vs_NonLes.tsv
FAM49B	3.06744e-11	0.690389	0.735	0.276	7.6143e-07	DC_Les_vs_NonLes.tsv
HIF1A	3.12036e-11	0.949997	0.556	0.118	7.74566e-07	DC_Les_vs_NonLes.tsv
MMRN1	3.15754e-11	-1.59274	0.02	0.171	7.83796e-07	DC_Les_vs_NonLes.tsv
FERMT3	3.1698e-11	1.08069	0.604	0.197	7.8684e-07	DC_Les_vs_NonLes.tsv
NFKB1	3.83563e-11	0.620244	0.712	0.263	9.52118e-07	DC_Les_vs_NonLes.tsv
DNAJB1	3.84806e-11	1.98642	0.661	0.276	9.55203e-07	DC_Les_vs_NonLes.tsv
TNFAIP2	4.33808e-11	1.45906	0.638	0.197	1.07684e-06	DC_Les_vs_NonLes.tsv
HLA-B	4.78259e-11	0.776906	0.977	0.842	1.18718e-06	DC_Les_vs_NonLes.tsv
ELN	4.81291e-11	-1.04443	0.012	0.145	1.19471e-06	DC_Les_vs_NonLes.tsv
IL2RG	5.04318e-11	0.866886	0.54	0.132	1.25187e-06	DC_Les_vs_NonLes.tsv
WAS	5.6496e-11	1.07032	0.519	0.118	1.4024e-06	DC_Les_vs_NonLes.tsv
APOD	5.87327e-11	-1.92875	0.05	0.25	1.45792e-06	DC_Les_vs_NonLes.tsv
EMP3	7.18422e-11	0.914178	0.785	0.329	1.78334e-06	DC_Les_vs_NonLes.tsv
DNAJA1	8.12384e-11	0.88254	0.837	0.395	2.01658e-06	DC_Les_vs_NonLes.tsv
LGALS3	8.28123e-11	-2.12005	0.496	0.684	2.05565e-06	DC_Les_vs_NonLes.tsv
ARPC5	8.42512e-11	0.746785	0.899	0.368	2.09137e-06	DC_Les_vs_NonLes.tsv
NFE2L2	8.46048e-11	0.821561	0.723	0.25	2.10014e-06	DC_Les_vs_NonLes.tsv
CD86	8.63946e-11	1.08457	0.535	0.105	2.14457e-06	DC_Les_vs_NonLes.tsv
NRN1	8.6416e-11	-1.47242	0.025	0.184	2.1451e-06	DC_Les_vs_NonLes.tsv
TAP1	8.68339e-11	0.892483	0.673	0.237	2.15548e-06	DC_Les_vs_NonLes.tsv
KYNU	8.76798e-11	1.19752	0.501	0.105	2.17647e-06	DC_Les_vs_NonLes.tsv
PIP	8.97422e-11	-1.137	0.007	0.118	2.22767e-06	DC_Les_vs_NonLes.tsv
SYNE2	1.06611e-10	-1.94948	0.059	0.263	2.64641e-06	DC_Les_vs_NonLes.tsv
TMEM50A	1.08491e-10	0.891322	0.554	0.145	2.69308e-06	DC_Les_vs_NonLes.tsv
ECSCR	1.09017e-10	-1.6296	0.021	0.171	2.70613e-06	DC_Les_vs_NonLes.tsv
GBP4	1.17372e-10	1.41217	0.437	0.039	2.91352e-06	DC_Les_vs_NonLes.tsv
VMP1	1.20902e-10	1.03621	0.643	0.224	3.00114e-06	DC_Les_vs_NonLes.tsv
PSME1	1.21021e-10	0.881496	0.801	0.316	3.00411e-06	DC_Les_vs_NonLes.tsv
GNAI3	1.35943e-10	0.768156	0.595	0.171	3.37452e-06	DC_Les_vs_NonLes.tsv
ACTB	1.41272e-10	0.636865	0.998	0.908	3.50678e-06	DC_Les_vs_NonLes.tsv
HSPA8	1.47725e-10	0.926641	0.794	0.342	3.66698e-06	DC_Les_vs_NonLes.tsv
TXN	1.47937e-10	2.79177	0.879	0.474	3.67225e-06	DC_Les_vs_NonLes.tsv
PPP1R18	1.50185e-10	0.772153	0.597	0.184	3.72805e-06	DC_Les_vs_NonLes.tsv
ARHGAP29	1.58347e-10	-1.10959	0.011	0.132	3.93065e-06	DC_Les_vs_NonLes.tsv
PTP4A2	1.73341e-10	0.635637	0.732	0.263	4.30285e-06	DC_Les_vs_NonLes.tsv
EDN1	1.77835e-10	-2.08248	0.027	0.184	4.4144e-06	DC_Les_vs_NonLes.tsv
CREM	1.85213e-10	1.32694	0.57	0.158	4.59755e-06	DC_Les_vs_NonLes.tsv
HLA-DRA	1.95877e-10	0.797014	0.993	0.934	4.86226e-06	DC_Les_vs_NonLes.tsv
TSPAN7	2.01569e-10	-1.23713	0.014	0.145	5.00354e-06	DC_Les_vs_NonLes.tsv
TM4SF1	2.07759e-10	-1.66971	0.027	0.184	5.15719e-06	DC_Les_vs_NonLes.tsv
LMNA	2.08963e-10	-1.48477	0.654	0.75	5.18709e-06	DC_Les_vs_NonLes.tsv
GLS	2.30401e-10	0.677021	0.666	0.25	5.71925e-06	DC_Les_vs_NonLes.tsv
CXCL16	2.38663e-10	0.972491	0.558	0.145	5.92434e-06	DC_Les_vs_NonLes.tsv
CAPZA1	2.52234e-10	0.438915	0.771	0.316	6.26121e-06	DC_Les_vs_NonLes.tsv
GLIPR2	2.668e-10	0.942252	0.59	0.171	6.62279e-06	DC_Les_vs_NonLes.tsv
SH3BGRL2	2.84774e-10	-1.06381	0.005	0.105	7.06894e-06	DC_Les_vs_NonLes.tsv
HERPUD1	3.12698e-10	0.930388	0.742	0.303	7.7621e-06	DC_Les_vs_NonLes.tsv
FAM49A	3.15436e-10	0.834379	0.536	0.145	7.83006e-06	DC_Les_vs_NonLes.tsv
ARRB2	3.36161e-10	0.782268	0.56	0.145	8.34452e-06	DC_Les_vs_NonLes.tsv
CXCL9	4.29067e-10	3.2335	0.366	0	1.06507e-05	DC_Les_vs_NonLes.tsv
RBM8A	4.5946e-10	0.627215	0.75	0.276	1.14052e-05	DC_Les_vs_NonLes.tsv
PLSCR1	4.6254e-10	0.380772	0.68	0.211	1.14816e-05	DC_Les_vs_NonLes.tsv
GBP5	5.67803e-10	1.72363	0.387	0.026	1.40946e-05	DC_Les_vs_NonLes.tsv
CYBB	6.46218e-10	1.23206	0.464	0.079	1.60411e-05	DC_Les_vs_NonLes.tsv
KRT7	7.16885e-10	-0.946801	0.009	0.118	1.77952e-05	DC_Les_vs_NonLes.tsv
CXCL10	7.51856e-10	3.61366	0.371	0.013	1.86633e-05	DC_Les_vs_NonLes.tsv
GCA	7.58381e-10	0.773215	0.542	0.158	1.88253e-05	DC_Les_vs_NonLes.tsv
ARHGDIA	7.64255e-10	0.862864	0.622	0.211	1.89711e-05	DC_Les_vs_NonLes.tsv
CD37	7.65019e-10	0.96169	0.627	0.197	1.89901e-05	DC_Les_vs_NonLes.tsv
ATP6V0E1	7.88926e-10	0.818388	0.764	0.289	1.95835e-05	DC_Les_vs_NonLes.tsv
PPP1R10	7.95436e-10	0.595296	0.611	0.197	1.97451e-05	DC_Les_vs_NonLes.tsv
FAM213A	9.45235e-10	-1.346	0.012	0.132	2.34636e-05	DC_Les_vs_NonLes.tsv
NMI	1.06085e-09	0.75263	0.496	0.105	2.63334e-05	DC_Les_vs_NonLes.tsv
MX1	1.07415e-09	1.01109	0.547	0.145	2.66637e-05	DC_Les_vs_NonLes.tsv
MX2	1.26809e-09	1.02702	0.44	0.066	3.14779e-05	DC_Les_vs_NonLes.tsv
GTF2B	1.29632e-09	0.599331	0.528	0.145	3.21786e-05	DC_Les_vs_NonLes.tsv
CD48	1.36917e-09	0.93113	0.597	0.197	3.3987e-05	DC_Les_vs_NonLes.tsv
DYNLT1	1.38603e-09	0.895728	0.496	0.118	3.44055e-05	DC_Les_vs_NonLes.tsv
YWHAZ	1.44322e-09	0.601542	0.845	0.382	3.58251e-05	DC_Les_vs_NonLes.tsv
CBX6	1.46856e-09	0.835808	0.542	0.158	3.6454e-05	DC_Les_vs_NonLes.tsv
IGFBP7	1.50736e-09	-2.36907	0.378	0.592	3.74171e-05	DC_Les_vs_NonLes.tsv
CD83	1.6802e-09	1.08156	0.723	0.303	4.17076e-05	DC_Les_vs_NonLes.tsv
IRF1	1.76728e-09	1.38825	0.606	0.237	4.38691e-05	DC_Les_vs_NonLes.tsv
PSMA4	1.86005e-09	0.655598	0.721	0.276	4.6172e-05	DC_Les_vs_NonLes.tsv
ARL8B	1.9655e-09	0.957352	0.528	0.171	4.87896e-05	DC_Les_vs_NonLes.tsv
BRD2	2.01459e-09	0.633052	0.689	0.276	5.00082e-05	DC_Les_vs_NonLes.tsv
FLNA	2.02197e-09	0.663743	0.707	0.263	5.01914e-05	DC_Les_vs_NonLes.tsv
RIPK2	2.08794e-09	0.88948	0.458	0.092	5.18289e-05	DC_Les_vs_NonLes.tsv
EFHD2	2.24735e-09	0.715697	0.732	0.289	5.5786e-05	DC_Les_vs_NonLes.tsv
LMCD1	2.24843e-09	-1.59821	0.053	0.237	5.58127e-05	DC_Les_vs_NonLes.tsv
ELF1	2.40468e-09	0.667933	0.652	0.237	5.96915e-05	DC_Les_vs_NonLes.tsv
SF1	2.80247e-09	0.765196	0.586	0.197	6.95658e-05	DC_Les_vs_NonLes.tsv
CYTIP	2.83797e-09	0.874384	0.599	0.211	7.04469e-05	DC_Les_vs_NonLes.tsv
PNRC1	2.87161e-09	0.782498	0.86	0.408	7.1282e-05	DC_Les_vs_NonLes.tsv
IL4I1	3.08969e-09	1.14585	0.414	0.066	7.66953e-05	DC_Les_vs_NonLes.tsv
CYCS	3.1584e-09	0.717129	0.59	0.184	7.84011e-05	DC_Les_vs_NonLes.tsv
SPINT2	3.46307e-09	0.85893	0.595	0.197	8.59638e-05	DC_Les_vs_NonLes.tsv
ACTR3	3.55846e-09	0.705393	0.833	0.368	8.83317e-05	DC_Les_vs_NonLes.tsv
WISP2	3.57363e-09	-1.02049	0.018	0.145	8.87082e-05	DC_Les_vs_NonLes.tsv
PDK4	3.61346e-09	-2.28849	0.11	0.329	8.96968e-05	DC_Les_vs_NonLes.tsv
WDR1	4.00345e-09	0.508658	0.57	0.184	9.93777e-05	DC_Les_vs_NonLes.tsv
ADGRL4	4.01127e-09	-1.11972	0.014	0.132	9.95718e-05	DC_Les_vs_NonLes.tsv
TES	4.14169e-09	0.791757	0.503	0.145	0.000102809	DC_Les_vs_NonLes.tsv
ETV6	4.68378e-09	0.499621	0.579	0.171	0.000116265	DC_Les_vs_NonLes.tsv
HSP90AA1	4.8437e-09	1.19252	0.918	0.605	0.000120235	DC_Les_vs_NonLes.tsv
FABP4	4.97422e-09	-2.69345	0.096	0.303	0.000123475	DC_Les_vs_NonLes.tsv
A2M	5.5966e-09	-1.93975	0.121	0.342	0.000138924	DC_Les_vs_NonLes.tsv
REL	5.67286e-09	0.314837	0.801	0.355	0.000140817	DC_Les_vs_NonLes.tsv
DUSP5	5.92076e-09	1.37807	0.496	0.145	0.000146971	DC_Les_vs_NonLes.tsv
NINJ1	6.15199e-09	0.864416	0.41	0.053	0.000152711	DC_Les_vs_NonLes.tsv
CYTH1	6.20595e-09	0.755715	0.48	0.118	0.00015405	DC_Les_vs_NonLes.tsv
PFKFB3	6.7019e-09	0.861563	0.43	0.079	0.000166361	DC_Les_vs_NonLes.tsv
CD34	6.9939e-09	-1.59638	0.028	0.171	0.000173609	DC_Les_vs_NonLes.tsv
PSMA1	7.52759e-09	0.440996	0.684	0.263	0.000186857	DC_Les_vs_NonLes.tsv
GPR183	7.60495e-09	0.774066	0.734	0.263	0.000188778	DC_Les_vs_NonLes.tsv
PSMA2	7.90624e-09	0.743477	0.68	0.276	0.000196257	DC_Les_vs_NonLes.tsv
CERS6	7.97165e-09	1.04973	0.421	0.079	0.00019788	DC_Les_vs_NonLes.tsv
CD40	8.87923e-09	1.03412	0.421	0.079	0.000220409	DC_Les_vs_NonLes.tsv
CXCL11	9.00671e-09	2.49628	0.323	0	0.000223574	DC_Les_vs_NonLes.tsv
LACTB	9.22015e-09	0.584097	0.545	0.184	0.000228872	DC_Les_vs_NonLes.tsv
TRIM22	9.39591e-09	0.715334	0.487	0.132	0.000233235	DC_Les_vs_NonLes.tsv
TRAM1	9.9203e-09	0.632633	0.57	0.197	0.000246252	DC_Les_vs_NonLes.tsv
PLEKHO1	9.94312e-09	0.762498	0.558	0.171	0.000246818	DC_Les_vs_NonLes.tsv
PECAM1	1.00024e-08	-2.55646	0.183	0.408	0.000248291	DC_Les_vs_NonLes.tsv
BIRC3	1.00041e-08	0.934707	0.682	0.289	0.000248333	DC_Les_vs_NonLes.tsv
SNRPB2	1.14936e-08	0.485657	0.606	0.211	0.000285305	DC_Les_vs_NonLes.tsv
GRB2	1.21718e-08	0.576878	0.664	0.263	0.00030214	DC_Les_vs_NonLes.tsv
RNF213	1.2289e-08	0.672668	0.57	0.197	0.000305051	DC_Les_vs_NonLes.tsv
RAB31	1.23773e-08	0.865005	0.536	0.171	0.000307243	DC_Les_vs_NonLes.tsv
HSPH1	1.28683e-08	1.05772	0.588	0.211	0.000319429	DC_Les_vs_NonLes.tsv
PSMB9	1.38688e-08	0.567091	0.762	0.316	0.000344264	DC_Les_vs_NonLes.tsv
SRSF2	1.41901e-08	0.532058	0.785	0.329	0.000352241	DC_Les_vs_NonLes.tsv
IGFBP2	1.53967e-08	-1.17023	0.016	0.132	0.000382192	DC_Les_vs_NonLes.tsv
SERP1	1.57583e-08	0.560805	0.785	0.355	0.000391169	DC_Les_vs_NonLes.tsv
C4orf3	1.61468e-08	0.458132	0.593	0.184	0.000400812	DC_Les_vs_NonLes.tsv
ATF5	1.74608e-08	0.979193	0.48	0.132	0.00043343	DC_Les_vs_NonLes.tsv
LAMTOR5	1.74652e-08	0.618819	0.597	0.197	0.000433538	DC_Les_vs_NonLes.tsv
SLC31A2	1.78449e-08	0.852129	0.409	0.079	0.000442963	DC_Les_vs_NonLes.tsv
PCBP1	1.79381e-08	0.597392	0.822	0.355	0.000445278	DC_Les_vs_NonLes.tsv
IL7R	1.83111e-08	1.72893	0.345	0.026	0.000454536	DC_Les_vs_NonLes.tsv
IFI30	1.86248e-08	1.00657	0.448	0.118	0.000462323	DC_Les_vs_NonLes.tsv
FZD4	1.86784e-08	-1.15349	0.009	0.105	0.000463654	DC_Les_vs_NonLes.tsv
IFIH1	1.87986e-08	1.01092	0.357	0.039	0.000466637	DC_Les_vs_NonLes.tsv
SFPQ	1.94292e-08	0.374793	0.789	0.329	0.000482291	DC_Les_vs_NonLes.tsv
AZGP1	1.98862e-08	-0.837364	0.009	0.105	0.000493635	DC_Les_vs_NonLes.tsv
TET2	2.03409e-08	0.498766	0.531	0.158	0.000504923	DC_Les_vs_NonLes.tsv
UACA	2.14646e-08	-0.638896	0.012	0.118	0.000532815	DC_Les_vs_NonLes.tsv
RNF144B	2.19023e-08	0.736648	0.506	0.132	0.000543682	DC_Les_vs_NonLes.tsv
OST4	2.32593e-08	0.544739	0.822	0.355	0.000577365	DC_Les_vs_NonLes.tsv
MAT2A	2.33072e-08	0.851873	0.472	0.118	0.000578553	DC_Les_vs_NonLes.tsv
S100A8	2.34392e-08	1.50198	0.336	0.013	0.000581832	DC_Les_vs_NonLes.tsv
MARCKS	2.35586e-08	1.10662	0.686	0.329	0.000584795	DC_Les_vs_NonLes.tsv
IFI6	2.37264e-08	1.36351	0.494	0.145	0.000588961	DC_Les_vs_NonLes.tsv
SELENOP	2.38088e-08	-1.29296	0.03	0.171	0.000591006	DC_Les_vs_NonLes.tsv
IRF7	2.44753e-08	1.09045	0.409	0.092	0.00060755	DC_Les_vs_NonLes.tsv
UBE2D3	2.47512e-08	0.550557	0.828	0.395	0.000614399	DC_Les_vs_NonLes.tsv
ARPC2	2.57511e-08	0.739584	0.922	0.461	0.000639219	DC_Les_vs_NonLes.tsv
HES1	2.69942e-08	-1.55471	0.048	0.211	0.000670077	DC_Les_vs_NonLes.tsv
RPL3	2.85784e-08	-0.801563	0.956	0.934	0.000709403	DC_Les_vs_NonLes.tsv
SYNGR2	2.91677e-08	0.64867	0.663	0.276	0.000724029	DC_Les_vs_NonLes.tsv
FAM107B	2.95571e-08	0.767709	0.496	0.145	0.000733697	DC_Les_vs_NonLes.tsv
CSTB	2.99641e-08	0.770605	0.776	0.355	0.000743798	DC_Les_vs_NonLes.tsv
VOPP1	3.1616e-08	0.691356	0.535	0.184	0.000784803	DC_Les_vs_NonLes.tsv
GPBP1	3.4428e-08	0.407492	0.7	0.303	0.000854607	DC_Les_vs_NonLes.tsv
RAB8B	3.97638e-08	0.887094	0.501	0.158	0.000987057	DC_Les_vs_NonLes.tsv
SPCS2	4.35545e-08	0.391958	0.631	0.25	0.00108115	DC_Les_vs_NonLes.tsv
TAPBP	4.45434e-08	0.574111	0.696	0.289	0.0011057	DC_Les_vs_NonLes.tsv
GK	5.01264e-08	0.929931	0.425	0.105	0.00124429	DC_Les_vs_NonLes.tsv
RSRP1	5.3352e-08	0.491612	0.751	0.355	0.00132436	DC_Les_vs_NonLes.tsv
CRYBG1	5.36924e-08	0.691824	0.496	0.132	0.00133281	DC_Les_vs_NonLes.tsv
CREBRF	5.46864e-08	0.834586	0.38	0.066	0.00135748	DC_Les_vs_NonLes.tsv
OAZ1	5.64621e-08	0.423261	0.957	0.5	0.00140156	DC_Les_vs_NonLes.tsv
PRPF40A	5.70294e-08	0.492299	0.609	0.25	0.00141564	DC_Les_vs_NonLes.tsv
CMTM6	5.88673e-08	0.53957	0.76	0.342	0.00146126	DC_Les_vs_NonLes.tsv
METRNL	6.48018e-08	0.766834	0.568	0.211	0.00160857	DC_Les_vs_NonLes.tsv
RASSF4	6.84003e-08	1.25619	0.439	0.132	0.0016979	DC_Les_vs_NonLes.tsv
PDIA3	6.98785e-08	0.507061	0.769	0.329	0.00173459	DC_Les_vs_NonLes.tsv
CARD16	7.0618e-08	0.770858	0.442	0.118	0.00175295	DC_Les_vs_NonLes.tsv
OSTC	7.28453e-08	0.718406	0.57	0.197	0.00180824	DC_Les_vs_NonLes.tsv
PALMD	7.50353e-08	-1.43023	0.014	0.118	0.0018626	DC_Les_vs_NonLes.tsv
ARF6	7.50521e-08	0.388461	0.671	0.276	0.00186302	DC_Les_vs_NonLes.tsv
DEPP1	7.69655e-08	-1.45679	0.059	0.224	0.00191051	DC_Les_vs_NonLes.tsv
SPNS2	7.80615e-08	-0.915888	0.014	0.118	0.00193772	DC_Les_vs_NonLes.tsv
JAM2	7.80615e-08	-1.0361	0.014	0.118	0.00193772	DC_Les_vs_NonLes.tsv
EIF3A	7.87879e-08	0.511138	0.629	0.211	0.00195575	DC_Les_vs_NonLes.tsv
KDM2A	7.88801e-08	0.454904	0.456	0.132	0.00195804	DC_Les_vs_NonLes.tsv
ITGB2	7.89769e-08	0.704499	0.664	0.25	0.00196044	DC_Les_vs_NonLes.tsv
DNAJC7	7.99075e-08	0.511884	0.51	0.158	0.00198354	DC_Les_vs_NonLes.tsv
FNBP1	8.00885e-08	0.703787	0.595	0.237	0.00198804	DC_Les_vs_NonLes.tsv
RPL35A	8.04774e-08	-0.706112	0.972	0.921	0.00199769	DC_Les_vs_NonLes.tsv
ADAR	9.41489e-08	0.48677	0.478	0.145	0.00233706	DC_Les_vs_NonLes.tsv
FAM96B	9.46844e-08	0.392538	0.602	0.237	0.00235035	DC_Les_vs_NonLes.tsv
EHD2	9.70588e-08	-0.884372	0.011	0.105	0.00240929	DC_Les_vs_NonLes.tsv
LAMP3	9.71922e-08	1.62612	0.288	0	0.0024126	DC_Les_vs_NonLes.tsv
GSN	9.82668e-08	-1.34932	0.753	0.803	0.00243928	DC_Les_vs_NonLes.tsv
N4BP2L1	1.01006e-07	0.70461	0.425	0.092	0.00250727	DC_Les_vs_NonLes.tsv
IL10RA	1.03577e-07	0.738708	0.503	0.171	0.00257108	DC_Les_vs_NonLes.tsv
ADGRE5	1.03632e-07	0.753918	0.409	0.105	0.00257245	DC_Les_vs_NonLes.tsv
AGO2	1.0376e-07	0.509907	0.497	0.145	0.00257563	DC_Les_vs_NonLes.tsv
TUBA1C	1.06934e-07	0.780202	0.593	0.237	0.00265443	DC_Les_vs_NonLes.tsv
IFI44L	1.09833e-07	0.985654	0.373	0.053	0.00272639	DC_Les_vs_NonLes.tsv
HSPA1A	1.10107e-07	1.80504	0.741	0.447	0.00273317	DC_Les_vs_NonLes.tsv
FSCN1	1.12941e-07	1.61983	0.522	0.197	0.00280353	DC_Les_vs_NonLes.tsv
ATP2A2	1.18909e-07	0.744633	0.375	0.079	0.00295167	DC_Les_vs_NonLes.tsv
RASSF5	1.1901e-07	0.735471	0.487	0.158	0.00295419	DC_Les_vs_NonLes.tsv
HYAL2	1.20381e-07	-1.61207	0.067	0.237	0.00298822	DC_Les_vs_NonLes.tsv
RAP1B	1.24943e-07	0.507657	0.725	0.316	0.00310147	DC_Les_vs_NonLes.tsv
UBE2R2	1.27763e-07	0.567709	0.496	0.171	0.00317147	DC_Les_vs_NonLes.tsv
CD55	1.32929e-07	0.274056	0.719	0.303	0.00329968	DC_Les_vs_NonLes.tsv
SH2B3	1.33249e-07	0.696442	0.456	0.145	0.00330765	DC_Les_vs_NonLes.tsv
BAZ1A	1.34606e-07	0.555403	0.702	0.289	0.00334133	DC_Les_vs_NonLes.tsv
SUPT4H1	1.34918e-07	0.60209	0.481	0.145	0.00334907	DC_Les_vs_NonLes.tsv
RPL13	1.3547e-07	-0.74498	0.995	0.947	0.00336278	DC_Les_vs_NonLes.tsv
USP15	1.42647e-07	0.565905	0.485	0.158	0.00354092	DC_Les_vs_NonLes.tsv
CDC42SE1	1.46359e-07	0.549045	0.508	0.171	0.00363308	DC_Les_vs_NonLes.tsv
PTPN2	1.46793e-07	0.4993	0.561	0.211	0.00364383	DC_Les_vs_NonLes.tsv
SLAMF7	1.4683e-07	0.764707	0.35	0.039	0.00364477	DC_Les_vs_NonLes.tsv
PPP2CA	1.49571e-07	0.561884	0.485	0.158	0.0037128	DC_Les_vs_NonLes.tsv
CTSB	1.50495e-07	0.909498	0.567	0.211	0.00373575	DC_Les_vs_NonLes.tsv
TRIR	1.50833e-07	0.385893	0.689	0.276	0.00374413	DC_Les_vs_NonLes.tsv
LDHB	1.52789e-07	0.618098	0.497	0.145	0.00379268	DC_Les_vs_NonLes.tsv
IL1RN	1.53959e-07	1.54161	0.327	0.039	0.00382172	DC_Les_vs_NonLes.tsv
DOCK2	1.54186e-07	0.720561	0.391	0.092	0.00382736	DC_Les_vs_NonLes.tsv
PEA15	1.54298e-07	0.699316	0.552	0.197	0.00383015	DC_Les_vs_NonLes.tsv
RFTN1	1.54534e-07	0.737167	0.339	0.039	0.00383599	DC_Les_vs_NonLes.tsv
MT2A	1.65073e-07	2.04728	0.686	0.368	0.0040976	DC_Les_vs_NonLes.tsv
HAPLN3	1.69322e-07	0.709365	0.405	0.092	0.00420308	DC_Les_vs_NonLes.tsv
PPP1R2	1.70839e-07	0.622733	0.558	0.211	0.00424074	DC_Les_vs_NonLes.tsv
RPS8	1.71114e-07	-0.554127	0.991	0.974	0.00424756	DC_Les_vs_NonLes.tsv
TANK	1.72981e-07	0.836374	0.48	0.171	0.0042939	DC_Les_vs_NonLes.tsv
ATP6V0B	1.73897e-07	0.498277	0.679	0.263	0.00431664	DC_Les_vs_NonLes.tsv
BASP1	1.79766e-07	0.658036	0.655	0.263	0.00446234	DC_Les_vs_NonLes.tsv
FBLN2	1.82733e-07	-1.15827	0.041	0.184	0.00453598	DC_Les_vs_NonLes.tsv
CST7	1.92889e-07	1.12963	0.412	0.105	0.00478809	DC_Les_vs_NonLes.tsv
PMAIP1	1.94365e-07	1.08873	0.508	0.171	0.00482473	DC_Les_vs_NonLes.tsv
UBE2L6	1.9444e-07	0.367024	0.485	0.145	0.00482658	DC_Les_vs_NonLes.tsv
CKS2	2.05573e-07	0.692518	0.425	0.105	0.00510294	DC_Les_vs_NonLes.tsv
HLA-DQB1	2.14294e-07	0.795479	0.936	0.671	0.00531943	DC_Les_vs_NonLes.tsv
MGAT1	2.1507e-07	0.53649	0.554	0.211	0.00533867	DC_Les_vs_NonLes.tsv
OLFML2A	2.17512e-07	-0.778458	0.02	0.132	0.0053993	DC_Les_vs_NonLes.tsv
TBCB	2.18327e-07	0.723396	0.579	0.237	0.00541952	DC_Les_vs_NonLes.tsv
MRPS21	2.21209e-07	0.60586	0.531	0.197	0.00549107	DC_Les_vs_NonLes.tsv
FGFR1OP2	2.2548e-07	0.610385	0.359	0.066	0.00559709	DC_Les_vs_NonLes.tsv
GNG5	2.26842e-07	0.682359	0.886	0.434	0.00563091	DC_Les_vs_NonLes.tsv
HNRNPC	2.41149e-07	0.5541	0.819	0.382	0.00598604	DC_Les_vs_NonLes.tsv
EIF5	2.4185e-07	0.552325	0.782	0.382	0.00600345	DC_Les_vs_NonLes.tsv
CLK1	2.45357e-07	0.443752	0.611	0.25	0.00609049	DC_Les_vs_NonLes.tsv
BCL3	2.49315e-07	0.579193	0.419	0.092	0.00618874	DC_Les_vs_NonLes.tsv
SPTBN1	2.53027e-07	-1.68225	0.069	0.237	0.00628089	DC_Les_vs_NonLes.tsv
FYB1	2.64128e-07	0.969373	0.44	0.145	0.00655644	DC_Les_vs_NonLes.tsv
GCH1	2.66285e-07	0.730317	0.288	0.013	0.00660999	DC_Les_vs_NonLes.tsv
NABP1	2.73636e-07	-0.478688	0.65	0.25	0.00679246	DC_Les_vs_NonLes.tsv
RNASE1	2.77545e-07	-1.41417	0.082	0.263	0.00688949	DC_Les_vs_NonLes.tsv
SOCS1	2.77699e-07	1.0733	0.336	0.053	0.00689333	DC_Les_vs_NonLes.tsv
CFL1	2.88905e-07	0.559624	0.938	0.618	0.0071715	DC_Les_vs_NonLes.tsv
LST1	3.0459e-07	0.578164	0.647	0.237	0.00756084	DC_Les_vs_NonLes.tsv
CTSH	3.09116e-07	0.733402	0.734	0.355	0.00767318	DC_Les_vs_NonLes.tsv
ANKRD44	3.20293e-07	0.684174	0.471	0.145	0.00795064	DC_Les_vs_NonLes.tsv
RAP2B	3.24032e-07	0.46842	0.504	0.171	0.00804345	DC_Les_vs_NonLes.tsv
LPXN	3.33713e-07	0.57991	0.387	0.092	0.00828376	DC_Les_vs_NonLes.tsv
HM13	3.38353e-07	0.632193	0.456	0.132	0.00839894	DC_Les_vs_NonLes.tsv
LIMD2	3.47248e-07	0.727665	0.499	0.158	0.00861974	DC_Les_vs_NonLes.tsv
ACTR2	3.58209e-07	0.539051	0.854	0.421	0.00889183	DC_Les_vs_NonLes.tsv
ZFAND5	3.68339e-07	0.402289	0.703	0.329	0.00914329	DC_Les_vs_NonLes.tsv
HSPE1	3.74158e-07	0.666604	0.687	0.329	0.00928772	DC_Les_vs_NonLes.tsv
SSR4	3.79925e-07	0.37495	0.735	0.303	0.00943088	DC_Les_vs_NonLes.tsv
GBP2	3.81413e-07	0.701393	0.492	0.158	0.00946782	DC_Les_vs_NonLes.tsv
CNDP2	3.88352e-07	0.379932	0.538	0.197	0.00964007	DC_Les_vs_NonLes.tsv
GRINA	3.8864e-07	0.653936	0.426	0.105	0.00964721	DC_Les_vs_NonLes.tsv
PELI1	3.89685e-07	0.66689	0.375	0.079	0.00967315	DC_Les_vs_NonLes.tsv
ANXA7	3.94417e-07	0.428836	0.544	0.211	0.00979062	DC_Les_vs_NonLes.tsv
HCST	4.00908e-07	0.803886	0.485	0.158	0.00995174	DC_Les_vs_NonLes.tsv
FKBP9	4.04e-07	-0.858736	0.012	0.105	0.0100285	DC_Les_vs_NonLes.tsv
YPEL5	4.08883e-07	0.481393	0.6	0.263	0.0101497	DC_Les_vs_NonLes.tsv
RNF149	4.11627e-07	0.692083	0.444	0.132	0.0102178	DC_Les_vs_NonLes.tsv
GPSM3	4.15465e-07	0.55372	0.627	0.263	0.0103131	DC_Les_vs_NonLes.tsv
SEC61G	4.22911e-07	0.575092	0.764	0.368	0.0104979	DC_Les_vs_NonLes.tsv
RALA	4.25551e-07	0.529843	0.56	0.224	0.0105635	DC_Les_vs_NonLes.tsv
LYZ	4.36348e-07	0.897024	0.799	0.421	0.0108315	DC_Les_vs_NonLes.tsv
SNRPD3	4.39655e-07	0.381527	0.602	0.25	0.0109135	DC_Les_vs_NonLes.tsv
CCL19	4.43671e-07	2.07036	0.297	0.026	0.0110132	DC_Les_vs_NonLes.tsv
BID	4.51125e-07	0.588856	0.496	0.184	0.0111983	DC_Les_vs_NonLes.tsv
MALT1	4.64564e-07	0.663612	0.446	0.132	0.0115319	DC_Les_vs_NonLes.tsv
RBM39	4.67333e-07	0.375093	0.767	0.342	0.0116006	DC_Les_vs_NonLes.tsv
EIF4E2	4.7652e-07	0.65123	0.401	0.105	0.0118287	DC_Les_vs_NonLes.tsv
YWHAB	4.80688e-07	0.366421	0.817	0.355	0.0119321	DC_Les_vs_NonLes.tsv
OAS2	4.94455e-07	0.719402	0.279	0.013	0.0122738	DC_Les_vs_NonLes.tsv
FYTTD1	5.18972e-07	0.819598	0.385	0.105	0.0128824	DC_Les_vs_NonLes.tsv
RPS18	5.23694e-07	-0.58873	0.989	0.974	0.0129997	DC_Les_vs_NonLes.tsv
EIF4G2	5.33763e-07	0.4486	0.755	0.368	0.0132496	DC_Les_vs_NonLes.tsv
PIP4K2A	5.42867e-07	0.481878	0.433	0.118	0.0134756	DC_Les_vs_NonLes.tsv
M6PR	5.45202e-07	0.363365	0.529	0.184	0.0135335	DC_Les_vs_NonLes.tsv
PFDN2	5.56996e-07	0.333399	0.638	0.276	0.0138263	DC_Les_vs_NonLes.tsv
PAK1	5.57288e-07	0.633263	0.517	0.171	0.0138336	DC_Les_vs_NonLes.tsv
EIF1	5.74099e-07	0.492886	0.977	0.816	0.0142509	DC_Les_vs_NonLes.tsv
SELENOF	5.82698e-07	0.537642	0.49	0.197	0.0144643	DC_Les_vs_NonLes.tsv
CALM3	5.83507e-07	0.587771	0.558	0.211	0.0144844	DC_Les_vs_NonLes.tsv
STAT2	5.87536e-07	0.307778	0.362	0.053	0.0145844	DC_Les_vs_NonLes.tsv
CELF2	5.91481e-07	0.415797	0.716	0.342	0.0146823	DC_Les_vs_NonLes.tsv
LRRFIP1	5.98411e-07	0.506533	0.773	0.368	0.0148544	DC_Les_vs_NonLes.tsv
SFT2D2	6.01202e-07	0.5292	0.515	0.211	0.0149236	DC_Les_vs_NonLes.tsv
NECAP2	6.12411e-07	0.666656	0.405	0.118	0.0152019	DC_Les_vs_NonLes.tsv
NBN	6.28165e-07	0.619131	0.336	0.053	0.0155929	DC_Les_vs_NonLes.tsv
RPS17	6.34179e-07	0.510997	0.524	0.211	0.0157422	DC_Les_vs_NonLes.tsv
HSPD1	6.40438e-07	0.785624	0.671	0.303	0.0158976	DC_Les_vs_NonLes.tsv
RPL21	6.65169e-07	-0.693487	0.963	0.921	0.0165115	DC_Les_vs_NonLes.tsv
PRELID1	6.67367e-07	0.534664	0.641	0.263	0.016566	DC_Les_vs_NonLes.tsv
IDI1	6.81501e-07	0.561712	0.416	0.105	0.0169169	DC_Les_vs_NonLes.tsv
QKI	6.92119e-07	0.254442	0.62	0.25	0.0171805	DC_Les_vs_NonLes.tsv
ARID5A	7.23953e-07	0.685475	0.306	0.039	0.0179707	DC_Les_vs_NonLes.tsv
PRKCB	7.27474e-07	0.429234	0.462	0.145	0.0180581	DC_Les_vs_NonLes.tsv
ADCY4	7.79117e-07	-1.09413	0.018	0.118	0.01934	DC_Les_vs_NonLes.tsv
SP110	7.87582e-07	0.64145	0.469	0.171	0.0195502	DC_Les_vs_NonLes.tsv
TMEM258	8.0065e-07	0.332798	0.751	0.316	0.0198745	DC_Les_vs_NonLes.tsv
SH3BGRL3	8.03361e-07	0.323963	0.925	0.5	0.0199418	DC_Les_vs_NonLes.tsv
LCOR	8.21179e-07	0.284642	0.448	0.145	0.0203841	DC_Les_vs_NonLes.tsv
VASP	8.28292e-07	0.673019	0.689	0.316	0.0205607	DC_Les_vs_NonLes.tsv
SCGB1B2P	8.6421e-07	-0.945099	0.018	0.118	0.0214523	DC_Les_vs_NonLes.tsv
TRA2B	8.67405e-07	0.293141	0.639	0.25	0.0215316	DC_Les_vs_NonLes.tsv
ITGAX	8.73088e-07	0.762941	0.394	0.118	0.0216727	DC_Les_vs_NonLes.tsv
AC016831.5	8.87213e-07	0.764101	0.377	0.092	0.0220233	DC_Les_vs_NonLes.tsv
RUNX3	9.09432e-07	0.686911	0.433	0.132	0.0225748	DC_Les_vs_NonLes.tsv
CCT8	9.26909e-07	0.380605	0.615	0.237	0.0230087	DC_Les_vs_NonLes.tsv
ATP6V1B2	9.61415e-07	0.364971	0.49	0.184	0.0238652	DC_Les_vs_NonLes.tsv
OGFRL1	9.64922e-07	0.958871	0.504	0.197	0.0239522	DC_Les_vs_NonLes.tsv
BST2	9.79908e-07	0.426137	0.639	0.276	0.0243243	DC_Les_vs_NonLes.tsv
RASSF2	9.813e-07	0.752811	0.481	0.197	0.0243588	DC_Les_vs_NonLes.tsv
PARP9	9.91764e-07	0.760506	0.353	0.079	0.0246185	DC_Les_vs_NonLes.tsv
MOB1B	9.96396e-07	0.709029	0.309	0.039	0.0247335	DC_Les_vs_NonLes.tsv
CFP	1.05786e-06	0.589271	0.432	0.118	0.0262592	DC_Les_vs_NonLes.tsv
UGCG	1.08257e-06	0.812434	0.357	0.092	0.0268726	DC_Les_vs_NonLes.tsv
APOL6	1.18925e-06	0.686312	0.393	0.105	0.0295208	DC_Les_vs_NonLes.tsv
SERTAD1	1.20232e-06	0.471658	0.474	0.158	0.0298452	DC_Les_vs_NonLes.tsv
PLEKHB2	1.2035e-06	0.446687	0.456	0.145	0.0298744	DC_Les_vs_NonLes.tsv
ITGA4	1.2047e-06	0.625204	0.316	0.053	0.0299043	DC_Les_vs_NonLes.tsv
CD164	1.23947e-06	0.373921	0.575	0.224	0.0307673	DC_Les_vs_NonLes.tsv
PRRC2C	1.25451e-06	0.379731	0.705	0.329	0.0311407	DC_Les_vs_NonLes.tsv
GRK3	1.27251e-06	0.698476	0.378	0.105	0.0315875	DC_Les_vs_NonLes.tsv
RB1	1.27966e-06	0.51657	0.46	0.171	0.0317651	DC_Les_vs_NonLes.tsv
CALML5	1.2883e-06	-1.87503	0.014	0.105	0.0319794	DC_Les_vs_NonLes.tsv
RER1	1.30133e-06	0.316646	0.426	0.132	0.0323029	DC_Les_vs_NonLes.tsv
CXCL14	1.30407e-06	-1.78595	0.067	0.224	0.0323708	DC_Les_vs_NonLes.tsv
HLA-DPB1	1.315e-06	0.592353	0.975	0.882	0.0326422	DC_Les_vs_NonLes.tsv
PPIB	1.34453e-06	0.600771	0.819	0.395	0.0333754	DC_Les_vs_NonLes.tsv
RAB10	1.35773e-06	0.4456	0.552	0.224	0.033703	DC_Les_vs_NonLes.tsv
JMJD1C	1.38094e-06	0.623698	0.554	0.224	0.0342791	DC_Les_vs_NonLes.tsv
ATP6V1G1	1.38639e-06	0.284086	0.774	0.368	0.0344144	DC_Les_vs_NonLes.tsv
NCF2	1.40032e-06	0.672658	0.458	0.158	0.0347601	DC_Les_vs_NonLes.tsv
SLC5A3	1.40235e-06	0.250812	0.4	0.105	0.0348107	DC_Les_vs_NonLes.tsv
TLN1	1.4162e-06	0.323549	0.595	0.224	0.0351543	DC_Les_vs_NonLes.tsv
TINAGL1	1.42137e-06	-1.1978	0.014	0.105	0.0352828	DC_Les_vs_NonLes.tsv
LIMS2	1.42137e-06	-0.955454	0.014	0.105	0.0352828	DC_Les_vs_NonLes.tsv
PCAT19	1.42137e-06	-0.992769	0.014	0.105	0.0352828	DC_Les_vs_NonLes.tsv
BZW1	1.42723e-06	0.378872	0.707	0.329	0.0354281	DC_Les_vs_NonLes.tsv
UBL5	1.46937e-06	0.312962	0.721	0.303	0.0364742	DC_Les_vs_NonLes.tsv
PTBP3	1.50002e-06	0.347894	0.574	0.25	0.0372351	DC_Les_vs_NonLes.tsv
ZC3HAV1	1.52885e-06	0.51331	0.544	0.224	0.0379506	DC_Les_vs_NonLes.tsv
PTMS	1.64625e-06	-1.27299	0.497	0.618	0.0408648	DC_Les_vs_NonLes.tsv
ORMDL1	1.65162e-06	0.409932	0.433	0.132	0.0409981	DC_Les_vs_NonLes.tsv
RGS2	1.65565e-06	0.956653	0.599	0.289	0.0410981	DC_Les_vs_NonLes.tsv
CCR7	1.65975e-06	1.64514	0.263	0.013	0.0412	DC_Les_vs_NonLes.tsv
GABARAPL2	1.69557e-06	0.640652	0.59	0.25	0.0420891	DC_Les_vs_NonLes.tsv
S100A4	1.70391e-06	0.372837	0.874	0.5	0.0422961	DC_Les_vs_NonLes.tsv
LGALS9	1.70882e-06	0.401889	0.595	0.263	0.042418	DC_Les_vs_NonLes.tsv
BCL2L11	1.71703e-06	0.343542	0.371	0.079	0.0426218	DC_Les_vs_NonLes.tsv
PMP22	1.72859e-06	-1.66156	0.076	0.237	0.0429089	DC_Les_vs_NonLes.tsv
BTG1	1.74532e-06	0.659961	0.853	0.487	0.0433241	DC_Les_vs_NonLes.tsv
TAOK3	1.81788e-06	0.309084	0.57	0.25	0.0451253	DC_Les_vs_NonLes.tsv
TALDO1	1.88242e-06	0.377848	0.677	0.289	0.0467273	DC_Les_vs_NonLes.tsv
AKIRIN2	1.90205e-06	0.329669	0.435	0.132	0.0472147	DC_Les_vs_NonLes.tsv
TNFAIP3	1.93236e-06	0.809831	0.588	0.25	0.0479671	DC_Les_vs_NonLes.tsv
GPR137B	1.93631e-06	0.819246	0.311	0.053	0.0480649	DC_Les_vs_NonLes.tsv
TMEM167A	1.98236e-06	0.597541	0.428	0.145	0.0492082	DC_Les_vs_NonLes.tsv
GLUL	2.00945e-06	0.592333	0.56	0.224	0.0498806	DC_Les_vs_NonLes.tsv
SLC6A6	2.0126e-06	0.377561	0.357	0.079	0.0499588	DC_Les_vs_NonLes.tsv
KHDRBS1	2.05015e-06	0.386849	0.659	0.289	0.0508908	DC_Les_vs_NonLes.tsv
LSM7	2.0503e-06	0.425192	0.593	0.25	0.0508946	DC_Les_vs_NonLes.tsv
PPM1K	2.05878e-06	0.814104	0.307	0.053	0.051105	DC_Les_vs_NonLes.tsv
ADA2	2.07419e-06	0.590083	0.414	0.132	0.0514876	DC_Les_vs_NonLes.tsv
PLAUR	2.10486e-06	0.694249	0.558	0.224	0.052249	DC_Les_vs_NonLes.tsv
ALDH2	2.15075e-06	0.70613	0.588	0.276	0.0533881	DC_Les_vs_NonLes.tsv
PRKAR1A	2.15711e-06	0.512103	0.522	0.224	0.0535458	DC_Les_vs_NonLes.tsv
UBE2D1	2.19384e-06	0.580742	0.394	0.105	0.0544577	DC_Les_vs_NonLes.tsv
ATP6AP1	2.21145e-06	0.624277	0.426	0.145	0.0548947	DC_Les_vs_NonLes.tsv
GNA13	2.22848e-06	0.403604	0.49	0.184	0.0553176	DC_Les_vs_NonLes.tsv
SMIM26	2.24305e-06	0.553073	0.478	0.184	0.0556792	DC_Les_vs_NonLes.tsv
ENO1	2.24822e-06	0.368965	0.863	0.408	0.0558075	DC_Les_vs_NonLes.tsv
SYAP1	2.35086e-06	0.602445	0.487	0.184	0.0583555	DC_Les_vs_NonLes.tsv
AC058791.1	2.39328e-06	0.768819	0.329	0.066	0.0594083	DC_Les_vs_NonLes.tsv
LTA4H	2.41389e-06	0.543569	0.396	0.132	0.05992	DC_Les_vs_NonLes.tsv
ASAH1	2.4884e-06	0.618147	0.423	0.145	0.0617696	DC_Les_vs_NonLes.tsv
ATP6V0D1	2.53748e-06	0.368898	0.485	0.184	0.062988	DC_Les_vs_NonLes.tsv
CHD2	2.54903e-06	0.435507	0.44	0.145	0.0632745	DC_Les_vs_NonLes.tsv
UCP2	2.65661e-06	0.43439	0.574	0.211	0.0659452	DC_Les_vs_NonLes.tsv
VIM	2.69145e-06	-0.434091	0.98	1	0.0668098	DC_Les_vs_NonLes.tsv
LY96	2.7213e-06	0.540439	0.409	0.118	0.0675508	DC_Les_vs_NonLes.tsv
IER5	2.76328e-06	0.968028	0.609	0.289	0.068593	DC_Les_vs_NonLes.tsv
NDUFB11	2.83949e-06	0.514349	0.606	0.263	0.0704846	DC_Les_vs_NonLes.tsv
TAF10	2.8953e-06	0.505313	0.54	0.237	0.0718701	DC_Les_vs_NonLes.tsv
MVP	2.98672e-06	0.602843	0.382	0.118	0.0741392	DC_Les_vs_NonLes.tsv
SH3BGRL	2.99389e-06	0.382503	0.652	0.289	0.0743173	DC_Les_vs_NonLes.tsv
RPL12	3.0087e-06	-0.494373	0.986	0.961	0.0746851	DC_Les_vs_NonLes.tsv
ZFAND2A	3.10693e-06	0.754375	0.32	0.066	0.0771234	DC_Les_vs_NonLes.tsv
NEAT1	3.14079e-06	0.795308	0.888	0.763	0.0779638	DC_Les_vs_NonLes.tsv
BCL11A	3.14683e-06	0.80946	0.387	0.118	0.0781137	DC_Les_vs_NonLes.tsv
HNRNPL	3.1757e-06	0.529639	0.472	0.171	0.0788305	DC_Les_vs_NonLes.tsv
XAF1	3.19377e-06	0.75785	0.377	0.118	0.079279	DC_Les_vs_NonLes.tsv
MIDN	3.21375e-06	0.335213	0.581	0.263	0.0797748	DC_Les_vs_NonLes.tsv
FOXN3	3.26769e-06	0.523339	0.483	0.184	0.0811138	DC_Les_vs_NonLes.tsv
S100A11	3.26987e-06	0.662632	0.915	0.592	0.081168	DC_Les_vs_NonLes.tsv
CAVIN1	3.34653e-06	-1.9716	0.066	0.211	0.0830708	DC_Les_vs_NonLes.tsv
[truncated: 6,608 more rows]

## Sheet: Skin vs Blood
Gene	p_val	avg_log2FC	pct.1	pct.2	p_val_adj
CXCL10	0	4.80949	0.562	0	0
CCL2	0	3.69218	0.472	0.004	0
HLA-DRA	0	3.6416	0.912	0.07	0
CXCL11	0	3.63433	0.422	0	0
ISG15	0	3.36252	0.586	0.095	0
AREG	0	3.32135	0.548	0.01	0
HLA-DRB1	0	3.24416	0.635	0.022	0
CCL8	0	3.19795	0.29	0	0
HSPA1B	0	3.18933	0.581	0.051	0
C15orf48	0	3.184	0.552	0.007	0
CD74	0	2.9154	0.877	0.096	0
CCL3	0	2.81251	0.32	0.005	0
S100A10	0	2.78102	0.901	0.113	0
CCL4	0	2.68313	0.287	0.012	0
EEF1A1	0	2.65702	0.982	0.308	0
DNAJB1	0	2.61167	0.559	0.038	0
LAP3	0	2.60192	0.794	0.041	0
ANXA1	0	2.59097	0.836	0.117	0
SLC39A8	0	2.5765	0.476	0.004	0
HSPA1A	0	2.56907	0.731	0.257	0
HLA-DPA1	0	2.44845	0.597	0.039	0
HLA-DPB1	0	2.43963	0.559	0.031	0
THBS1	0	2.41247	0.417	0.016	0
CXCL9	0	2.4092	0.286	0	0
HLA-DQB1	0	2.40857	0.562	0.022	0
GBP1	0	2.39106	0.808	0.147	0
HSP90AA1	0	2.38414	0.885	0.256	0
VCAN	0	2.35391	0.737	0.067	0
WARS	0	2.32345	0.728	0.093	0
TMSB10	0	2.28972	0.98	0.311	0
HSP90AB1	0	2.28762	0.708	0.064	0
PTMA	0	2.28495	0.961	0.204	0
CTSB	0	2.27588	0.768	0.085	0
ATP1B3	0	2.26581	0.582	0.025	0
LGALS1	0	2.24774	0.915	0.133	0
MAFB	0	2.23352	0.721	0.072	0
CD300E	0	2.22616	0.631	0.026	0
CD163	0	2.22155	0.53	0.02	0
EREG	0	2.20737	0.333	0.007	0
SAMSN1	0	2.19558	0.803	0.103	0
GPR183	0	2.16875	0.497	0.013	0
NR4A2	0	2.16732	0.579	0.051	0
CREM	0	2.16343	0.56	0.021	0
SERPINB9	0	2.1471	0.629	0.033	0
ANXA2	0	2.13117	0.755	0.052	0
IL1RN	0	2.11259	0.598	0.115	0
KYNU	0	2.09175	0.608	0.016	0
VAMP5	0	2.07023	0.582	0.031	0
CDKN1A	0	2.02388	0.593	0.01	0
PLIN2	0	2.01824	0.442	0.019	0
YBX1	0	2.01412	0.767	0.079	0
HSPH1	0	2.00335	0.408	0.009	0
CD83	0	1.96512	0.492	0.017	0
RACK1	0	1.96479	0.796	0.103	0
GAPDH	0	1.91499	0.909	0.247	0
RASGEF1B	0	1.90145	0.526	0.004	0
RSAD2	0	1.89577	0.371	0.074	0
CTSL	0	1.88166	0.389	0.007	0
RGCC	0	1.88036	0.379	0.009	0
CST3	0	1.88009	0.857	0.142	0
HLA-DQA1	0	1.87707	0.406	0.013	0
LYZ	0	1.85665	0.916	0.399	0
PKM	0	1.83609	0.717	0.068	0
TIMP1	0	1.8295	0.842	0.167	0
IFITM3	0	1.80528	0.716	0.166	0
CD63	0	1.78515	0.827	0.152	0
PRDX1	0	1.77953	0.604	0.044	0
PPP1R15A	0	1.77072	0.717	0.083	0
ANXA5	0	1.76563	0.691	0.071	0
ATF3	0	1.75993	0.448	0.005	0
VIM	0	1.75275	0.974	0.576	0
ATP13A3	0	1.75017	0.602	0.037	0
KLF4	0	1.74421	0.571	0.036	0
GCH1	0	1.73546	0.481	0.016	0
FCN1	0	1.73421	0.788	0.157	0
CTSH	0	1.72838	0.548	0.036	0
AHNAK	0	1.72731	0.667	0.067	0
GSTO1	0	1.72077	0.645	0.054	0
FOSB	0	1.71258	0.625	0.068	0
HSPB1	0	1.69937	0.352	0.016	0
HSPE1	0	1.69608	0.418	0.025	0
PSME2	0	1.68858	0.559	0.041	0
BTF3	0	1.67305	0.754	0.1	0
MX1	0	1.66284	0.543	0.073	0
SERF2	0	1.65537	0.913	0.237	0
CYBB	0	1.65227	0.854	0.14	0
SSB	0	1.65104	0.502	0.031	0
HSPA8	0	1.64143	0.605	0.056	0
FTH1	0	1.63963	0.998	0.955	0
YBX3	0	1.63608	0.592	0.059	0
GADD45B	0	1.63344	0.536	0.065	0
MGAT1	0	1.63217	0.624	0.058	0
APOBEC3A	0	1.63027	0.642	0.161	0
CD68	0	1.62887	0.527	0.038	0
LMNA	0	1.61879	0.44	0.014	0
SEC61G	0	1.61283	0.684	0.077	0
ELL2	0	1.61096	0.522	0.025	0
SGK1	0	1.60719	0.66	0.116	0
NR4A3	0	1.602	0.356	0.001	0
PRNP	0	1.59056	0.48	0.033	0
CCL7	0	1.5793	0.148	0	0
NPC2	0	1.57696	0.767	0.119	0
TPT1	0	1.56384	0.982	0.679	0
LGALS3	0	1.55756	0.566	0.055	0
IRF8	0	1.55272	0.444	0.012	0
DYNLL1	0	1.54997	0.631	0.063	0
CXCL2	0	1.53974	0.269	0.01	0
PFDN5	0	1.53904	0.848	0.174	0
ZEB2	0	1.53841	0.853	0.192	0
EZR	0	1.53317	0.508	0.034	0
GSTP1	0	1.52825	0.593	0.051	0
GBP4	0	1.5281	0.486	0.041	0
IFI27	0	1.52226	0.275	0.011	0
ATP6V1F	0	1.51945	0.571	0.043	0
NACA	0	1.51143	0.869	0.24	0
RBM3	0	1.49756	0.725	0.1	0
IL4I1	0	1.49484	0.332	0	0
EMP1	0	1.48855	0.386	0.006	0
ATF5	0	1.48004	0.358	0.005	0
HLA-DMA	0	1.47998	0.44	0.021	0
SLC25A6	0	1.47178	0.526	0.037	0
CD69	0	1.46431	0.244	0.01	0
PPIA	0	1.44511	0.656	0.074	0
MS4A7	0	1.4424	0.4	0.022	0
PDIA3	0	1.44002	0.588	0.062	0
FTL	0	1.43823	0.995	0.879	0
HSP90B1	0	1.43771	0.615	0.079	0
HSPD1	0	1.4373	0.393	0.032	0
RNASE1	0	1.43389	0.158	0.005	0
ZNF331	0	1.42833	0.273	0.005	0
UQCRH	0	1.4241	0.606	0.06	0
TNFAIP3	0	1.42293	0.612	0.127	0
CAPG	0	1.41951	0.512	0.041	0
IL1B	0	1.4168	0.283	0.053	0
HNRNPA1	0	1.41505	0.607	0.064	0
LY6E	0	1.41006	0.541	0.077	0
SLAMF7	0	1.40654	0.329	0.012	0
FABP5	0	1.40595	0.326	0.011	0
IDO1	0	1.40567	0.233	0.001	0
IFI6	0	1.4002	0.536	0.109	0
CCDC88A	0	1.39346	0.468	0.033	0
CD81	0	1.3918	0.379	0.025	0
NLRP3	0	1.38513	0.402	0.02	0
FNIP2	0	1.38029	0.359	0.015	0
BIRC3	0	1.37864	0.411	0.042	0
XBP1	0	1.37779	0.488	0.03	0
PARP14	0	1.37185	0.728	0.13	0
EPSTI1	0	1.37166	0.542	0.054	0
CLIC1	0	1.36848	0.76	0.141	0
ACTG1	0	1.36137	0.938	0.499	0
PPIB	0	1.35361	0.604	0.065	0
CALR	0	1.35309	0.506	0.048	0
SELENOK	0	1.3506	0.55	0.081	0
C3AR1	0	1.35027	0.576	0.06	0
CTSZ	0	1.3446	0.65	0.099	0
SEC61B	0	1.34014	0.701	0.104	0
CXCL3	0	1.33882	0.213	0.004	0
RNH1	0	1.33323	0.465	0.023	0
BST2	0	1.33192	0.538	0.048	0
FLNA	0	1.32997	0.617	0.073	0
RIN2	0	1.32911	0.333	0.01	0
IFIT3	0	1.32501	0.406	0.156	0
TGIF1	0	1.32307	0.394	0.013	0
GBP5	0	1.31138	0.692	0.155	0
EMP3	0	1.3097	0.749	0.139	0
CCL3L1	0	1.30684	0.122	0.003	0
JUN	0	1.30503	0.432	0.086	0
RIPK2	0	1.30461	0.429	0.017	0
IFIT1	0	1.30393	0.32	0.08	0
PSAP	0	1.30198	0.879	0.274	0
DNAJA1	0	1.29943	0.792	0.178	0
TPM4	0	1.29308	0.648	0.088	0
NR4A1	0	1.28988	0.333	0.006	0
IL10RA	0	1.28734	0.45	0.037	0
CNDP2	0	1.28376	0.415	0.016	0
PNP	0	1.28278	0.383	0.012	0
ISG20	0	1.28088	0.461	0.108	0
PER1	0	1.2667	0.381	0.014	0
CD99	0	1.2615	0.468	0.034	0
GPX4	0	1.25905	0.51	0.052	0
CD44	0	1.25621	0.873	0.284	0
IFIH1	0	1.25364	0.382	0.04	0
RGS10	0	1.23553	0.469	0.035	0
ATP5MC2	0	1.23121	0.629	0.089	0
PPA1	0	1.22785	0.384	0.022	0
EIF1	0	1.22763	0.962	0.528	0
SLC25A5	0	1.21717	0.483	0.04	0
METRNL	0	1.21715	0.492	0.035	0
VEGFA	0	1.21423	0.351	0.021	0
ADA2	0	1.21401	0.441	0.034	0
ICAM1	0	1.21247	0.508	0.064	0
ENO1	0	1.20859	0.675	0.111	0
VAMP8	0	1.20434	0.42	0.033	0
RGL1	0	1.20323	0.31	0.005	0
CTSD	0	1.20234	0.652	0.156	0
SOCS1	0	1.20014	0.282	0.013	0
PLAUR	0	1.19831	0.687	0.137	0
UBB	0	1.19808	0.602	0.093	0
ANKRD28	0	1.19788	0.386	0.047	0
PMAIP1	0	1.19617	0.294	0.054	0
ARL8B	0	1.19563	0.545	0.055	0
SFPQ	0	1.19475	0.702	0.116	0
IER3	0	1.18871	0.432	0.069	0
LILRB4	0	1.18784	0.323	0.005	0
CD14	0	1.18195	0.546	0.091	0
ATP1A1	0	1.17587	0.403	0.026	0
SAP30	0	1.17557	0.328	0.025	0
COX7C	0	1.17439	0.648	0.09	0
CYCS	0	1.16713	0.383	0.023	0
MRC1	0	1.16343	0.161	0.002	0
SLC3A2	0	1.16212	0.421	0.027	0
UBC	0	1.15756	0.929	0.423	0
FCER1G	0	1.15556	0.931	0.463	0
RBX1	0	1.15145	0.592	0.073	0
SSR4	0	1.148	0.516	0.05	0
RILPL2	0	1.14576	0.543	0.078	0
HSPA5	0	1.14554	0.595	0.107	0
IFI44	0	1.13978	0.376	0.033	0
SEM1	0	1.13844	0.436	0.033	0
MPEG1	0	1.13599	0.545	0.075	0
SMCO4	0	1.13357	0.376	0.024	0
IRF7	0	1.13098	0.409	0.039	0
INSIG1	0	1.12679	0.417	0.051	0
MSR1	0	1.12243	0.228	0.002	0
TSC22D1	0	1.12209	0.257	0.005	0
CD52	0	1.11342	0.442	0.054	0
UBA52	0	1.11192	0.917	0.382	0
MARCH1	0	1.10319	0.432	0.046	0
CSTB	0	1.10169	0.632	0.162	0
DUSP2	0	1.09905	0.274	0.008	0
KCTD12	0	1.09851	0.572	0.094	0
DPYSL2	0	1.09783	0.447	0.043	0
DSE	0	1.09283	0.534	0.081	0
LIMS1	0	1.09115	0.545	0.081	0
DUSP5	0	1.08826	0.29	0.005	0
EIF3F	0	1.08251	0.458	0.038	0
TYMP	0	1.06277	0.884	0.33	0
PRELID1	0	1.06087	0.549	0.076	0
DRAM1	0	1.06043	0.374	0.027	0
MMP19	0	1.05437	0.245	0.001	0
EEF2	0	1.05344	0.548	0.07	0
FAU	0	1.05217	0.917	0.351	0
TFEC	0	1.04919	0.356	0.022	0
HAPLN3	0	1.04752	0.272	0.003	0
HBEGF	0	1.04682	0.261	0.007	0
HCST	0	1.04589	0.563	0.088	0
SLFN11	0	1.04362	0.315	0.013	0
EIF5A	0	1.04225	0.442	0.038	0
NFKBIA	0	1.04156	0.868	0.338	0
PSMA2	0	1.04141	0.467	0.055	0
TENT5A	0	1.03572	0.399	0.067	0
SOCS3	0	1.03494	0.54	0.134	0
CD36	0	1.03219	0.362	0.037	0
KLF9	0	1.03106	0.345	0.023	0
TUBB4B	0	1.03105	0.453	0.044	0
COX4I1	0	1.02729	0.711	0.14	0
ZFP36L2	0	1.02562	0.69	0.263	0
PSTPIP2	0	1.02466	0.518	0.078	0
SAT2	0	1.02191	0.323	0.013	0
CALHM6	0	1.02106	0.301	0.019	0
CCL19	0	1.01924	0.252	0.002	0
EIF4A3	0	1.01887	0.411	0.042	0
CD48	0	1.01716	0.606	0.111	0
SLC16A10	0	1.01587	0.185	0.002	0
CAMK2D	0	1.01057	0.279	0.013	0
ATP2A2	0	1.01053	0.34	0.018	0
OLR1	0	1.01015	0.161	0.001	0
SRSF3	0	1.00551	0.702	0.139	0
DNAAF1	0	1.00224	0.218	0.001	0
SERTAD1	0	1.00161	0.347	0.016	0
TUBA1C	0	1.00084	0.348	0.019	0
CLTA	0	0.999716	0.469	0.05	0
P4HB	0	0.997801	0.436	0.039	0
CHCHD2	0	0.997383	0.671	0.12	0
PTPN1	0	0.997047	0.431	0.041	0
RAB20	0	0.995227	0.322	0.012	0
CD86	0	0.993982	0.305	0.015	0
CLIC4	0	0.993384	0.307	0.011	0
DDIT4	0	0.991672	0.312	0.021	0
ACOD1	0	0.991042	0.149	0	0
IER5	0	0.990885	0.411	0.094	0
ENY2	0	0.98854	0.602	0.091	0
PPIF	0	0.987729	0.423	0.054	0
RGS1	0	0.987616	0.142	0.003	0
LDHA	0	0.97744	0.515	0.067	0
IFI44L	0	0.976677	0.461	0.09	0
LILRB1	0	0.976235	0.3	0.019	0
DEK	0	0.974183	0.609	0.108	0
TMEM258	0	0.970092	0.58	0.086	0
HAVCR2	0	0.969937	0.272	0.006	0
SCARB2	0	0.969451	0.348	0.026	0
ZNF385A	0	0.965284	0.321	0.018	0
JUND	0	0.9639	0.936	0.443	0
SNRPG	0	0.963338	0.447	0.047	0
PSMA4	0	0.960333	0.581	0.097	0
EEF1B2	0	0.960257	0.533	0.069	0
FAM96B	0	0.960241	0.357	0.021	0
DYNC1H1	0	0.958329	0.435	0.049	0
HERPUD1	0	0.956244	0.629	0.149	0
PLSCR1	0	0.954277	0.683	0.139	0
FCGR1A	0	0.952603	0.567	0.09	0
S100A6	0	0.951908	0.982	0.697	0
ARL4A	0	0.950782	0.29	0.016	0
PDE4A	0	0.950319	0.248	0.005	0
H1FX	0	0.94955	0.321	0.029	0
MGST3	0	0.948484	0.374	0.027	0
P2RX4	0	0.9478	0.265	0.011	0
UBE2L6	0	0.946825	0.436	0.044	0
BLVRB	0	0.945925	0.379	0.039	0
OPTN	0	0.945267	0.274	0.011	0
DBI	0	0.945094	0.527	0.08	0
AHR	0	0.944329	0.322	0.024	0
PLEK	0	0.942461	0.801	0.381	0
PLEKHO1	0	0.939462	0.414	0.049	0
SERPING1	0	0.936669	0.291	0.019	0
POMP	0	0.934382	0.679	0.153	0
HLA-DRB5	0	0.93389	0.242	0.019	0
TSC22D3	0	0.9331	0.739	0.344	0
PTPN2	0	0.931045	0.449	0.052	0
RRBP1	0	0.930701	0.378	0.039	0
PHLDA2	0	0.928404	0.227	0.002	0
NFE2L2	0	0.928338	0.687	0.151	0
HNRNPM	0	0.927503	0.506	0.07	0
DEFB1	0	0.925385	0.131	0	0
RAB13	0	0.92515	0.278	0.01	0
PDIA6	0	0.924835	0.364	0.032	0
EMILIN2	0	0.924425	0.357	0.025	0
PABPC4	0	0.924081	0.304	0.023	0
RAN	0	0.923495	0.398	0.038	0
ARL5B	0	0.922998	0.375	0.039	0
CD38	0	0.92206	0.243	0.01	0
REL	0	0.921234	0.642	0.15	0
OST4	0	0.920045	0.605	0.103	0
PEA15	0	0.915541	0.288	0.008	0
EIF3K	0	0.913132	0.482	0.064	0
UBE2Z	0	0.912353	0.437	0.051	0
UPP1	0	0.911698	0.459	0.057	0
HINT1	0	0.911132	0.567	0.084	0
COX8A	0	0.907318	0.508	0.068	0
CITED2	0	0.907238	0.362	0.039	0
ABL2	0	0.902769	0.274	0.017	0
MAT2A	0	0.901326	0.346	0.029	0
TP53BP2	0	0.899527	0.312	0.017	0
SAMHD1	0	0.899269	0.542	0.092	0
ATP5MG	0	0.898898	0.737	0.184	0
EHD4	0	0.89841	0.292	0.015	0
AP2S1	0	0.898353	0.44	0.054	0
CANX	0	0.898295	0.48	0.066	0
UCP2	0	0.895505	0.386	0.043	0
RASSF4	0	0.894889	0.249	0.015	0
GNA15	0	0.893589	0.282	0.008	0
GTF2B	0	0.893464	0.383	0.043	0
LGALS9	0	0.893243	0.438	0.049	0
SIGLEC1	0	0.891704	0.222	0.005	0
TOMM7	0	0.890387	0.609	0.109	0
HLA-DMB	0	0.885801	0.292	0.02	0
CES1	0	0.884685	0.226	0.008	0
SNRPF	0	0.884033	0.344	0.026	0
SLC7A7	0	0.881397	0.332	0.026	0
SLC5A3	0	0.880163	0.29	0.041	0
EEF1D	0	0.878893	0.748	0.179	0
HNRNPDL	0	0.876791	0.611	0.111	0
SLC1A3	0	0.871766	0.177	0.003	0
PSMA1	0	0.871395	0.431	0.049	0
ZBTB43	0	0.870127	0.324	0.029	0
ATP5F1B	0	0.869733	0.46	0.06	0
PSMB3	0	0.869517	0.676	0.141	0
HM13	0	0.863929	0.502	0.071	0
SFT2D2	0	0.863454	0.366	0.038	0
MS4A6A	0	0.859699	0.479	0.101	0
TNFRSF10D	0	0.859004	0.218	0.004	0
HIGD2A	0	0.8573	0.364	0.034	0
CAPN2	0	0.856898	0.321	0.026	0
SYAP1	0	0.856598	0.364	0.043	0
CXCL16	0	0.852211	0.567	0.104	0
RBM8A	0	0.851745	0.535	0.079	0
HMGA1	0	0.851655	0.271	0.011	0
PSMA7	0	0.851506	0.58	0.11	0
UBE2S	0	0.846943	0.337	0.026	0
CD40	0	0.84108	0.225	0.003	0
NCL	0	0.835972	0.436	0.059	0
SF3B5	0	0.835478	0.384	0.04	0
SSR3	0	0.834537	0.394	0.04	0
TCF4	0	0.831681	0.303	0.019	0
SLC31A2	0	0.830463	0.335	0.03	0
EDF1	0	0.830057	0.407	0.045	0
PSMB1	0	0.828883	0.496	0.073	0
NDUFV2	0	0.828329	0.339	0.028	0
ZFAND2A	0	0.826642	0.208	0.018	0
S100A4	0	0.825628	0.94	0.602	0
CTSC	0	0.825087	0.502	0.111	0
ANXA2R	0	0.824455	0.126	0.006	0
SAP18	0	0.823798	0.523	0.085	0
LACTB	0	0.823526	0.487	0.076	0
CERS6	0	0.819838	0.265	0.014	0
CCRL2	0	0.819352	0.203	0.003	0
RUNX1	0	0.819106	0.403	0.057	0
GRASP	0	0.817691	0.204	0.002	0
ATP1B1	0	0.816918	0.211	0.004	0
ETS2	0	0.815504	0.587	0.123	0
ATP5MC3	0	0.815306	0.375	0.039	0
NDUFA4	0	0.812575	0.431	0.055	0
DDX21	0	0.8101	0.418	0.063	0
ZNF706	0	0.806688	0.331	0.029	0
PFDN2	0	0.806069	0.326	0.026	0
MYO1G	0	0.805296	0.325	0.034	0
OAS2	0	0.804027	0.339	0.033	0
ALDH2	0	0.803694	0.296	0.026	0
SNHG8	0	0.803529	0.299	0.025	0
EIF3G	0	0.801912	0.343	0.035	0
TFRC	0	0.80179	0.23	0.017	0
HERC5	0	0.797572	0.316	0.059	0
MYOF	0	0.797516	0.226	0.007	0
EIF3H	0	0.797473	0.37	0.038	0
RBBP6	0	0.796816	0.396	0.061	0
AP1S2	0	0.796257	0.581	0.12	0
DNAJC15	0	0.794188	0.297	0.024	0
LAIR1	0	0.794125	0.253	0.015	0
CMPK2	0	0.793943	0.286	0.028	0
KDELR2	0	0.793712	0.363	0.036	0
SRSF2	0	0.7934	0.598	0.118	0
LDLR	0	0.792295	0.248	0.013	0
PSMD8	0	0.791792	0.336	0.029	0
SOX4	0	0.790842	0.224	0.025	0
EIF3L	0	0.789502	0.404	0.058	0
SLC7A5	0	0.788836	0.214	0.002	0
NCOA7	0	0.786582	0.267	0.038	0
GLUD1	0	0.784592	0.315	0.027	0
TGFBI	0	0.782501	0.252	0.019	0
SRGAP2	0	0.779354	0.279	0.023	0
DOK2	0	0.778127	0.258	0.018	0
PLA2G7	0	0.77779	0.204	0.006	0
CKS2	0	0.777047	0.217	0.006	0
XAF1	0	0.777	0.446	0.075	0
P2RX7	0	0.77694	0.208	0.008	0
GLS	0	0.776202	0.464	0.071	0
PHLDA1	0	0.775053	0.175	0.003	0
ATOX1	0	0.774778	0.334	0.041	0
SUB1	0	0.774616	0.76	0.235	0
KDELR1	0	0.774527	0.338	0.031	0
SRSF7	0	0.772009	0.372	0.051	0
LGALS2	0	0.770014	0.196	0.015	0
SNRPB	0	0.766948	0.349	0.033	0
M6PR	0	0.766401	0.34	0.041	0
PDE4B	0	0.765838	0.486	0.088	0
PPDPF	0	0.763241	0.373	0.049	0
RARRES3	0	0.762685	0.264	0.021	0
MANF	0	0.761597	0.256	0.017	0
BHLHE40	0	0.760203	0.297	0.031	0
EAF1	0	0.758615	0.296	0.025	0
ATF4	0	0.756582	0.413	0.054	0
MIR181A1HG	0	0.756055	0.204	0.007	0
ITPRIPL2	0	0.755859	0.234	0.014	0
HMOX1	0	0.75462	0.228	0.022	0
MCUB	0	0.753622	0.283	0.017	0
NINJ1	0	0.753479	0.489	0.097	0
KTN1	0	0.751861	0.441	0.069	0
FXYD5	0	0.750598	0.427	0.061	0
OAS3	0	0.75039	0.293	0.029	0
SDC4	0	0.748026	0.193	0.002	0
UGP2	0	0.746215	0.389	0.079	0
CYFIP1	0	0.745431	0.237	0.014	0
PSMA3	0	0.742298	0.33	0.031	0
SYNCRIP	0	0.742247	0.337	0.04	0
DYNLT1	0	0.737067	0.451	0.082	0
NDUFS5	0	0.735573	0.364	0.043	0
CEBPD	0	0.73272	0.791	0.346	0
AC020916.1	0	0.731832	0.283	0.034	0
NAP1L1	0	0.729953	0.47	0.077	0
SLC30A1	0	0.729724	0.269	0.023	0
CPM	0	0.729325	0.203	0.011	0
JOSD1	0	0.726106	0.332	0.034	0
LSM7	0	0.725043	0.317	0.034	0
EIF4A1	0	0.721042	0.437	0.065	0
PLXNB2	0	0.720915	0.233	0.014	0
ABRACL	0	0.71901	0.367	0.044	0
PSMB6	0	0.718478	0.296	0.024	0
CSF1R	0	0.71819	0.217	0.009	0
CAPNS1	0	0.718154	0.412	0.056	0
SNRPB2	0	0.717871	0.404	0.055	0
COX6C	0	0.716308	0.409	0.058	0
RNF144B	0	0.716001	0.506	0.104	0
MYDGF	0	0.71547	0.241	0.011	0
HES4	0	0.715221	0.132	0.004	0
TUBA1B	0	0.713935	0.615	0.143	0
PAPSS2	0	0.713	0.191	0.008	0
MAFF	0	0.711999	0.241	0.012	0
LHFPL2	0	0.711455	0.198	0.008	0
COX7B	0	0.709453	0.513	0.091	0
SLC43A3	0	0.706641	0.209	0.008	0
CDC37	0	0.705763	0.325	0.034	0
SELENOS	0	0.70549	0.289	0.029	0
XRCC6	0	0.705367	0.338	0.037	0
CIITA	0	0.704982	0.211	0.011	0
TTYH3	0	0.704139	0.242	0.013	0
NDUFB11	0	0.704083	0.377	0.053	0
ZC3H12A	0	0.704038	0.232	0.016	0
SNRPD2	0	0.702645	0.333	0.036	0
PTGES3	0	0.700929	0.487	0.086	0
MIR3945HG	0	0.699029	0.204	0.016	0
UXT	0	0.69891	0.35	0.041	0
C1orf162	0	0.698851	0.443	0.082	0
UFM1	0	0.69864	0.32	0.035	0
BLVRA	0	0.69852	0.242	0.013	0
ATP5PO	0	0.698051	0.357	0.044	0
SLC38A2	0	0.697652	0.806	0.268	0
SLC2A6	0	0.697039	0.183	0.007	0
SERPINB1	0	0.696591	0.712	0.253	0
SAMD4A	0	0.695227	0.19	0.006	0
LPXN	0	0.692813	0.26	0.021	0
NPM1	0	0.692757	0.381	0.052	0
BLOC1S6	0	0.691253	0.392	0.061	0
BTG3	0	0.690331	0.2	0.004	0
PFKFB3	0	0.69022	0.464	0.084	0
OAS1	0	0.690101	0.298	0.03	0
YWHAE	0	0.688311	0.383	0.051	0
TWISTNB	0	0.687345	0.13	0.008	0
TMED10	0	0.687124	0.381	0.054	0
PSMB2	0	0.685466	0.326	0.035	0
EID1	0	0.684943	0.37	0.052	0
ARMCX3	0	0.68488	0.323	0.038	0
IFI35	0	0.68445	0.285	0.026	0
APOL3	0	0.683272	0.185	0.007	0
CREG1	0	0.682836	0.317	0.035	0
TRMT6	0	0.681086	0.189	0.01	0
EIF3E	0	0.680976	0.377	0.057	0
DNAJB9	0	0.679907	0.286	0.029	0
BRD2	0	0.679158	0.562	0.118	0
VDAC1	0	0.678336	0.27	0.022	0
CCT8	0	0.676607	0.312	0.032	0
ANKRD22	0	0.676089	0.244	0.021	0
APOL6	0	0.675058	0.562	0.136	0
ERP44	0	0.67452	0.382	0.05	0
CSNK2B	0	0.67204	0.441	0.067	0
FERMT3	0	0.669197	0.542	0.108	0
ATP2B1	0	0.669151	0.612	0.183	0
VSIG4	0	0.668603	0.123	0.004	0
C1orf122	0	0.663879	0.219	0.016	0
ACOT9	0	0.663779	0.274	0.023	0
NUP62	0	0.661046	0.237	0.019	0
PLEKHB2	0	0.660796	0.409	0.059	0
DCD	0	0.659825	0.175	0	0
BANF1	0	0.659823	0.261	0.02	0
HLA-DQA2	0	0.658313	0.138	0.008	0
ATP5MF	0	0.657778	0.354	0.049	0
PDE4DIP	0	0.657233	0.205	0.011	0
COX6B1	0	0.655721	0.61	0.139	0
RTCB	0	0.654598	0.201	0.009	0
DENND4A	0	0.654365	0.264	0.032	0
EPB41L3	0	0.652819	0.182	0.006	0
NRIP1	0	0.65218	0.25	0.024	0
CTNNBL1	0	0.651992	0.225	0.014	0
GNA13	0	0.651924	0.552	0.114	0
LY86	0	0.651902	0.244	0.018	0
IRF2BP2	0	0.651111	0.477	0.095	0
SEC11A	0	0.649463	0.472	0.086	0
VPS29	0	0.649272	0.433	0.065	0
COMT	0	0.648779	0.236	0.016	0
UQCRB	0	0.6474	0.608	0.138	0
ATP5F1D	0	0.64601	0.405	0.066	0
ILF2	0	0.642362	0.244	0.017	0
AES	0	0.642275	0.292	0.036	0
NUCB1	0	0.641311	0.296	0.028	0
TRMT112	0	0.640959	0.364	0.049	0
MAPK6	0	0.639317	0.215	0.013	0
OSTC	0	0.63884	0.274	0.027	0
SEC61A1	0	0.638065	0.23	0.015	0
POLR2L	0	0.636183	0.381	0.06	0
APRT	0	0.633356	0.276	0.028	0
SEC31A	0	0.632966	0.288	0.035	0
KPNA2	0	0.632298	0.205	0.008	0
SNX2	0	0.632088	0.406	0.063	0
IL6ST	0	0.631272	0.319	0.049	0
TPI1	0	0.629606	0.522	0.103	0
STOM	0	0.62931	0.321	0.037	0
HNMT	0	0.625957	0.207	0.015	0
SYNGR2	0	0.625693	0.301	0.033	0
TRAM1	0	0.625044	0.438	0.077	0
DDT	0	0.625006	0.352	0.045	0
SLAMF8	0	0.623974	0.167	0.001	0
STX11	0	0.623855	0.483	0.093	0
ARF1	0	0.623694	0.622	0.138	0
GK	0	0.623271	0.669	0.214	0
PPM1K	0	0.620978	0.196	0.016	0
RNASE6	0	0.620099	0.269	0.038	0
LGMN	0	0.618569	0.11	0.002	0
ETHE1	0	0.617406	0.218	0.013	0
DUSP10	0	0.617051	0.167	0.006	0
RNASE2	0	0.616602	0.211	0.018	0
MALT1	0	0.615375	0.254	0.023	0
CTNNA1	0	0.614986	0.305	0.034	0
YWHAG	0	0.614647	0.301	0.036	0
UBE2L3	0	0.614135	0.387	0.052	0
ZNF267	0	0.613618	0.405	0.068	0
C3orf58	0	0.61267	0.254	0.026	0
EDEM1	0	0.612602	0.339	0.046	0
SWAP70	0	0.612265	0.211	0.014	0
DNAJB4	0	0.610717	0.151	0.004	0
STARD4	0	0.610554	0.166	0.005	0
HEXIM1	0	0.610263	0.382	0.073	0
NDUFA12	0	0.609437	0.269	0.028	0
ELOC	0	0.607269	0.343	0.044	0
CGAS	0	0.606745	0.278	0.035	0
FAM198B	0	0.606651	0.239	0.03	0
PDK4	0	0.60523	0.154	0.012	0
ARL6IP1	0	0.605113	0.441	0.079	0
TOB2	0	0.604941	0.225	0.019	0
SNX9	0	0.603954	0.178	0.005	0
GOLGA4	0	0.602094	0.329	0.048	0
VRK2	0	0.602027	0.215	0.012	0
EIF4E	0	0.6014	0.237	0.031	0
HIPK2	0	0.600857	0.284	0.045	0
DOCK10	0	0.600305	0.207	0.016	0
SSBP1	0	0.599768	0.273	0.031	0
TRIM44	0	0.598998	0.22	0.021	0
ATP5F1A	0	0.598952	0.294	0.038	0
GNS	0	0.598322	0.42	0.073	0
PSMC4	0	0.598196	0.243	0.021	0
COMMD6	0	0.597932	0.545	0.115	0
SGK3	0	0.597354	0.253	0.027	0
USP18	0	0.596681	0.151	0.002	0
SPCS2	0	0.596564	0.459	0.084	0
PDXK	0	0.596139	0.313	0.044	0
MS4A4A	0	0.59535	0.175	0.005	0
ARF6	0	0.593882	0.524	0.112	0
OTOF	0	0.59364	0.111	0.008	0
HNRNPH1	0	0.592989	0.608	0.153	0
CPVL	0	0.592772	0.212	0.022	0
FPR3	0	0.592585	0.115	0.001	0
SH2B3	0	0.591841	0.317	0.043	0
ADAM28	0	0.59184	0.139	0.012	0
DYNC1I2	0	0.591592	0.242	0.028	0
MZT2B	0	0.590358	0.27	0.028	0
GLA	0	0.590181	0.182	0.008	0
NDUFB2	0	0.589969	0.269	0.033	0
OTUD1	0	0.587895	0.322	0.054	0
NANS	0	0.587744	0.236	0.017	0
FYTTD1	0	0.586029	0.257	0.027	0
CASP7	0	0.585901	0.182	0.007	0
TIPARP	0	0.585553	0.284	0.033	0
RHEB	0	0.584816	0.295	0.034	0
ERP29	0	0.583321	0.276	0.03	0
MRPS21	0	0.582317	0.259	0.027	0
VDAC2	0	0.581843	0.282	0.029	0
KLF10	0	0.581708	0.327	0.061	0
FOSL2	0	0.581691	0.598	0.163	0
MDH2	0	0.581503	0.251	0.023	0
NAGA	0	0.579582	0.193	0.01	0
MORF4L2	0	0.578024	0.278	0.031	0
TMEM219	0	0.576809	0.249	0.026	0
NAPA	0	0.576105	0.405	0.063	0
GNG5	0	0.575722	0.712	0.202	0
SURF4	0	0.57481	0.287	0.034	0
HEXB	0	0.573657	0.302	0.039	0
RHOH	0	0.57278	0.169	0.01	0
CUL1	0	0.572301	0.199	0.013	0
SUMO3	0	0.571716	0.244	0.028	0
EIF3I	0	0.571666	0.237	0.019	0
NCEH1	0	0.570836	0.166	0.007	0
CAMTA1	0	0.570198	0.242	0.021	0
COPE	0	0.569458	0.41	0.065	0
CD274	0	0.568361	0.231	0.028	0
VPS13C	0	0.567768	0.361	0.061	0
SHTN1	0	0.567167	0.178	0.011	0
COX7A2	0	0.567163	0.61	0.146	0
PSMB4	0	0.564605	0.355	0.049	0
AIF1	0	0.564564	0.821	0.318	0
ST13	0	0.563578	0.314	0.047	0
MIR155HG	0	0.563336	0.1	0.001	0
MRPL18	0	0.562823	0.185	0.01	0
BAG1	0	0.561942	0.326	0.041	0
PTX3	0	0.561223	0.118	0.009	0
EIF2AK3	0	0.560096	0.157	0.004	0
DPP7	0	0.559656	0.198	0.015	0
POLR2E	0	0.559211	0.239	0.02	0
PNPLA8	0	0.559061	0.407	0.074	0
STAT1	0	0.557504	0.683	0.199	0
DIAPH2	0	0.555977	0.213	0.023	0
TLNRD1	0	0.55584	0.261	0.029	0
ATP5MD	0	0.555465	0.491	0.099	0
UBE2N	0	0.555151	0.256	0.027	0
MARCO	0	0.554313	0.108	0.002	0
GYPC	0	0.553497	0.197	0.017	0
PSMG2	0	0.553359	0.245	0.022	0
TBCB	0	0.552654	0.263	0.027	0
SGMS2	0	0.55258	0.191	0.018	0
ARHGAP18	0	0.552575	0.186	0.018	0
PRDM1	0	0.552539	0.253	0.046	0
CASP1	0	0.55226	0.577	0.15	0
RALA	0	0.551358	0.205	0.015	0
TRPS1	0	0.549631	0.354	0.066	0
H2AFX	0	0.548914	0.164	0.004	0
MPHOSPH6	0	0.548842	0.161	0.008	0
SIAH2	0	0.548807	0.248	0.027	0
AKR1A1	0	0.548594	0.194	0.013	0
G3BP1	0	0.548329	0.298	0.046	0
CYBA	0	0.547612	0.833	0.352	0
GBP3	0	0.547194	0.181	0.016	0
CSRNP1	0	0.545998	0.377	0.068	0
NOP53	0	0.545921	0.231	0.025	0
MAP3K8	0	0.545509	0.36	0.06	0
NDUFB8	0	0.543812	0.237	0.025	0
PHACTR4	0	0.543042	0.211	0.02	0
DENND1B	0	0.542827	0.215	0.024	0
SNU13	0	0.540585	0.26	0.03	0
SDF2L1	0	0.540534	0.162	0.01	0
SNRPD3	0	0.539369	0.319	0.044	0
ILF3	0	0.539068	0.205	0.018	0
BAG3	0	0.538802	0.122	0.004	0
SELENOW	0	0.538734	0.241	0.027	0
COPS9	0	0.538378	0.3	0.043	0
PLEKHM2	0	0.537583	0.198	0.014	0
FAM102B	0	0.537361	0.188	0.014	0
NASP	0	0.535759	0.285	0.033	0
CLEC10A	0	0.535674	0.109	0.002	0
RNF181	0	0.53541	0.294	0.039	0
SRI	0	0.535108	0.372	0.068	0
ARL6IP4	0	0.534842	0.317	0.049	0
HNRNPR	0	0.533973	0.31	0.044	0
RAB5C	0	0.533357	0.523	0.105	0
TMEM256	0	0.532946	0.216	0.017	0
USP12	0	0.53231	0.168	0.009	0
SNRPD1	0	0.532071	0.215	0.02	0
PLK2	0	0.53126	0.147	0.009	0
SLC44A1	0	0.529952	0.248	0.036	0
MAP2K1	0	0.529481	0.224	0.022	0
LRP1	0	0.529271	0.208	0.019	0
CCL5	0	0.529081	0.16	0.02	0
PIM3	0	0.528647	0.508	0.108	0
CHCHD10	0	0.52786	0.203	0.016	0
SCP2	0	0.527086	0.292	0.037	0
ARF4	0	0.526676	0.371	0.055	0
MOB1B	0	0.526542	0.171	0.012	0
CLEC5A	0	0.525197	0.116	0.005	0
TENT4A	0	0.524857	0.167	0.008	0
PML	0	0.524735	0.254	0.028	0
N4BP2	0	0.524459	0.175	0.013	0
UNC93B1	0	0.52424	0.268	0.033	0
B3GNT5	0	0.524164	0.334	0.062	0
EIF3A	0	0.524073	0.405	0.084	0
DNAJC7	0	0.523589	0.331	0.051	0
HNRNPAB	0	0.522925	0.221	0.023	0
ARID5B	0	0.522829	0.23	0.027	0
PSMD11	0	0.522289	0.269	0.036	0
RB1	0	0.521873	0.4	0.069	0
MAF	0	0.521714	0.159	0.02	0
RETN	0	0.521366	0.131	0.011	0
EIF1AX	0	0.521147	0.336	0.055	0
MPDU1	0	0.520943	0.159	0.006	0
RALGAPA1	0	0.520436	0.166	0.017	0
BCAT1	0	0.520189	0.152	0.007	0
DYNLRB1	0	0.518459	0.312	0.043	0
TOP1	0	0.51804	0.555	0.139	0
SKIL	0	0.516534	0.372	0.073	0
SRP72	0	0.516333	0.239	0.029	0
MAGT1	0	0.514727	0.247	0.028	0
DNTTIP2	0	0.513426	0.299	0.049	0
N4BP2L1	0	0.511313	0.197	0.016	0
HADHA	0	0.511297	0.323	0.05	0
SERPINB6	0	0.51086	0.224	0.024	0
TARS	0	0.510543	0.166	0.012	0
WDR83OS	0	0.510109	0.384	0.066	0
EIF3M	0	0.510069	0.303	0.048	0
MEF2C	0	0.509236	0.438	0.097	0
HSPA9	0	0.506664	0.222	0.025	0
SND1	0	0.506068	0.179	0.009	0
COX5B	0	0.506024	0.58	0.137	0
GNA12	0	0.505704	0.154	0.006	0
ADAP2	0	0.505517	0.155	0.011	0
SSR2	0	0.505253	0.391	0.067	0
CD4	0	0.503567	0.191	0.02	0
DCP1A	0	0.503452	0.233	0.027	0
HNRNPF	0	0.502757	0.528	0.122	0
PHPT1	0	0.501885	0.199	0.019	0
DNMBP	0	0.501476	0.125	0.005	0
ELK3	0	0.500587	0.182	0.018	0
GTF3C6	0	0.500098	0.2	0.016	0
MRPL54	0	0.499548	0.2	0.018	0
DDOST	0	0.498809	0.197	0.014	0
UBE3A	0	0.498527	0.215	0.027	0
ARID5A	0	0.498441	0.278	0.041	0
APLP2	0	0.496393	0.704	0.222	0
CCT6A	0	0.496362	0.211	0.021	0
ASGR1	0	0.495502	0.152	0.011	0
ATP5PB	0	0.495243	0.367	0.064	0
PNRC2	0	0.495175	0.298	0.045	0
SERP1	0	0.49495	0.653	0.18	0
ETNK1	0	0.494612	0.253	0.033	0
CALM3	0	0.493987	0.444	0.093	0
PDIA4	0	0.493757	0.191	0.018	0
CCT4	0	0.493494	0.208	0.021	0
ACADVL	0	0.493316	0.215	0.021	0
FCGRT	0	0.492999	0.457	0.107	0
MAFG	0	0.492186	0.198	0.017	0
MINOS1	0	0.492015	0.384	0.072	0
ESD	0	0.491549	0.225	0.023	0
NFKB1	0	0.491375	0.565	0.157	0
SH3TC1	0	0.490975	0.144	0.005	0
AZIN1	0	0.490702	0.358	0.064	0
TSC22D2	0	0.490365	0.246	0.032	0
NDUFS7	0	0.49022	0.224	0.027	0
SEPT6	0	0.489822	0.274	0.04	0
SH3BP5	0	0.488295	0.399	0.089	0
IFI30	0	0.488257	0.296	0.051	0
APP	0	0.487867	0.198	0.021	0
EIF2S2	0	0.487846	0.357	0.067	0
RAD23A	0	0.485207	0.187	0.015	0
LMO2	0	0.484501	0.336	0.058	0
CHORDC1	0	0.483644	0.192	0.019	0
RANBP1	0	0.482959	0.189	0.016	0
ZDHHC20	0	0.482772	0.372	0.078	0
MESD	0	0.481648	0.187	0.019	0
CSTA	0	0.481259	0.51	0.131	0
ZBTB10	0	0.481084	0.126	0.004	0
JDP2	0	0.480577	0.271	0.05	0
EIF4G1	0	0.480519	0.219	0.025	0
PSMB8	0	0.480429	0.361	0.06	0
GRINA	0	0.480296	0.396	0.076	0
RAB8A	0	0.47918	0.335	0.055	0
MASTL	0	0.478619	0.139	0.007	0
SRC	0	0.478267	0.137	0.004	0
TUBB	0	0.477204	0.366	0.067	0
DUSP3	0	0.477055	0.205	0.019	0
NDUFA13	0	0.477016	0.36	0.073	0
ADGRE1	0	0.476866	0.148	0.01	0
HDGF	0	0.476855	0.281	0.041	0
TNS3	0	0.47609	0.136	0.006	0
IFI27L2	0	0.476055	0.208	0.023	0
TPMT	0	0.476	0.182	0.014	0
RUFY3	0	0.475711	0.15	0.011	0
GPR84	0	0.475431	0.149	0.007	0
C11orf58	0	0.474216	0.434	0.086	0
SIRT1	0	0.474192	0.219	0.026	0
DAZAP1	0	0.47333	0.2	0.02	0
FGD4	0	0.473296	0.439	0.1	0
PQLC1	0	0.472986	0.219	0.021	0
PARK7	0	0.472866	0.28	0.041	0
B4GALT1	0	0.472018	0.363	0.061	0
UBAC2	0	0.471883	0.165	0.014	0
LATS2	0	0.471799	0.235	0.027	0
ITGB1	0	0.471237	0.371	0.065	0
TOMM20	0	0.47108	0.288	0.041	0
AGPAT3	0	0.470312	0.161	0.011	0
SRP14	0	0.469435	0.698	0.201	0
PSMD12	0	0.469391	0.245	0.032	0
TBC1D9	0	0.468939	0.143	0.009	0
PDE4D	0	0.468889	0.139	0.009	0
NDUFAB1	0	0.467962	0.194	0.021	0
KCTD20	0	0.467397	0.235	0.031	0
FKBP5	0	0.467211	0.462	0.113	0
PSMB9	0	0.466905	0.595	0.161	0
C8orf59	0	0.466823	0.242	0.032	0
RHOU	0	0.466789	0.195	0.021	0
HEXA	0	0.466442	0.176	0.016	0
RCC2	0	0.466434	0.15	0.009	0
ACSL3	0	0.466089	0.291	0.05	0
RDX	0	0.46591	0.166	0.014	0
PTBP1	0	0.465608	0.325	0.053	0
FUBP1	0	0.464807	0.238	0.033	0
ERI1	0	0.464632	0.172	0.018	0
LIPA	0	0.464549	0.166	0.017	0
PSMA5	0	0.464389	0.231	0.029	0
ST3GAL5	0	0.463758	0.159	0.012	0
LAMTOR2	0	0.463509	0.245	0.03	0
TCP1	0	0.463449	0.219	0.028	0
RNF213	0	0.46319	0.715	0.266	0
GSPT1	0	0.462282	0.19	0.021	0
HSPA13	0	0.46184	0.173	0.016	0
COX7A2L	0	0.461438	0.313	0.05	0
FDX1	0	0.461369	0.16	0.011	0
SNRPE	0	0.461314	0.262	0.038	0
RSL1D1	0	0.461234	0.188	0.022	0
CRTAP	0	0.459712	0.227	0.029	0
DCUN1D3	0	0.459656	0.148	0.007	0
SERPINB8	0	0.459183	0.228	0.029	0
ASGR2	0	0.457914	0.144	0.012	0
YPEL2	0	0.457387	0.205	0.029	0
EMD	0	0.457301	0.202	0.019	0
FKBP4	0	0.457213	0.132	0.004	0
ANKRD10	0	0.456954	0.275	0.04	0
GUK1	0	0.456161	0.39	0.071	0
ANXA4	0	0.456027	0.209	0.023	0
ANP32B	0	0.455749	0.321	0.059	0
PTRHD1	0	0.4555	0.173	0.014	0
SLC25A3	0	0.454994	0.489	0.11	0
HNRNPA3	0	0.454638	0.711	0.223	0
TNFAIP8	0	0.453747	0.402	0.095	0
RTRAF	0	0.453208	0.308	0.046	0
C19orf53	0	0.452436	0.264	0.039	0
ATP6V1B2	0	0.451938	0.687	0.214	0
ZFAS1	0	0.451325	0.613	0.17	0
KRT10	0	0.451119	0.27	0.034	0
JUP	0	0.450839	0.131	0.005	0
IL15	0	0.4507	0.158	0.012	0
NDRG1	0	0.450549	0.223	0.029	0
FAM126A	0	0.450002	0.157	0.018	0
CTSA	0	0.449833	0.292	0.046	0
CALM1	0	0.449715	0.769	0.301	0
MLEC	0	0.449657	0.169	0.015	0
PLD3	0	0.449598	0.165	0.015	0
IRAK2	0	0.449054	0.127	0.004	0
UBXN1	0	0.448708	0.269	0.038	0
MRPL47	0	0.448039	0.195	0.017	0
DDX58	0	0.447993	0.278	0.071	0
CFD	0	0.447975	0.356	0.062	0
RNF7	0	0.447146	0.253	0.037	0
SPTLC2	0	0.446955	0.369	0.074	0
WDFY1	0	0.445606	0.282	0.047	0
DNAJB11	0	0.44517	0.234	0.03	0
TWF2	0	0.444141	0.222	0.028	0
CMPK1	0	0.444127	0.228	0.028	0
RBMX	0	0.444044	0.278	0.046	0
CDK2AP2	0	0.443919	0.179	0.021	0
ATP5F1C	0	0.443828	0.264	0.039	0
IL27	0	0.443409	0.103	0.001	0
SAV1	0	0.44328	0.121	0.005	0
NDUFS6	0	0.443192	0.296	0.049	0
RAPGEF1	0	0.44302	0.194	0.024	0
TENT4B	0	0.442341	0.282	0.048	0
SLC11A2	0	0.441763	0.134	0.011	0
AAED1	0	0.441733	0.15	0.007	0
DRAP1	0	0.441152	0.31	0.056	0
TRA2B	0	0.440126	0.531	0.142	0
ATP5PF	0	0.438983	0.376	0.07	0
MGST1	0	0.437769	0.177	0.025	0
CACYBP	0	0.437734	0.198	0.023	0
NRAS	0	0.437534	0.202	0.021	0
PRMT1	0	0.437102	0.155	0.009	0
SLIRP	0	0.437088	0.234	0.032	0
POLR1D	0	0.436756	0.263	0.04	0
SNX8	0	0.436398	0.132	0.003	0
STX12	0	0.436048	0.285	0.044	0
C1QBP	0	0.43581	0.194	0.018	0
RHBDF2	0	0.435543	0.181	0.017	0
PBRM1	0	0.435497	0.28	0.051	0
FGD2	0	0.434584	0.153	0.015	0
RHOQ	0	0.434409	0.473	0.11	0
EGR2	0	0.43368	0.103	0.004	0
PSMB7	0	0.433578	0.193	0.02	0
DNM1L	0	0.433323	0.168	0.019	0
THBD	0	0.432467	0.188	0.032	0
SOD1	0	0.432107	0.219	0.031	0
BAX	0	0.432051	0.222	0.029	0
TRIM69	0	0.431494	0.217	0.027	0
PSMD7	0	0.43091	0.25	0.037	0
UBALD2	0	0.430797	0.425	0.087	0
MAP3K7CL	0	0.430548	0.101	0.005	0
OASL	0	0.430297	0.24	0.038	0
PNPT1	0	0.430213	0.157	0.013	0
IL3RA	0	0.429697	0.113	0.005	0
MIR22HG	0	0.428078	0.277	0.042	0
CAST	0	0.428	0.59	0.156	0
ZNF644	0	0.427911	0.191	0.025	0
LMAN2	0	0.42692	0.295	0.046	0
SMIM3	0	0.426486	0.177	0.021	0
PTGER2	0	0.426286	0.134	0.009	0
LGALS3BP	0	0.426167	0.127	0.007	0
EIF6	0	0.426133	0.208	0.022	0
ATP5MC1	0	0.425449	0.174	0.018	0
METAP2	0	0.425341	0.204	0.029	0
CD151	0	0.425008	0.148	0.01	0
AFF4	0	0.424192	0.343	0.062	0
CARD19	0	0.423725	0.241	0.033	0
QSOX1	0	0.423661	0.226	0.031	0
ADRM1	0	0.423456	0.217	0.023	0
CCT3	0	0.423263	0.174	0.016	0
COPZ1	0	0.422733	0.207	0.023	0
CSGALNACT2	0	0.422618	0.485	0.119	0
FAM129B	0	0.422545	0.133	0.005	0
C3orf38	0	0.422336	0.171	0.016	0
GRK3	0	0.422087	0.202	0.029	0
ADAM9	0	0.422069	0.196	0.025	0
STRAP	0	0.421991	0.199	0.021	0
C6orf48	0	0.421967	0.163	0.012	0
DDX18	0	0.421672	0.239	0.042	0
PRDX6	0	0.421198	0.284	0.042	0
SSBP4	0	0.421134	0.159	0.015	0
CYC1	0	0.420859	0.155	0.011	0
TNFSF13B	0	0.420604	0.69	0.264	0
HSD17B10	0	0.420435	0.154	0.01	0
MDH1	0	0.420296	0.179	0.016	0
FCGR1B	0	0.420129	0.326	0.057	0
STAB1	0	0.419927	0.127	0.008	0
COX6A1	0	0.419872	0.369	0.073	0
TMEM173	0	0.419671	0.179	0.017	0
ATP5PD	0	0.419427	0.315	0.054	0
YWHAQ	0	0.41876	0.255	0.036	0
DMXL2	0	0.418658	0.561	0.173	0
NECAP2	0	0.417635	0.21	0.027	0
SLC25A28	0	0.417055	0.152	0.01	0
MFSD12	0	0.416889	0.126	0.005	0
GNB4	0	0.416808	0.331	0.058	0
KHDRBS1	0	0.416505	0.446	0.094	0
GSN	0	0.416365	0.327	0.095	0
SPTSSA	0	0.415247	0.181	0.022	0
DHX15	0	0.414842	0.211	0.029	0
SUMO2	0	0.412998	0.63	0.173	0
HMGN3	0	0.412926	0.203	0.026	0
H2AFJ	0	0.41289	0.208	0.026	0
PSMD14	0	0.412748	0.139	0.011	0
TBCA	0	0.412636	0.379	0.079	0
CREBL2	0	0.411833	0.134	0.01	0
SMDT1	0	0.411328	0.162	0.016	0
SERBP1	0	0.41096	0.387	0.083	0
SPHK1	0	0.410676	0.122	0.003	0
NDUFA9	0	0.408867	0.158	0.011	0
NDUFA6	0	0.407491	0.181	0.018	0
IPO7	0	0.406956	0.155	0.016	0
MAF1	0	0.406793	0.202	0.023	0
HCFC1	0	0.406609	0.153	0.015	0
WTAP	0	0.406577	0.499	0.124	0
PSMD3	0	0.406566	0.141	0.008	0
NDUFB9	0	0.406008	0.224	0.034	0
AIMP1	0	0.405783	0.186	0.025	0
PFKL	0	0.404203	0.16	0.016	0
ESYT2	0	0.403133	0.162	0.015	0
SNX5	0	0.402932	0.168	0.017	0
EIF4E2	0	0.402804	0.22	0.031	0
SPAG7	0	0.402399	0.176	0.017	0
AP1B1	0	0.402355	0.143	0.013	0
CHCHD7	0	0.402334	0.166	0.017	0
UQCR10	0	0.402087	0.423	0.094	0
ARAP2	0	0.402064	0.269	0.057	0
PSMC5	0	0.402043	0.169	0.017	0
APH1A	0	0.401603	0.238	0.031	0
ENPP2	0	0.400404	0.105	0.001	0
FBXO7	0	0.399878	0.242	0.036	0
SCPEP1	0	0.399577	0.322	0.064	0
UBE2I	0	0.399534	0.319	0.059	0
NECTIN2	0	0.399424	0.25	0.034	0
FBL	0	0.398432	0.145	0.01	0
AVPI1	0	0.398393	0.116	0.001	0
ALCAM	0	0.398272	0.191	0.025	0
COX5A	0	0.39827	0.229	0.034	0
NPC1	0	0.396459	0.15	0.013	0
CCR1	0	0.396168	0.455	0.148	0
PARP12	0	0.395612	0.176	0.017	0
NDUFB5	0	0.395601	0.204	0.026	0
IDH3G	0	0.395485	0.227	0.029	0
SPATS2L	0	0.395221	0.137	0.009	0
FBP1	0	0.395075	0.13	0.007	0
ETV3	0	0.393619	0.187	0.024	0
HK1	0	0.393417	0.194	0.021	0
RELB	0	0.393366	0.217	0.026	0
TIMM13	0	0.393288	0.154	0.014	0
MRPL52	0	0.393115	0.187	0.028	0
SNAPC1	0	0.392669	0.115	0.009	0
ALKBH7	0	0.392637	0.197	0.025	0
EZH2	0	0.392168	0.11	0.004	0
PTGER4	0	0.391578	0.211	0.041	0
CUL4A	0	0.391552	0.171	0.021	0
PLEC	0	0.391364	0.2	0.031	0
NONO	0	0.39117	0.313	0.056	0
GM2A	0	0.391129	0.198	0.025	0
NCKAP5L	0	0.390357	0.138	0.01	0
TUBB6	0	0.390168	0.133	0.004	0
PUF60	0	0.389539	0.189	0.02	0
VMA21	0	0.388954	0.202	0.028	0
OAF	0	0.388744	0.123	0.007	0
JOSD2	0	0.388543	0.136	0.011	0
SGMS1	0	0.388529	0.201	0.025	0
APEX1	0	0.388322	0.173	0.018	0
PDS5A	0	0.387681	0.19	0.027	0
PLA2G16	0	0.387552	0.119	0.006	0
PSMC3	0	0.387337	0.148	0.011	0
IMMT	0	0.387064	0.156	0.017	0
UQCRFS1	0	0.386985	0.234	0.033	0
UBE2E1	0	0.386968	0.172	0.017	0
TXN2	0	0.386608	0.202	0.024	0
CFP	0	0.38613	0.394	0.085	0
ARMCX6	0	0.385906	0.134	0.008	0
CCDC50	0	0.385193	0.135	0.008	0
CTNND1	0	0.384453	0.134	0.011	0
C1orf43	0	0.384058	0.221	0.028	0
CIB1	0	0.383939	0.229	0.037	0
ITPR2	0	0.383122	0.288	0.057	0
FAM241A	0	0.383006	0.163	0.015	0
CBX6	0	0.382851	0.23	0.038	0
MAGOH	0	0.381911	0.222	0.028	0
SEC24D	0	0.381716	0.217	0.032	0
FUCA2	0	0.381682	0.15	0.011	0
MAPRE1	0	0.380957	0.345	0.062	0
NUCKS1	0	0.380011	0.241	0.042	0
MAP3K20	0	0.379568	0.204	0.033	0
CD47	0	0.379131	0.395	0.087	0
SELENOH	0	0.37906	0.168	0.021	0
TMEM106A	0	0.378745	0.133	0.011	0
CALU	0	0.377626	0.169	0.02	0
POLE4	0	0.377481	0.186	0.024	0
PDCL3	0	0.377264	0.116	0.008	0
ZNF503	0	0.376613	0.105	0.003	0
CTDNEP1	0	0.375561	0.349	0.065	0
KDSR	0	0.374743	0.148	0.014	0
SQLE	0	0.3747	0.101	0.003	0
UFC1	0	0.37427	0.181	0.022	0
PSMD2	0	0.374061	0.179	0.02	0
SNRPC	0	0.373724	0.153	0.015	0
ZNF330	0	0.373706	0.177	0.022	0
PLAC8	0	0.372611	0.292	0.075	0
BCAS2	0	0.372524	0.152	0.019	0
MBNL2	0	0.372233	0.129	0.01	0
BRK1	0	0.371499	0.41	0.087	0
RHOC	0	0.370945	0.162	0.017	0
TMED7	0	0.370319	0.232	0.034	0
OGFR	0	0.370052	0.285	0.051	0
GAA	0	0.369997	0.175	0.02	0
PRDX3	0	0.36992	0.271	0.043	0
MRPL41	0	0.369895	0.154	0.019	0
DAB2	0	0.369875	0.118	0.01	0
TMEM131	0	0.36975	0.216	0.034	0
PSMB5	0	0.369728	0.16	0.015	0
SRP54	0	0.369357	0.254	0.042	0
DNAJC8	0	0.369292	0.255	0.044	0
ELK1	0	0.369288	0.114	0.007	0
NCOR2	0	0.368568	0.142	0.015	0
NFKBIE	0	0.368368	0.114	0.003	0
C5orf15	0	0.367938	0.15	0.014	0
NSA2	0	0.367803	0.267	0.048	0
DNAJC21	0	0.367443	0.168	0.021	0
STIP1	0	0.366505	0.139	0.012	0
NDUFS8	0	0.366263	0.161	0.019	0
GPBP1	0	0.365866	0.575	0.168	0
TOR1B	0	0.365333	0.162	0.015	0
CEP170	0	0.364476	0.313	0.066	0
PARVB	0	0.364254	0.123	0.007	0
MAPK1IP1L	0	0.364227	0.292	0.052	0
CCNYL1	0	0.363948	0.14	0.009	0
TMED9	0	0.363618	0.148	0.014	0
NEXN	0	0.363611	0.105	0.005	0
PID1	0	0.363538	0.1	0.003	0
UQCRC2	0	0.363429	0.243	0.035	0
ARHGAP21	0	0.36301	0.126	0.011	0
CD2AP	0	0.362839	0.147	0.014	0
ERH	0	0.362727	0.266	0.044	0
ATL3	0	0.362123	0.179	0.022	0
PTMS	0	0.361821	0.159	0.015	0
SEC11C	0	0.361466	0.136	0.013	0
RUNX3	0	0.361447	0.166	0.018	0
DOCK4	0	0.361273	0.187	0.026	0
DESI1	0	0.36094	0.148	0.014	0
RNF115	0	0.360846	0.174	0.025	0
RAB34	0	0.359854	0.13	0.007	0
C9orf16	0	0.359538	0.3	0.054	0
RANBP2	0	0.359451	0.231	0.045	0
IRAK1	0	0.359186	0.16	0.018	0
CLN8	0	0.357942	0.117	0.007	0
GSAP	0	0.357095	0.156	0.019	0
ARHGAP31	0	0.356671	0.11	0.003	0
TUFM	0	0.356019	0.175	0.02	0
KARS	0	0.355484	0.17	0.019	0
GADD45GIP1	0	0.355288	0.151	0.017	0
ILK	0	0.355076	0.217	0.031	0
TOMM22	0	0.354856	0.164	0.018	0
SMARCA5	0	0.354855	0.296	0.057	0
AHSA1	0	0.353137	0.133	0.01	0
UAP1	0	0.352926	0.118	0.006	0
NORAD	0	0.352776	0.395	0.092	0
RRAS	0	0.352599	0.129	0.009	0
TCF25	0	0.352568	0.366	0.088	0
CALCOCO2	0	0.352471	0.311	0.058	0
PPP2R1A	0	0.352457	0.268	0.044	0
ATP6AP2	0	0.352428	0.421	0.103	0
RAP1B	0	0.352318	0.575	0.17	0
SLC1A5	0	0.351918	0.109	0.006	0
LRRC59	0	0.351736	0.134	0.011	0
FIBP	0	0.351361	0.171	0.018	0
NR1D2	0	0.350936	0.129	0.01	0
CPNE8	0	0.35077	0.119	0.009	0
TCF12	0	0.350564	0.12	0.011	0
PEF1	0	0.348493	0.149	0.014	0
SRSF9	0	0.34833	0.476	0.114	0
COPA	0	0.34829	0.362	0.08	0
TPP1	0	0.347969	0.404	0.09	0
STAT2	0	0.347351	0.412	0.093	0
MGAT2	0	0.347182	0.148	0.018	0
SDF4	0	0.34652	0.182	0.022	0
HNRNPA0	0	0.346377	0.239	0.038	0
PLEKHG2	0	0.346281	0.128	0.01	0
ETFA	0	0.3459	0.183	0.023	0
HAX1	0	0.344024	0.144	0.018	0
ZFHX3	0	0.343311	0.137	0.016	0
EIF5	0	0.342304	0.662	0.21	0
GRN	0	0.341675	0.68	0.244	0
NUS1	0	0.341568	0.125	0.01	0
MPG	0	0.341276	0.141	0.011	0
AP3D1	0	0.341227	0.159	0.021	0
FBXO6	0	0.341145	0.131	0.009	0
GPI	0	0.340463	0.133	0.012	0
AUP1	0	0.339643	0.169	0.019	0
NDUFA10	0	0.339372	0.209	0.032	0
AP1AR	0	0.339245	0.129	0.011	0
TCN2	0	0.339109	0.102	0.003	0
ERN1	0	0.338952	0.188	0.03	0
AGAP3	0	0.338674	0.101	0.004	0
GPAT4	0	0.338518	0.145	0.017	0
SRSF10	0	0.338377	0.276	0.057	0
HPRT1	0	0.338351	0.14	0.009	0
STOML2	0	0.338288	0.136	0.01	0
PSMD1	0	0.337834	0.19	0.03	0
TMEM230	0	0.337809	0.214	0.032	0
OTUD4	0	0.337054	0.151	0.014	0
EIF3J	0	0.336609	0.186	0.03	0
GLRX	0	0.336483	0.484	0.134	0
GOLT1B	0	0.33595	0.136	0.011	0
HNRNPD	0	0.335228	0.464	0.113	0
TAP1	0	0.333789	0.55	0.153	0
UBE2F	0	0.333561	0.213	0.029	0
DPM3	0	0.333371	0.156	0.019	0
THEMIS2	0	0.333346	0.349	0.074	0
MRPL20	0	0.332708	0.228	0.042	0
SAMD9L	0	0.331996	0.358	0.092	0
H2AFZ	0	0.331364	0.605	0.193	0
RNF114	0	0.330846	0.284	0.047	0
SMAD3	0	0.330711	0.105	0.007	0
ERGIC3	0	0.330623	0.162	0.02	0
NEU1	0	0.330541	0.186	0.025	0
IMPAD1	0	0.330494	0.136	0.013	0
SUGT1	0	0.330191	0.155	0.019	0
GSDMD	0	0.330155	0.176	0.024	0
ERO1B	0	0.330002	0.158	0.02	0
SRSF6	0	0.32982	0.223	0.039	0
MRPS5	0	0.329573	0.142	0.016	0
ELF1	0	0.329098	0.642	0.25	0
RAB1A	0	0.328615	0.396	0.086	0
EIF4EBP1	0	0.328602	0.12	0.011	0
PHB2	0	0.328175	0.181	0.023	0
CTNNB1	0	0.327527	0.408	0.103	0
CYB5A	0	0.327308	0.124	0.008	0
CCDC6	0	0.327271	0.126	0.009	0
EIF3D	0	0.327212	0.173	0.02	0
TMEM170A	0	0.326891	0.19	0.03	0
BMPR2	0	0.32665	0.146	0.016	0
ELK4	0	0.326073	0.171	0.026	0
NAA20	0	0.325322	0.132	0.012	0
VPS28	0	0.325015	0.395	0.088	0
EIF2A	0	0.324962	0.158	0.018	0
DDX39A	0	0.324897	0.119	0.008	0
DNAJC1	0	0.3248	0.148	0.017	0
ZC3HAV1	0	0.324788	0.499	0.167	0
PGRMC1	0	0.324669	0.118	0.009	0
RWDD1	0	0.324558	0.212	0.034	0
DCTN6	0	0.324251	0.14	0.013	0
SNHG12	0	0.324244	0.104	0.005	0
IGF2BP2	0	0.323863	0.101	0.005	0
C19orf70	0	0.322543	0.152	0.02	0
ASCL2	0	0.322451	0.113	0.006	0
RNPEP	0	0.322344	0.251	0.038	0
TMEM167A	0	0.322034	0.377	0.087	0
HDLBP	0	0.321924	0.229	0.038	0
FYN	0	0.3219	0.187	0.034	0
PLXND1	0	0.321216	0.113	0.007	0
HSPA4	0	0.321043	0.16	0.019	0
MRPL14	0	0.321024	0.12	0.01	0
ANO6	0	0.320936	0.135	0.016	0
FNDC3A	0	0.320866	0.237	0.045	0
ALYREF	0	0.320222	0.174	0.022	0
ARPC5L	0	0.320184	0.144	0.017	0
NUDC	0	0.319736	0.149	0.016	0
NDUFC2	0	0.319647	0.239	0.047	0
TOR3A	0	0.319444	0.11	0.006	0
UBE2A	0	0.319301	0.252	0.042	0
GSTK1	0	0.318906	0.283	0.053	0
ACO2	0	0.318601	0.141	0.014	0
FRG1	0	0.31846	0.261	0.055	0
USP36	0	0.318418	0.107	0.007	0
NXF1	0	0.317433	0.18	0.027	0
SRRM1	0	0.316651	0.424	0.104	0
CCT5	0	0.315781	0.218	0.036	0
KRT14	0	0.315457	0.114	0.002	0
NBEAL1	0	0.315365	0.146	0.017	0
GRSF1	0	0.314881	0.144	0.018	0
SSR1	0	0.31472	0.423	0.101	0
DCTN3	0	0.314459	0.195	0.03	0
CCNH	0	0.313932	0.237	0.039	0
TRIM28	0	0.313455	0.151	0.017	0
TMEM147	0	0.313313	0.118	0.01	0
TFG	0	0.313278	0.202	0.029	0
GHITM	0	0.312797	0.34	0.068	0
TIMM17A	0	0.31275	0.148	0.016	0
SRSF11	0	0.312268	0.42	0.116	0
SNF8	0	0.311887	0.18	0.025	0
KIAA0930	0	0.311867	0.193	0.031	0
ARFGAP3	0	0.311653	0.322	0.067	0
PI4K2B	0	0.311045	0.105	0.004	0
MCRIP1	0	0.310164	0.16	0.017	0
AGPAT2	0	0.309677	0.138	0.015	0
MFSD10	0	0.308417	0.138	0.016	0
NDUFB4	0	0.307466	0.209	0.035	0
PEPD	0	0.307114	0.11	0.007	0
HELZ2	0	0.306865	0.198	0.032	0
CCDC85B	0	0.306566	0.162	0.024	0
ARHGDIA	0	0.305771	0.5	0.133	0
PQBP1	0	0.304599	0.148	0.016	0
SLC30A7	0	0.304276	0.193	0.032	0
MBD2	0	0.303136	0.369	0.083	0
TES	0	0.302574	0.341	0.094	0
THOC2	0	0.30228	0.227	0.045	0
UBP1	0	0.302013	0.151	0.019	0
COPS2	0	0.301594	0.163	0.025	0
SDHD	0	0.301265	0.204	0.029	0
UVRAG	0	0.301205	0.17	0.023	0
CNP	0	0.301121	0.112	0.007	0
TMEM109	0	0.300762	0.108	0.006	0
MED15	0	0.300448	0.158	0.021	0
DHX36	0	0.300369	0.235	0.048	0
SCAND1	0	0.300289	0.235	0.044	0
NDUFB7	0	0.29985	0.203	0.037	0
PPP2CB	0	0.299723	0.143	0.015	0
NDUFA11	0	0.299648	0.278	0.06	0
TMEM14C	0	0.299357	0.131	0.013	0
ETV7	0	0.299069	0.1	0.003	0
FAM50A	0	0.298531	0.153	0.02	0
BRI3	0	0.297901	0.751	0.297	0
COX17	0	0.2978	0.213	0.04	0
CSNK1A1	0	0.296809	0.606	0.193	0
NENF	0	0.295887	0.119	0.01	0
EIF4A2	0	0.295862	0.392	0.096	0
SPINT2	0	0.295637	0.16	0.019	0
SPART	0	0.295408	0.181	0.028	0
SZRD1	0	0.295173	0.196	0.031	0
BTF3L4	0	0.293868	0.228	0.043	0
ZNF277	0	0.293201	0.12	0.011	0
SLC36A4	0	0.292174	0.228	0.045	0
WASF2	0	0.291802	0.375	0.091	0
SS18	0	0.291625	0.143	0.018	0
PLP2	0	0.291597	0.286	0.059	0
CLTB	0	0.291516	0.21	0.034	0
KCTD5	0	0.291363	0.127	0.013	0
DGUOK	0	0.290968	0.253	0.044	0
POLR2K	0	0.290914	0.161	0.022	0
ANXA7	0	0.289813	0.313	0.063	0
LSM5	0	0.288736	0.162	0.023	0
BZW1	0	0.288683	0.517	0.14	0
NAGK	0	0.28867	0.413	0.103	0
USP6NL	0	0.288616	0.145	0.017	0
TMEM126B	0	0.288163	0.121	0.011	0
EEA1	0	0.286025	0.156	0.022	0
TAGLN	0	0.284692	0.143	0.009	0
RELA	0	0.284042	0.22	0.038	0
ISCA1	0	0.2838	0.149	0.019	0
ATP6AP1	0	0.28053	0.351	0.077	0
ELOB	0	0.279309	0.635	0.199	0
IFT20	0	0.277948	0.188	0.032	0
COX14	0	0.277466	0.158	0.022	0
TSPO	0	0.276272	0.707	0.253	0
GLB1	0	0.276183	0.146	0.018	0
MRPS18C	0	0.276077	0.182	0.03	0
APPL1	0	0.275139	0.186	0.026	0
TCEA1	0	0.274936	0.219	0.044	0
TMED5	0	0.274932	0.337	0.073	0
SSNA1	0	0.274495	0.158	0.022	0
ARCN1	0	0.274267	0.215	0.037	0
ATG101	0	0.274146	0.102	0.006	0
NDUFV1	0	0.271536	0.115	0.009	0
TAF10	0	0.2715	0.283	0.055	0
AIDA	0	0.271191	0.2	0.032	0
MAPKAPK2	0	0.271109	0.25	0.046	0
LILRB2	0	0.270474	0.443	0.122	0
ANAPC11	0	0.270359	0.172	0.028	0
LSM3	0	0.26831	0.238	0.042	0
DPH3	0	0.267444	0.223	0.039	0
PRRC2C	0	0.266629	0.536	0.158	0
PGLS	0	0.266359	0.309	0.07	0
AZI2	0	0.26611	0.28	0.066	0
DYNLT3	0	0.265668	0.149	0.02	0
HMGN1	0	0.264108	0.241	0.049	0
AURKAIP1	0	0.263668	0.238	0.048	0
ATRAID	0	0.263596	0.157	0.022	0
RABAC1	0	0.261945	0.349	0.079	0
TNKS2	0	0.261631	0.322	0.07	0
PATL1	0	0.260709	0.248	0.043	0
ARIH1	0	0.260431	0.361	0.091	0
STX4	0	0.259767	0.184	0.028	0
NUB1	0	0.259756	0.29	0.066	0
TMEM70	0	0.259243	0.178	0.028	0
ADPGK	0	0.25569	0.295	0.063	0
PCNP	0	0.254133	0.244	0.048	0
TAF1D	0	0.2518	0.277	0.064	0
ATG3	0	0.251632	0.41	0.102	0
STT3B	0	0.251213	0.255	0.054	0
MEF2D	0	0.251144	0.198	0.036	0
TXNL4A	0	0.250082	0.175	0.029	0
B2M	0	-0.675472	0.999	0.994	0
MALAT1	0	-0.886309	0.999	1	0
JUNB	0	-1.24347	0.821	0.753	0
ARPC5	0	-1.31853	0.837	0.73	0
PTPRC	0	-1.39795	0.912	0.871	0
H3F3A	0	-1.49757	0.953	0.94	0
IQGAP1	0	-1.5236	0.776	0.705	0
NEAT1	0	-1.55882	0.987	0.985	0
S100A8	0	-1.68141	0.876	0.926	0
FYB1	0	-1.82487	0.713	0.742	0
ITM2B	0	-1.84976	0.79	0.837	0
CELF2	0	-1.85839	0.55	0.625	0
TXNIP	0	-1.86061	0.73	0.801	0
RNF149	0	-1.95183	0.61	0.669	0
LITAF	0	-1.99057	0.74	0.789	0
CAP1	0	-2.04107	0.75	0.777	0
STK4	0	-2.10008	0.372	0.526	0
SMCHD1	0	-2.10415	0.573	0.696	0
LRRK2	0	-2.15237	0.373	0.585	0
SLC25A37	0	-2.1874	0.594	0.715	0
NAMPT	0	-2.21421	0.927	0.922	0
NCF1	0	-2.27579	0.37	0.606	0
KIAA1551	0	-2.29377	0.274	0.482	0
ZFP36L1	0	-2.31412	0.644	0.82	0
GCA	0	-2.3816	0.565	0.71	0
ANP32A	0	-2.44481	0.287	0.495	0
YPEL3	0	-2.45995	0.117	0.388	0
EVI2B	0	-2.50026	0.405	0.646	0
CREB5	0	-2.53562	0.248	0.489	0
S100P	0	-2.60853	0.069	0.384	0
SELL	0	-2.67862	0.291	0.589	0
LBR	0	-2.69029	0.23	0.528	0
BASP1	0	-2.72754	0.381	0.715	0
FAM129A	0	-2.75549	0.352	0.62	0
MNDA	0	-2.84224	0.712	0.908	0
ALOX5AP	0	-2.95026	0.176	0.586	0
PROK2	0	-2.98099	0.022	0.37	0
SORL1	0	-3.10857	0.18	0.589	0
IFITM2	0	-3.1408	0.711	0.904	0
RIPOR2	0	-3.19599	0.286	0.727	0
MME	0	-3.21369	0.011	0.41	0
CYP4F3	0	-3.33005	0.005	0.437	0
TMEM154	0	-3.35243	0.115	0.621	0
VNN2	0	-3.36955	0.079	0.535	0
CMTM2	0	-3.73945	0.008	0.53	0
CSF3R	0	-3.82096	0.367	0.838	0
CXCR2	0	-4.04537	0.005	0.594	0
FCGR3B	0	-5.06424	0.011	0.794	0
METTL7A	1.40945e-307	0.352216	0.154	0.022	3.51335e-303
LRPAP1	1.73162e-307	0.250442	0.179	0.031	4.3164e-303
LRRC41	4.31356e-307	0.307845	0.1	0.006	1.07524e-302
GK5	8.10087e-307	0.520996	0.128	0.014	2.0193e-302
ERCC1	1.50332e-306	0.281567	0.124	0.013	3.74732e-302
SRGAP2C	5.12121e-306	0.287603	0.164	0.026	1.27656e-301
NDUFAF3	9.84998e-306	0.283537	0.127	0.014	2.4553e-301
UQCRC1	2.34836e-305	0.255419	0.166	0.027	5.85376e-301
KLHL6	3.11463e-305	0.316052	0.134	0.015	7.76384e-301
CDC42EP2	3.4894e-305	0.295188	0.137	0.016	8.69802e-301
BABAM1	4.16484e-305	0.317641	0.128	0.014	1.03817e-300
ITPA	6.9091e-305	0.272883	0.106	0.008	1.72223e-300
PPIL4	1.74225e-304	0.28562	0.155	0.023	4.34291e-300
ECH1	1.26617e-303	0.285057	0.132	0.015	3.15618e-299
FUOM	2.12526e-303	0.295808	0.103	0.007	5.29764e-299
REX1BD	3.94238e-303	0.270393	0.153	0.022	9.82717e-299
ID2	5.00405e-303	0.354863	0.317	0.092	1.24736e-298
FBXW5	7.1726e-303	0.284486	0.16	0.025	1.78792e-298
MRPL21	1.40017e-302	0.285376	0.117	0.011	3.49021e-298
PEBP1	7.14704e-302	0.271712	0.149	0.021	1.78154e-297
SIDT2	8.22376e-302	0.301076	0.118	0.011	2.04994e-297
SETDB2	9.12438e-302	0.309352	0.12	0.011	2.27443e-297
ZBTB1	1.9253e-301	0.270454	0.175	0.03	4.79918e-297
ALG2	5.33484e-301	0.339818	0.113	0.01	1.32982e-296
MYO1F	5.69789e-301	-2.23273	0.293	0.472	1.42031e-296
NRGN	1.59197e-300	0.316331	0.137	0.017	3.96829e-296
PDP1	1.95504e-300	0.325607	0.14	0.018	4.87333e-296
HSD17B4	3.88957e-300	0.281033	0.151	0.022	9.69554e-296
SLC39A1	4.97509e-300	0.270672	0.123	0.013	1.24014e-295
PFN1	2.64297e-299	0.56648	0.916	0.534	6.58812e-295
VKORC1	2.76774e-299	0.250024	0.136	0.017	6.89913e-295
TMBIM1	5.17146e-299	0.261647	0.147	0.021	1.28909e-294
LCORL	9.49706e-299	0.307584	0.148	0.021	2.36733e-294
INTS6	2.36448e-298	0.260112	0.473	0.168	5.89393e-294
TNF	2.57729e-298	0.490781	0.11	0.009	6.42441e-294
DDAH2	2.65193e-298	0.260759	0.153	0.022	6.61046e-294
PA2G4	8.01574e-298	0.304125	0.189	0.037	1.99808e-293
PANK3	3.50721e-297	0.327035	0.141	0.019	8.74241e-293
SCIMP	4.42731e-297	0.35687	0.131	0.015	1.1036e-292
ORMDL2	6.79308e-297	0.262505	0.14	0.018	1.69331e-292
RAP2A	8.73634e-297	0.296045	0.112	0.01	2.17771e-292
ERLEC1	1.12265e-296	0.264621	0.127	0.014	2.79843e-292
SIVA1	2.23787e-296	0.262196	0.136	0.017	5.57833e-292
PYM1	8.78888e-296	0.278882	0.123	0.013	2.1908e-291
TNFAIP2	3.04041e-295	0.278914	0.607	0.241	7.57883e-291
TTC19	6.0059e-295	0.323278	0.15	0.022	1.49709e-290
TXLNA	1.62474e-294	0.2972	0.114	0.011	4.04998e-290
COMMD7	1.86336e-294	0.303347	0.121	0.013	4.64479e-290
IBTK	3.71713e-294	0.333845	0.123	0.013	9.26568e-290
CLNS1A	5.86263e-294	0.289717	0.146	0.021	1.46138e-289
DNMT1	9.80669e-294	0.321106	0.117	0.011	2.44451e-289
EXT1	1.31781e-292	0.282526	0.128	0.015	3.28491e-288
KMT2A	1.44045e-292	0.285002	0.187	0.036	3.59061e-288
TAF9	1.55063e-292	0.284015	0.126	0.014	3.86527e-288
SORT1	1.85401e-292	0.289709	0.135	0.017	4.6215e-288
GLRX3	3.92277e-292	0.274992	0.113	0.01	9.77829e-288
IER5L	4.9003e-292	0.346637	0.117	0.011	1.2215e-287
LRRC8C	7.48353e-292	0.332624	0.142	0.02	1.86542e-287
BCL7B	1.96127e-291	0.261601	0.123	0.013	4.88886e-287
ACSL5	2.35536e-291	0.30461	0.108	0.009	5.87122e-287
ZCCHC10	1.35293e-290	0.258921	0.144	0.02	3.37245e-286
SNX17	2.03068e-290	0.262932	0.161	0.027	5.06187e-286
RECQL	2.93565e-290	0.271148	0.157	0.025	7.31768e-286
CUL5	5.89197e-290	0.278127	0.159	0.026	1.46869e-285
FGL2	2.14976e-289	0.349158	0.773	0.337	5.3587e-285
BORCS7	6.17051e-289	0.268534	0.146	0.021	1.53812e-284
NBDY	9.21305e-289	0.283513	0.116	0.011	2.29654e-284
TCERG1	9.28963e-289	0.294372	0.12	0.013	2.31563e-284
TYROBP	2.63382e-288	0.499208	0.916	0.518	6.56533e-284
HLA-E	9.123e-288	-1.15686	0.816	0.706	2.27409e-283
S100A9	1.36602e-287	-0.71675	0.935	0.935	3.40508e-283
PTPA	1.56557e-287	0.289603	0.101	0.007	3.9025e-283
PDLIM5	2.18008e-286	0.285598	0.22	0.051	5.43428e-282
KIF13B	2.59191e-286	0.323332	0.106	0.009	6.46087e-282
COMMD9	2.67318e-286	0.271082	0.118	0.012	6.66345e-282
TNIP2	4.9669e-285	0.275118	0.113	0.011	1.2381e-280
ALG13	1.85211e-283	0.30329	0.131	0.017	4.61675e-279
RBM42	2.29848e-283	0.253619	0.127	0.015	5.72943e-279
PSMC2	8.1994e-283	0.293188	0.108	0.01	2.04387e-278
CLCN7	1.11538e-282	0.293226	0.116	0.012	2.7803e-278
FUNDC2	1.348e-282	0.262822	0.109	0.01	3.36016e-278
CDK6	1.75848e-282	0.316029	0.115	0.011	4.38337e-278
OGDH	2.69016e-282	0.263556	0.147	0.022	6.70576e-278
SLC25A36	4.5701e-282	0.292435	0.133	0.017	1.13919e-277
HPSE	5.16256e-282	0.311276	0.195	0.041	1.28687e-277
USP14	5.2732e-282	0.295368	0.127	0.015	1.31445e-277
CASP3	7.19784e-282	0.263812	0.167	0.03	1.7942e-277
FKBP2	6.83915e-281	0.27444	0.14	0.02	1.70479e-276
DCN	5.85202e-280	-0.253423	0.112	0.011	1.45873e-275
TIMM8B	2.52443e-279	0.260877	0.156	0.026	6.29264e-275
EXOSC9	1.15352e-278	0.281367	0.101	0.008	2.87537e-274
RNMT	2.24321e-278	0.321682	0.165	0.029	5.59166e-274
BCL6	5.66172e-278	-2.25517	0.266	0.447	1.4113e-273
H1F0	9.33055e-278	0.367725	0.104	0.009	2.32583e-273
UBA2	1.87205e-277	0.265376	0.125	0.015	4.66646e-273
SNRPA	4.28921e-277	0.273588	0.103	0.008	1.06917e-272
CSNK2A2	5.41894e-277	0.295442	0.115	0.012	1.35078e-272
NDUFS4	7.70182e-277	0.264762	0.11	0.011	1.91983e-272
CUTA	1.4372e-276	0.273934	0.151	0.025	3.58251e-272
NCBP2	2.00663e-275	0.311302	0.127	0.016	5.00192e-271
KLF11	2.78576e-275	0.277787	0.102	0.008	6.94406e-271
SLC27A3	5.79668e-275	0.26431	0.114	0.012	1.44494e-270
CCT2	1.42826e-273	0.268521	0.117	0.013	3.56022e-269
FCGR2B	1.72524e-273	0.355327	0.122	0.015	4.30051e-269
CCDC107	2.02287e-273	0.300542	0.107	0.01	5.04242e-269
RNASEH2C	2.36789e-273	0.261898	0.12	0.014	5.90245e-269
IDH2	6.56016e-272	0.265581	0.113	0.012	1.63525e-267
ABTB1	1.03393e-271	-2.22006	0.076	0.303	2.57728e-267
CD9	2.77722e-269	0.380147	0.127	0.017	6.92276e-265
ARL4C	1.24716e-268	0.38897	0.153	0.026	3.10879e-264
PTDSS1	1.30599e-268	0.266535	0.115	0.013	3.25544e-264
DUSP1	1.78234e-268	-0.9654	0.833	0.797	4.44283e-264
CRLS1	8.84428e-268	0.31804	0.106	0.01	2.20461e-263
TMEM208	5.53148e-267	0.266883	0.125	0.016	1.37883e-262
LFNG	1.04945e-266	0.298926	0.173	0.034	2.61596e-262
BDP1	4.92574e-266	0.271307	0.159	0.029	1.22784e-261
FBXO34	7.05037e-266	0.277388	0.135	0.02	1.75745e-261
SBDS	7.43354e-266	0.26015	0.133	0.019	1.85296e-261
TTC7A	5.08579e-265	0.313476	0.103	0.01	1.26774e-260
NARS	2.27547e-264	0.262785	0.154	0.027	5.67206e-260
ASCC3	2.10224e-262	0.285842	0.106	0.01	5.24026e-258
SEC24A	7.78447e-262	0.259572	0.128	0.017	1.94043e-257
KCNJ15	1.60128e-261	-2.11318	0.026	0.239	3.9915e-257
IL18	1.79388e-261	0.301946	0.104	0.01	4.4716e-257
DNAJC10	9.6622e-261	0.258481	0.143	0.023	2.4085e-256
R3HDM4	2.34762e-260	-2.21813	0.167	0.374	5.85192e-256
GNL3	2.37519e-259	0.269651	0.102	0.01	5.92064e-255
TXN	1.95703e-258	0.426994	0.64	0.273	4.87828e-254
GGA1	2.02417e-258	0.257596	0.158	0.029	5.04566e-254
UBE2Q2	2.78553e-258	0.253057	0.1	0.009	6.94349e-254
LAPTM5	3.0618e-258	0.2724	0.783	0.342	7.63216e-254
GNPDA1	2.57689e-257	0.286395	0.108	0.011	6.42341e-253
TMPO	3.29488e-257	0.331877	0.146	0.025	8.21314e-253
PFDN1	1.59036e-256	0.250871	0.108	0.012	3.96429e-252
TPP2	1.63029e-256	0.2761	0.131	0.019	4.06382e-252
MCFD2	2.09969e-256	0.260885	0.118	0.015	5.23389e-252
PCNX4	6.00623e-256	0.289694	0.153	0.027	1.49717e-251
CXCR1	1.27682e-255	-2.01624	0.003	0.202	3.18273e-251
COL3A1	1.37541e-255	-0.518884	0.111	0.012	3.42848e-251
RAB12	1.22831e-254	0.255607	0.11	0.012	3.06181e-250
CSRP1	1.97531e-254	0.254961	0.1	0.009	4.92384e-250
LPAR6	2.31173e-252	0.307366	0.142	0.024	5.76244e-248
LUC7L	1.37351e-251	0.275283	0.118	0.015	3.42375e-247
F13A1	1.40398e-251	0.280479	0.115	0.014	3.49969e-247
GNPTAB	3.66511e-251	0.279747	0.14	0.023	9.13601e-247
NOP56	8.45683e-251	0.273421	0.117	0.015	2.10803e-246
LYAR	1.09436e-250	0.257314	0.121	0.017	2.72791e-246
RGS18	1.8983e-249	-2.24353	0.133	0.341	4.73189e-245
CHD6	1.97195e-249	0.290662	0.11	0.013	4.91549e-245
CREB3L2	2.74484e-249	0.253682	0.132	0.021	6.84205e-245
WDR11	2.1594e-248	0.306347	0.122	0.017	5.38274e-244
MIS18BP1	5.29574e-247	0.284887	0.21	0.053	1.32007e-242
SLC40A1	3.26476e-246	-2.11952	0.042	0.249	8.13806e-242
TMEM160	8.68781e-243	0.278892	0.127	0.02	2.16561e-238
AGPS	1.09849e-242	0.256707	0.114	0.015	2.73821e-238
LST1	4.16002e-241	-1.60411	0.647	0.602	1.03697e-236
SERPINA1	1.43358e-239	-1.72335	0.628	0.589	3.57348e-235
PLXNC1	1.8422e-238	-2.16376	0.264	0.426	4.59206e-234
GFPT1	6.66918e-238	0.257687	0.113	0.015	1.66243e-233
EPRS	6.79706e-237	0.25549	0.114	0.015	1.6943e-232
STEAP4	2.91279e-235	-1.69695	0.375	0.503	7.26072e-231
CHML	3.46287e-234	0.285222	0.101	0.011	8.63191e-230
PPP1R18	8.39054e-233	-1.89742	0.5	0.542	2.09151e-228
FAM126B	7.03157e-230	-2.25981	0.129	0.327	1.75276e-225
ACTR2	1.22172e-228	-0.997984	0.853	0.71	3.04538e-224
HLA-B	8.79169e-228	-0.556453	0.983	0.936	2.1915e-223
ALPL	2.00343e-227	-1.93679	0.003	0.184	4.99396e-223
RGS2	5.39045e-227	-1.29902	0.599	0.626	1.34368e-222
CD84	1.90483e-226	0.326527	0.126	0.021	4.74818e-222
NFE2	2.3076e-226	-1.95362	0.032	0.224	5.75217e-222
SRGN	3.30044e-223	-0.542889	0.975	0.923	8.227e-219
CYP1B1	1.43753e-222	0.337834	0.196	0.051	3.58334e-218
KLF2	2.75807e-222	-1.80077	0.425	0.508	6.87503e-218
GPRIN3	1.61125e-220	0.277768	0.11	0.016	4.01637e-216
TUBA1A	2.4273e-220	-1.97958	0.335	0.463	6.05052e-216
MBOAT7	1.57303e-214	-2.0676	0.231	0.394	3.92108e-210
PDXDC1	1.16376e-211	0.253335	0.103	0.014	2.90092e-207
MAPK14	4.6217e-204	-2.07187	0.19	0.361	1.15205e-199
FOS	9.38222e-204	-0.905863	0.856	0.795	2.33871e-199
WIPF1	9.81519e-204	-1.7655	0.464	0.516	2.44663e-199
SH3BGRL3	2.57756e-203	0.401272	0.912	0.53	6.42509e-199
CR1	4.90106e-202	-2.0341	0.129	0.312	1.22169e-197
MCTP2	1.47462e-201	-2.06736	0.128	0.311	3.67578e-197
CDKN1C	3.24575e-200	0.254112	0.103	0.015	8.09068e-196
SLC2A3	2.85685e-199	-1.12859	0.759	0.685	7.12128e-195
MSL1	1.17349e-198	-2.08747	0.173	0.344	2.92516e-194
PTGS2	6.49072e-197	-2.23955	0.179	0.353	1.61794e-192
TNFRSF10C	1.95471e-192	-1.74906	0.007	0.166	4.87251e-188
LSP1	7.52965e-192	-1.97812	0.354	0.453	1.87692e-187
MEGF9	8.99096e-192	-2.04973	0.2	0.36	2.24118e-187
IFIT2	6.31286e-191	1.90006	0.404	0.217	1.57361e-186
MYD88	7.2769e-191	-0.254507	0.327	0.12	1.81391e-186
MMP9	2.46704e-188	-2.22585	0.063	0.238	6.1496e-184
PYGL	6.78949e-188	-2.09968	0.13	0.302	1.69242e-183
CST7	1.72879e-186	-1.88985	0.024	0.187	4.30935e-182
VAMP2	3.05191e-185	-2.0759	0.154	0.321	7.6075e-181
PTP4A1	2.71311e-184	-0.277043	0.358	0.137	6.76298e-180
HBP1	3.88406e-183	-0.251695	0.336	0.127	9.6818e-179
PTEN	4.6148e-180	-1.94707	0.325	0.431	1.15033e-175
LYST	9.4099e-180	-1.87293	0.361	0.452	2.3456e-175
NMI	1.68341e-172	-0.289123	0.402	0.164	4.19625e-168
ARHGAP9	2.16078e-171	-1.93226	0.089	0.253	5.38618e-167
DNAJC3	6.17188e-170	-0.269239	0.343	0.135	1.53846e-165
YTHDF3	8.48623e-170	-0.257067	0.31	0.118	2.11536e-165
NUFIP2	1.08817e-169	-0.254038	0.508	0.219	2.71248e-165
CAPZB	1.44303e-168	-0.274375	0.551	0.238	3.59703e-164
SPARC	1.23253e-165	-0.251469	0.1	0.018	3.07233e-161
NABP1	1.78494e-164	-1.59558	0.601	0.559	4.44932e-160
MGAM	4.55533e-162	-1.59952	0.009	0.148	1.13551e-157
C4orf3	2.36253e-160	-0.351759	0.461	0.198	5.88907e-156
IQGAP2	2.2291e-158	-0.291944	0.347	0.141	5.55648e-154
PIK3AP1	1.30517e-157	-0.333629	0.418	0.177	3.25341e-153
FPR1	8.67429e-157	-1.46077	0.628	0.561	2.16224e-152
TMEM50A	2.34875e-156	-0.332247	0.389	0.163	5.85472e-152
NOP10	3.19181e-156	-0.260343	0.567	0.253	7.95623e-152
LTB	7.03397e-156	-1.65719	0.024	0.165	1.75336e-151
RICTOR	8.78708e-156	-1.90064	0.254	0.377	2.19036e-151
TLN1	1.22394e-155	-0.324535	0.417	0.177	3.0509e-151
SEC14L1	1.35054e-153	-1.93733	0.255	0.375	3.36649e-149
FRAT2	1.71407e-151	-1.8433	0.094	0.245	4.27265e-147
DDX17	4.90694e-151	-1.54538	0.527	0.516	1.22315e-146
TACC1	3.70786e-150	-0.267145	0.33	0.135	9.24258e-146
PPP4C	4.24093e-150	-0.374794	0.37	0.154	1.05714e-145
IFRD1	1.68388e-149	-2.07882	0.361	0.434	4.19741e-145
ETV6	6.65496e-149	-0.329679	0.458	0.2	1.65888e-144
ZCCHC2	3.22062e-148	-0.253407	0.216	0.076	8.02804e-144
SARAF	5.05361e-148	-0.296862	0.416	0.181	1.25971e-143
DTX3L	1.75474e-147	-0.292973	0.308	0.124	4.37403e-143
ACTN4	3.38321e-147	-0.298914	0.345	0.144	8.43333e-143
VNN3	9.55093e-147	-1.63049	0.021	0.155	2.38076e-142
KMT2E	5.50122e-146	-0.322102	0.483	0.215	1.37129e-141
SRSF4	1.92105e-145	-0.259092	0.299	0.121	4.7886e-141
LCP1	6.23748e-145	-0.810817	0.868	0.706	1.55482e-140
BCLAF1	8.18763e-145	-0.264647	0.375	0.161	2.04093e-140
FNBP1	1.3097e-143	-0.318779	0.354	0.15	3.26469e-139
TAOK1	3.31379e-143	-0.286492	0.404	0.177	8.26029e-139
PPP4R2	1.79979e-142	-0.276061	0.298	0.12	4.48634e-138
RAB5IF	1.32912e-141	-0.361668	0.327	0.136	3.31311e-137
TNFSF10	2.22319e-141	0.675124	0.532	0.3	5.54174e-137
TAOK3	4.62173e-141	-0.283223	0.367	0.158	1.15206e-136
RNF13	7.09972e-141	-0.326957	0.522	0.236	1.76975e-136
CAPZA2	1.72271e-140	-0.330805	0.581	0.264	4.29419e-136
PARP8	2.09408e-140	-1.84864	0.122	0.265	5.21991e-136
CTBS	2.86273e-140	-1.95888	0.219	0.34	7.13594e-136
HBA2	3.43549e-140	-1.03764	0.185	0.333	8.56365e-136
PTPN12	1.15417e-138	-0.349541	0.36	0.154	2.87699e-134
GNAI3	2.24043e-138	-0.320061	0.548	0.252	5.58471e-134
MMP25	7.71086e-138	-1.51271	0.021	0.148	1.92209e-133
TKT	7.94199e-138	-0.287037	0.473	0.214	1.9797e-133
OSBPL8	9.70237e-138	-1.82845	0.331	0.412	2.41851e-133
TRIP12	6.80573e-137	-0.361068	0.351	0.151	1.69646e-132
METTL9	1.18807e-136	-0.301437	0.432	0.193	2.96151e-132
MEF2A	9.20288e-136	-0.279741	0.312	0.131	2.294e-131
VMP1	1.73102e-135	-1.15373	0.667	0.588	4.31491e-131
WASHC4	1.90676e-135	-0.328045	0.347	0.15	4.75299e-131
P2RY13	2.87127e-134	-1.83316	0.101	0.241	7.15722e-130
RAB8B	3.31722e-134	-0.374815	0.446	0.2	8.26884e-130
LPAR2	4.79863e-134	-1.54548	0.026	0.153	1.19616e-129
CXCL8	2.84494e-133	-1.22229	0.391	0.488	7.09159e-129
B4GALT5	2.99562e-133	-0.370447	0.359	0.155	7.46719e-129
RAB5A	4.37717e-132	-0.253053	0.223	0.084	1.0911e-127
DOCK2	7.63849e-131	-0.332864	0.32	0.136	1.90405e-126
XRCC5	3.17281e-130	-0.386677	0.362	0.159	7.90885e-126
CHD4	3.44092e-128	-0.282131	0.264	0.107	8.57719e-124
TANK	1.59267e-126	-0.335256	0.465	0.215	3.97006e-122
TMEM30A	4.47402e-126	-0.367131	0.306	0.131	1.11524e-121
RTN3	5.9894e-125	-1.83454	0.365	0.42	1.49298e-120
EPC1	2.34533e-124	-0.276081	0.255	0.104	5.8462e-120
DDX60L	1.22215e-123	-0.256999	0.372	0.169	3.04645e-119
IER2	1.80096e-123	-1.4945	0.538	0.513	4.48926e-119
PGGHG	3.143e-123	-1.50323	0.024	0.141	7.83456e-119
PGAM1	9.47684e-123	-0.385841	0.308	0.132	2.36229e-118
ICAM3	4.22318e-122	-1.85429	0.181	0.301	1.05271e-117
NCOR1	7.03749e-122	-0.263756	0.256	0.106	1.75423e-117
SULT1B1	2.16677e-121	-1.55473	0.04	0.163	5.4011e-117
CDC42EP3	2.19895e-121	-1.77072	0.241	0.346	5.48133e-117
SH3BP2	6.3194e-121	-0.27021	0.254	0.105	1.57524e-116
ACTN1	5.93479e-120	-1.81825	0.297	0.378	1.47936e-115
CREBRF	1.46518e-119	-1.64244	0.456	0.468	3.65225e-115
RP2	1.21247e-118	-0.403829	0.333	0.147	3.02233e-114
FBXL5	2.01815e-118	-1.79129	0.275	0.365	5.03063e-114
AATK	1.06651e-116	-1.46467	0.025	0.138	2.65849e-112
HIPK3	1.0771e-116	-0.408991	0.377	0.172	2.68489e-112
SAT1	1.58285e-115	0.374935	0.986	0.885	3.94557e-111
PCF11	2.04389e-115	-0.344083	0.307	0.135	5.0948e-111
SFT2D1	5.90133e-115	-0.288911	0.213	0.084	1.47102e-110
SYK	6.63224e-115	-0.367091	0.301	0.132	1.65322e-110
CHMP2A	1.01137e-114	-0.326564	0.24	0.099	2.52103e-110
GPR155	1.2788e-114	-1.59494	0.041	0.159	3.18766e-110
NFKBIZ	9.23161e-114	-1.76456	0.261	0.358	2.30116e-109
CHD2	9.59639e-113	-0.263056	0.294	0.13	2.39209e-108
CBL	1.33089e-112	-0.266793	0.245	0.103	3.3175e-108
RBPJ	6.56903e-112	-0.312206	0.512	0.247	1.63746e-107
PHACTR1	8.1292e-112	-0.270557	0.337	0.155	2.02636e-107
NHSL2	1.07306e-111	-1.57148	0.056	0.175	2.67482e-107
PDCD10	2.02796e-111	-0.331653	0.256	0.109	5.0551e-107
SYF2	2.15702e-111	-0.404258	0.346	0.158	5.37679e-107
EPB41	3.97992e-111	-1.63427	0.08	0.202	9.92074e-107
HP1BP3	4.18508e-111	-0.335079	0.298	0.133	1.04321e-106
IDS	4.67454e-111	-1.7441	0.295	0.374	1.16522e-106
IFNGR2	6.95182e-111	-0.35826	0.372	0.173	1.73288e-106
LMO4	2.00496e-110	-0.368084	0.304	0.136	4.99777e-106
RAB11A	4.0469e-110	-0.423193	0.302	0.134	1.00877e-105
PRKCB	4.43619e-110	-1.57178	0.458	0.462	1.10581e-105
SETX	6.14927e-110	-0.404675	0.372	0.173	1.53283e-105
KDM2A	4.37494e-109	-0.383438	0.29	0.129	1.09054e-104
EGLN1	2.17192e-108	-1.71005	0.095	0.215	5.41394e-104
PARP9	1.23158e-107	-0.46589	0.349	0.16	3.06997e-103
LRMP	8.38978e-107	-1.57925	0.063	0.179	2.09132e-102
DAZAP2	1.05336e-106	-1.39154	0.592	0.519	2.62571e-102
BACH1	1.74447e-106	-0.323171	0.504	0.246	4.34845e-102
GPR27	1.17668e-105	-1.32625	0.015	0.114	2.93311e-101
MYLIP	2.06738e-105	-0.30588	0.227	0.095	5.15335e-101
OGA	6.25557e-104	-1.70667	0.199	0.303	1.55933e-99
IRAK3	7.13002e-103	-0.366047	0.464	0.227	1.7773e-98
SDCBP	1.41723e-102	-0.670442	0.911	0.731	3.53273e-98
ERO1A	4.85126e-102	-0.375965	0.251	0.11	1.20927e-97
PAFAH1B2	5.57204e-102	-0.325326	0.248	0.108	1.38894e-97
ATF6	6.87343e-102	-0.34119	0.237	0.102	1.71334e-97
THRAP3	1.67008e-101	-0.360989	0.248	0.108	4.16302e-97
PHIP	1.8854e-101	-0.385766	0.333	0.156	4.69973e-97
COTL1	5.76368e-101	-0.609552	0.896	0.754	1.43671e-96
ITGAM	2.47055e-100	-0.406245	0.379	0.181	6.15834e-96
CPNE1	7.04677e-100	-0.268006	0.186	0.074	1.75655e-95
ADAM17	5.25774e-99	-0.380696	0.331	0.156	1.3106e-94
SYNE2	3.37548e-98	-1.47996	0.034	0.137	8.41406e-94
MAX	4.58706e-98	-0.350946	0.225	0.096	1.14342e-93
PPTC7	1.06761e-97	-0.358656	0.25	0.11	2.66124e-93
USP9X	2.64628e-97	-0.346367	0.243	0.107	6.59638e-93
ITSN2	4.17169e-97	-0.34735	0.269	0.122	1.03988e-92
SLC11A1	1.72453e-96	-0.272901	0.305	0.144	4.29875e-92
LPP	3.44241e-96	-0.390614	0.243	0.107	8.58089e-92
CPPED1	3.80099e-96	-1.80851	0.255	0.334	9.47472e-92
ZFAND6	4.27101e-96	-0.409705	0.259	0.117	1.06464e-91
ABI1	1.95798e-95	-0.483595	0.368	0.177	4.88066e-91
SSU72	1.20349e-94	-0.279113	0.203	0.086	2.99994e-90
DNAJB14	1.52921e-94	-0.298127	0.226	0.099	3.81186e-90
GGNBP2	1.78654e-94	-0.428007	0.311	0.146	4.45332e-90
AC016831.5	2.50004e-94	-0.401625	0.295	0.137	6.23185e-90
CCNY	3.4317e-94	-0.395075	0.252	0.114	8.55419e-90
LAMTOR3	6.64607e-94	-0.304004	0.189	0.078	1.65667e-89
HNRNPH3	8.63552e-94	-0.442562	0.324	0.154	2.15258e-89
AGO3	1.24599e-93	-0.253825	0.194	0.081	3.10587e-89
SEC22B	1.45239e-93	-0.414896	0.283	0.131	3.62036e-89
RIT1	2.66822e-93	-0.458797	0.281	0.13	6.65106e-89
ASH1L	4.45449e-93	-0.281503	0.256	0.117	1.11037e-88
HBA1	3.00073e-92	-0.959348	0.106	0.222	7.47992e-88
SSH2	3.12928e-92	-1.71083	0.211	0.303	7.80034e-88
NFIL3	1.1779e-91	-0.423853	0.303	0.142	2.93615e-87
EPS15	1.42353e-91	-0.258492	0.221	0.098	3.54844e-87
LAT2	1.72893e-91	-0.305522	0.201	0.086	4.30969e-87
UBE2H	2.62597e-91	-0.377772	0.231	0.103	6.54575e-87
REPS2	5.84834e-91	-1.30474	0.024	0.117	1.45781e-86
SAMD4B	6.00694e-91	-0.251844	0.162	0.064	1.49735e-86
TNRC6B	1.07127e-90	-1.63648	0.289	0.357	2.67035e-86
NRBF2	1.23486e-90	-1.74115	0.164	0.263	3.07815e-86
BNIP3L	1.40665e-90	-0.369082	0.443	0.223	3.50635e-86
SEC62	1.96013e-90	-0.457536	0.419	0.208	4.88601e-86
EP300	2.12849e-90	-1.65731	0.339	0.384	5.30568e-86
MANBA	5.25158e-90	-0.266987	0.181	0.075	1.30906e-85
IGF1R	6.7081e-90	-1.24219	0.021	0.111	1.67213e-85
CRK	6.89807e-90	-0.348788	0.222	0.098	1.71948e-85
DENND3	9.52383e-90	-1.68	0.146	0.248	2.374e-85
SPI1	1.77698e-89	-0.512077	0.506	0.249	4.42949e-85
LNPEP	2.59597e-89	-0.341273	0.233	0.105	6.47096e-85
CAMLG	4.73226e-89	-0.258369	0.185	0.078	1.17961e-84
PNPLA2	4.9125e-89	-0.28843	0.185	0.078	1.22454e-84
ACOX1	6.78168e-89	-1.59038	0.101	0.206	1.69047e-84
BPTF	1.05372e-88	-0.396831	0.293	0.14	2.6266e-84
CCPG1	1.18424e-88	-1.69331	0.15	0.251	2.95196e-84
ANKRD12	1.66947e-88	-0.39975	0.454	0.229	4.16149e-84
TRIM56	2.04782e-88	-0.292876	0.194	0.083	5.10459e-84
RAB7A	4.21682e-88	-0.561169	0.451	0.223	1.05113e-83
LILRA5	7.65696e-88	-0.417695	0.435	0.217	1.90865e-83
CEBPB	8.63442e-88	-0.737276	0.85	0.692	2.1523e-83
ZYX	1.39995e-87	-0.489191	0.32	0.154	3.48966e-83
KRAS	1.41213e-87	-0.476524	0.286	0.135	3.52001e-83
SMNDC1	1.83004e-87	-0.271596	0.169	0.069	4.56174e-83
YY1	7.37059e-87	-0.513108	0.407	0.202	1.83727e-82
LRRFIP1	1.07829e-86	-1.14001	0.7	0.558	2.68784e-82
AQP9	3.22415e-86	-1.28797	0.514	0.48	8.03683e-82
PPP1R10	8.39843e-86	-0.42592	0.491	0.248	2.09348e-81
CDKN1B	9.66657e-86	-0.368212	0.254	0.118	2.40959e-81
HECA	1.64593e-85	-0.499505	0.37	0.182	4.1028e-81
PLEKHA2	2.8811e-85	-0.375742	0.27	0.128	7.18171e-81
KPNB1	1.17032e-84	-0.518273	0.406	0.202	2.91727e-80
RBM25	1.75001e-84	-0.510134	0.443	0.223	4.36225e-80
NR3C1	1.86199e-84	-0.457622	0.366	0.182	4.64139e-80
ARID4B	2.4411e-84	-0.497992	0.422	0.212	6.08493e-80
RTF2	2.76692e-84	-0.340448	0.184	0.079	6.89709e-80
WBP2	3.47945e-84	-0.347895	0.192	0.083	8.67323e-80
GRK2	4.73686e-84	-0.303628	0.222	0.102	1.18076e-79
CD93	1.58111e-83	-0.424135	0.379	0.19	3.94122e-79
PPP2R2A	2.1431e-83	-0.488936	0.303	0.147	5.3421e-79
XPO6	2.92508e-83	-1.67527	0.173	0.265	7.29135e-79
NSFL1C	4.06101e-83	-0.323215	0.192	0.084	1.01229e-78
SOS2	4.26041e-83	-1.57544	0.141	0.24	1.06199e-78
SLA	2.10766e-82	-0.363052	0.344	0.173	5.25378e-78
DICER1	5.80848e-82	-0.445049	0.352	0.177	1.44788e-77
PPT1	6.47304e-82	-0.514098	0.309	0.15	1.61353e-77
RCOR1	7.28898e-82	-0.389833	0.219	0.1	1.81692e-77
BLOC1S2	1.01842e-81	-0.315428	0.177	0.076	2.53862e-77
LINC00528	1.68331e-81	-1.26114	0.025	0.111	4.19599e-77
NCOA3	2.28488e-81	-0.398845	0.254	0.121	5.69551e-77
PLXDC2	2.61884e-81	-0.502661	0.366	0.183	6.52798e-77
USP34	2.78375e-81	-0.326869	0.212	0.097	6.93904e-77
TREM1	5.08678e-81	-0.506424	0.324	0.158	1.26798e-76
TBL1XR1	7.37212e-81	-0.424231	0.252	0.12	1.83765e-76
PACSIN2	1.0401e-80	-0.290029	0.155	0.063	2.59266e-76
RASSF3	1.39901e-80	-1.66929	0.265	0.33	3.48731e-76
ZNF24	1.65702e-80	-0.294258	0.177	0.076	4.13045e-76
FGFR1OP2	2.43494e-80	-0.392976	0.239	0.112	6.06957e-76
TM9SF2	4.02419e-80	-0.449809	0.244	0.115	1.00311e-75
SLU7	4.39309e-80	-0.341184	0.192	0.085	1.09507e-75
ATG16L2	5.21664e-80	-1.50095	0.08	0.177	1.30035e-75
NCF2	3.18219e-79	-1.30633	0.601	0.502	7.93226e-75
FLOT1	5.63888e-79	-0.43825	0.251	0.119	1.4056e-74
NKTR	9.79614e-79	-0.267735	0.204	0.093	2.44188e-74
USP3	1.3918e-78	-0.43281	0.331	0.166	3.46935e-74
BNIP2	1.83684e-78	-0.560532	0.468	0.238	4.57868e-74
AL034397.3	2.24837e-78	-1.2866	0.034	0.121	5.60451e-74
TGFB1	2.33799e-78	-0.453949	0.252	0.12	5.82791e-74
DYNC1LI1	3.60074e-78	-0.37936	0.207	0.095	8.97556e-74
ZFP36	1.48533e-77	-0.922075	0.736	0.609	3.70248e-73
PDCD4	2.66713e-77	-0.314725	0.197	0.09	6.64836e-73
ASAH1	3.05461e-77	-0.329897	0.615	0.318	7.61423e-73
ATP6V1A	3.26875e-77	-0.543987	0.36	0.182	8.148e-73
FKBP8	4.11957e-77	-0.450159	0.229	0.107	1.02688e-72
PADI2	5.74302e-77	-1.23212	0.03	0.114	1.43156e-72
IVNS1ABP	6.66593e-77	-0.372028	0.48	0.25	1.66162e-72
SLC37A3	7.40014e-77	-1.24003	0.024	0.105	1.84463e-72
SBNO2	8.91754e-77	-0.469501	0.245	0.116	2.22287e-72
MIDN	1.16243e-76	-1.47078	0.548	0.478	2.8976e-72
ZFYVE16	1.76972e-76	-0.439815	0.337	0.17	4.41137e-72
NUAK2	2.13022e-76	-1.28476	0.034	0.119	5.30999e-72
CKLF	2.50511e-76	-1.60227	0.312	0.359	6.2445e-72
CPNE3	6.59905e-76	-0.318054	0.165	0.071	1.64494e-71
PAG1	6.88126e-76	-0.406383	0.348	0.178	1.71529e-71
EHBP1L1	1.73246e-75	-0.464428	0.294	0.146	4.31851e-71
SLC6A6	2.228e-75	-1.57545	0.358	0.383	5.55375e-71
KLF13	3.02049e-75	-0.285985	0.184	0.083	7.52918e-71
AC245128.3	3.8451e-75	-0.356912	0.323	0.164	9.58469e-71
NSD3	4.11613e-75	-0.429336	0.232	0.111	1.02603e-70
PDPK1	1.02771e-74	-0.259544	0.159	0.068	2.56178e-70
FAM107B	1.0647e-74	-0.460134	0.361	0.185	2.65397e-70
LYN	1.29865e-74	-0.950303	0.77	0.594	3.23714e-70
FBXL3	2.02528e-74	-0.350637	0.202	0.093	5.04842e-70
FMR1	2.10407e-74	-0.336578	0.17	0.075	5.24481e-70
CD58	2.32888e-74	-0.357408	0.203	0.094	5.80521e-70
TAGAP	3.2079e-74	-0.278997	0.278	0.139	7.99634e-70
ZDHHC18	3.44264e-74	-1.19442	0.029	0.11	8.58148e-70
CDA	5.26883e-74	-1.55586	0.117	0.209	1.31336e-69
CFLAR	7.08905e-74	-1.1762	0.628	0.521	1.76709e-69
SOD2	7.09593e-74	-0.498628	0.95	0.828	1.7688e-69
AP3B1	8.83421e-74	-0.319466	0.184	0.083	2.2021e-69
TGOLN2	1.5249e-73	-0.511339	0.406	0.21	3.80111e-69
IL13RA1	2.34513e-73	-0.310235	0.23	0.111	5.84569e-69
SMARCA2	2.92268e-73	-0.370982	0.212	0.1	7.28537e-69
ACAP2	3.51986e-73	-1.44539	0.494	0.451	8.77395e-69
DAPP1	3.856e-73	-0.519561	0.385	0.199	9.61186e-69
H3F3B	4.15326e-73	-0.391901	0.976	0.868	1.03528e-68
TLR6	7.33767e-73	-1.30035	0.045	0.131	1.82906e-68
TRIM8	1.50585e-72	-0.35995	0.239	0.117	3.75364e-68
PIP4P2	2.35291e-72	-1.43903	0.071	0.161	5.8651e-68
ATG12	4.10076e-72	-0.358608	0.193	0.089	1.0222e-67
RERE	5.26213e-72	-0.413108	0.211	0.099	1.31169e-67
TECPR2	7.0014e-72	-1.21528	0.032	0.112	1.74524e-67
SF1	1.16641e-71	-1.54396	0.397	0.402	2.9075e-67
ATP5MPL	1.20164e-71	-0.546083	0.483	0.249	2.99533e-67
UBE2R2	2.31464e-71	-1.48787	0.468	0.438	5.7697e-67
OSER1	2.71821e-71	-0.28889	0.163	0.071	6.77567e-67
TIMP2	3.58768e-71	-0.521679	0.397	0.205	8.94302e-67
RAB2A	4.02604e-71	-0.521529	0.281	0.141	1.00357e-66
CORO1A	9.44944e-71	-0.484894	0.464	0.241	2.35546e-66
MBOAT2	1.32781e-70	-1.15404	0.025	0.102	3.30983e-66
MECP2	1.48314e-70	-0.42216	0.232	0.113	3.69702e-66
DOK3	3.1135e-70	-1.53864	0.105	0.194	7.76101e-66
TNPO1	3.64926e-70	-0.356662	0.181	0.083	9.0965e-66
NUP58	4.1013e-70	-0.451823	0.25	0.124	1.02233e-65
TBL1X	5.02995e-70	-1.5299	0.134	0.222	1.25381e-65
PTAFR	6.42533e-70	-0.426907	0.244	0.12	1.60164e-65
RNF24	1.30911e-69	-1.5885	0.183	0.261	3.26323e-65
CYBC1	1.35045e-69	-0.283462	0.155	0.068	3.36627e-65
DCUN1D1	1.42554e-69	-0.300685	0.145	0.062	3.55345e-65
TBC1D1	2.37882e-69	-0.383203	0.176	0.08	5.92968e-65
RSF1	2.64773e-69	-0.405425	0.229	0.112	6.60001e-65
IL17RA	3.67075e-69	-1.62069	0.254	0.313	9.15008e-65
RAC2	4.72997e-69	-1.60171	0.372	0.384	1.17904e-64
SEPT7	8.45043e-69	-0.561916	0.464	0.243	2.10644e-64
PTBP3	5.18189e-68	-1.47764	0.473	0.438	1.29169e-63
SP100	5.46818e-68	-0.518449	0.451	0.238	1.36305e-63
CD46	8.55852e-68	-1.63515	0.324	0.356	2.13338e-63
CDKN2D	3.39031e-67	-1.60775	0.183	0.26	8.45103e-63
NIPBL	3.95801e-67	-0.489283	0.388	0.204	9.86613e-63
TNFRSF1A	5.50648e-67	-0.577618	0.368	0.192	1.3726e-62
TBC1D15	6.62302e-67	-0.324681	0.164	0.074	1.65092e-62
HIST1H2AC	8.33657e-67	-1.37087	0.061	0.145	2.07806e-62
KIAA0040	1.07966e-66	-0.346455	0.165	0.074	2.69126e-62
CLEC4A	2.97906e-66	-0.467399	0.23	0.114	7.42589e-62
SBF2	3.52478e-66	-0.322474	0.178	0.083	8.78622e-62
ATP11A	7.92872e-66	-0.375472	0.203	0.098	1.97639e-61
SF3B1	8.12613e-66	-0.54206	0.476	0.25	2.0256e-61
WDFY2	9.85599e-66	-0.348759	0.186	0.088	2.4568e-61
CHST15	4.29398e-65	-1.4473	0.104	0.189	1.07036e-60
HNRNPK	4.32626e-65	-0.352952	0.703	0.365	1.07841e-60
USB1	6.1254e-65	-0.261279	0.139	0.06	1.52688e-60
HELZ	1.69568e-64	-0.492069	0.29	0.151	4.22683e-60
PTPRE	1.93464e-64	-0.301	0.705	0.376	4.82248e-60
GTF2I	2.36848e-64	-1.60253	0.255	0.31	5.90392e-60
ATP6V0A1	2.41739e-64	-0.257699	0.143	0.063	6.02583e-60
ADAM10	3.54961e-64	-0.533059	0.388	0.205	8.84812e-60
VCPIP1	7.38223e-64	-0.541932	0.293	0.152	1.84017e-59
USP8	8.60032e-64	-0.447903	0.267	0.138	2.1438e-59
EDEM3	1.06536e-63	-0.40634	0.247	0.126	2.65562e-59
NDUFB6	1.48884e-63	-0.256134	0.118	0.049	3.71124e-59
TMF1	2.10675e-63	-0.392741	0.199	0.097	5.2515e-59
SIPA1L2	2.41862e-63	-0.287089	0.152	0.068	6.02889e-59
STAT5B	5.15397e-63	-1.39426	0.093	0.176	1.28473e-58
MON2	9.50516e-63	-0.286731	0.158	0.073	2.36935e-58
KATNBL1	1.01532e-62	-1.4467	0.089	0.172	2.53089e-58
SAMD8	1.55902e-62	-0.307099	0.145	0.064	3.88617e-58
SAFB	1.7849e-62	-0.402832	0.187	0.09	4.44922e-58
IFNAR2	2.94257e-62	-0.443069	0.197	0.096	7.33495e-58
IQSEC1	8.36886e-62	-0.452798	0.241	0.123	2.08611e-57
CPEB2	1.23743e-61	-0.428072	0.183	0.087	3.08453e-57
ADD1	1.35703e-61	-0.306987	0.158	0.073	3.38267e-57
WAS	1.67152e-61	-0.592002	0.367	0.195	4.16661e-57
LILRA2	5.40758e-61	-0.447007	0.214	0.107	1.34795e-56
MXD1	6.55055e-61	-0.922133	0.703	0.562	1.63286e-56
ROCK1	8.08175e-61	-0.520579	0.482	0.259	2.01454e-56
MPHOSPH8	8.4548e-61	-0.280031	0.165	0.078	2.10753e-56
ING3	9.17217e-61	-0.252133	0.116	0.048	2.28635e-56
SEL1L	1.24781e-60	-0.422037	0.201	0.099	3.11041e-56
IST1	2.04102e-60	-0.522306	0.261	0.135	5.08764e-56
CTDSP1	3.96592e-60	-0.280979	0.148	0.067	9.88585e-56
RBM26	3.98725e-60	-0.283503	0.156	0.072	9.93901e-56
WNK1	4.30291e-60	-0.531847	0.402	0.217	1.07259e-55
LRP10	4.78968e-60	-1.55355	0.141	0.218	1.19392e-55
UBE2D3	8.50397e-60	-0.937547	0.78	0.576	2.11978e-55
ARFGEF1	8.98633e-60	-0.314517	0.164	0.078	2.24002e-55
STK38L	1.13045e-59	-0.309969	0.149	0.068	2.81788e-55
SRPK2	2.39131e-59	-1.27502	0.06	0.137	5.96082e-55
CLEC7A	3.3013e-59	-0.515767	0.567	0.302	8.22916e-55
HNRNPH2	3.41895e-59	-0.591657	0.292	0.153	8.52242e-55
NRDC	5.47154e-59	-0.415332	0.188	0.092	1.36389e-54
RAD23B	1.41574e-58	-0.536832	0.254	0.132	3.52901e-54
STXBP2	1.61507e-58	-0.621693	0.398	0.214	4.02589e-54
RYBP	4.65637e-58	-0.553313	0.317	0.169	1.16069e-53
STAT3	6.09719e-58	-0.532649	0.497	0.268	1.51985e-53
LRG1	8.99684e-58	-1.20376	0.047	0.12	2.24264e-53
EXOC1	9.75677e-58	-0.276108	0.143	0.066	2.43207e-53
SMG7	1.85043e-57	-0.40931	0.181	0.088	4.61255e-53
SERINC1	2.96149e-57	-0.610315	0.429	0.232	7.3821e-53
CNBP	3.19099e-57	-0.583997	0.441	0.239	7.95418e-53
C5AR1	3.83699e-57	-0.256822	0.595	0.332	9.56447e-53
RAB27A	1.50299e-56	-1.46646	0.156	0.229	3.74651e-52
ADD3	1.552e-56	-1.44769	0.16	0.233	3.86868e-52
MAT2B	1.6508e-56	-0.480651	0.205	0.104	4.11494e-52
CEP63	2.85245e-56	-1.22936	0.056	0.13	7.11031e-52
PIK3CD	3.78566e-56	-1.42705	0.107	0.184	9.43652e-52
CASP4	4.26133e-56	-0.638675	0.476	0.256	1.06222e-51
KIF1B	6.09996e-56	-0.544371	0.273	0.145	1.52054e-51
CLIP1	1.1959e-55	-0.516676	0.231	0.12	2.98102e-51
LIMD2	1.96717e-55	-0.559331	0.309	0.166	4.90356e-51
VEZF1	2.33139e-55	-0.400252	0.177	0.087	5.81146e-51
RAF1	4.52121e-55	-1.52027	0.153	0.224	1.127e-50
PDE7A	4.82399e-55	-0.334475	0.153	0.073	1.20248e-50
MAN1A2	5.05649e-55	-0.319663	0.14	0.065	1.26043e-50
PHC2	6.40797e-55	-0.48278	0.246	0.129	1.59731e-50
[truncated: 477 more rows]
