# Supplementary material for: SAA1/FPR2 signaling between keratinocytes and neutrophils sustains chronic inflammation in Sweet syndrome
Source: J Clin Invest. 2025 Aug 19;135(20):e193566. doi: 10.1172/JCI193566 (PMC12520672; doi:10.1172/JCI193566)
Supplement: Supplemental table 5 [file jci-135-193566-s067.xlsx]

## Sheet: README
Table S5
Skin vs Blood KEGG: Enrichr analysis. KEGG Pathway analysis on significant upregulated DEG from patient affected skin neutrophils vs patient blood neutrophils
Column description:
	Term	Pathway term
	P-value	p value significance
	Adjusted P-value	adjusted p value after correction
	Odds Ratio	odds ratio for pathway
	Combined Score	Combined score of p value, odd ratio and adjusted p value
	Genes	Genes found in pathway
Skin vs Blood GO MF: Enrichr analysis. GO Molecular function. Analysis on significant upregulated DEG from patient affected skin neutrophils vs patient blood neutrophils
	Term	Pathway term
	P-value	p value significance
	Adjusted P-value	adjusted p value after correction
	Odds Ratio	odds ratio for pathway
	Combined Score	Combined score of p value, odd ratio and adjusted p value
	Genes	Genes found in pathway

## Sheet: Skin vs Blood KEGG
Term	P-value	Adjusted P-value	Odds Ratio	Combined Score	Genes
Antigen processing and presentation	3.5723e-19	5.96574e-17	46.7256	1984.71	CD74;HSPA8;HSP90AA1;HSP90AB1;CTSL;HLA-DPB1;PSME2;HLA-DRA;HLA-DQA1;HLA-DRB1;HSPA1B;CTSB;HLA-DPA1;HLA-DQB1;HSPA1A
Rheumatoid arthritis	6.3013e-12	5.26159e-10	25.2987	652.461	CTSL;CCL3;HLA-DPB1;CCL2;HLA-DRA;CXCL2;HLA-DQA1;HLA-DRB1;HLA-DPA1;HLA-DQB1;ATP6V1F
Phagosome	1.34529e-09	7.48881e-08	14.6689	299.636	CTSL;SEC61G;HLA-DPB1;CYBB;HLA-DRA;THBS1;HLA-DQA1;HLA-DRB1;ATP6V1F;HLA-DPA1;HLA-DQB1
Influenza A	4.97139e-09	2.07555e-07	12.8337	245.374	CXCL10;DNAJB1;RSAD2;MX1;HLA-DPB1;HLA-DRA;CCL2;HLA-DQA1;HLA-DRB1;HLA-DPA1;HLA-DQB1
Viral protein interaction with cytokine and cytokine receptor	6.63477e-09	2.21601e-07	18.2949	344.509	CXCL10;CXCL11;CXCL9;CCL8;CCL7;CCL4;CCL3;CCL2;CXCL2
Leishmaniasis	1.51261e-08	4.21009e-07	21.2721	383.044	EEF1A1;HLA-DPB1;CYBB;HLA-DRA;HLA-DQA1;HLA-DRB1;HLA-DPA1;HLA-DQB1
Toxoplasmosis	1.80864e-08	4.31489e-07	16.1536	287.988	HSPA8;HLA-DPB1;HLA-DRA;HLA-DQA1;HLA-DRB1;HSPA1B;HLA-DPA1;HLA-DQB1;HSPA1A
Asthma	2.18533e-08	4.56188e-07	43.3287	764.272	HLA-DPB1;HLA-DRA;HLA-DQA1;HLA-DRB1;HLA-DPA1;HLA-DQB1
Epstein-Barr virus infection	2.64839e-08	4.91423e-07	10.8014	188.45	CXCL10;CDKN1A;GADD45B;HLA-DPB1;HLA-DRA;ISG15;VIM;HLA-DQA1;HLA-DRB1;HLA-DPA1;HLA-DQB1
Allograft rejection	7.92779e-08	1.32394e-06	33.8386	553.272	HLA-DPB1;HLA-DRA;HLA-DQA1;HLA-DRB1;HLA-DPA1;HLA-DQB1
Graft-versus-host disease	1.47827e-07	2.24429e-06	30.0727	472.96	HLA-DPB1;HLA-DRA;HLA-DQA1;HLA-DRB1;HLA-DPA1;HLA-DQB1
Type I diabetes mellitus	1.70991e-07	2.37963e-06	29.2585	455.895	HLA-DPB1;HLA-DRA;HLA-DQA1;HLA-DRB1;HLA-DPA1;HLA-DQB1
Th17 cell differentiation	2.02855e-07	2.60591e-06	14.8036	228.135	HSP90AA1;HSP90AB1;HLA-DPB1;HLA-DRA;HLA-DQA1;HLA-DRB1;HLA-DPA1;HLA-DQB1
Intestinal immune network for IgA production	3.36169e-07	4.01001e-06	25.7688	384.101	HLA-DPB1;HLA-DRA;HLA-DQA1;HLA-DRB1;HLA-DPA1;HLA-DQB1
Autoimmune thyroid disease	6.14255e-07	6.83871e-06	23.0217	329.276	HLA-DPB1;HLA-DRA;HLA-DQA1;HLA-DRB1;HLA-DPA1;HLA-DQB1
Protein processing in endoplasmic reticulum	6.88708e-07	7.18839e-06	10.2399	145.288	PPP1R15A;HSPA8;DNAJB1;HSP90AA1;HSPH1;HSP90AB1;SEC61G;HSPA1B;HSPA1A
Viral myocarditis	1.29606e-06	1.20245e-05	20.0303	271.534	CXCL10;HSP90AA1;HSP90AB1;CCL7;CCL2;FOSB;CXCL2
IL-17 signaling pathway	1.24163e-06	1.20245e-05	14.6134	198.729	HLA-DPB1;HLA-DRA;HLA-DQA1;HLA-DRB1;HLA-DPA1;HLA-DQB1
Chemokine signaling pathway	1.80771e-06	1.58888e-05	9.05516	119.74	CXCL10;CXCL11;CXCL9;CCL8;CCL7;CCL4;CCL3;CCL2;CXCL2
Inflammatory bowel disease	2.08856e-06	1.74394e-05	18.3282	239.715	HLA-DPB1;HLA-DRA;HLA-DQA1;HLA-DRB1;HLA-DPA1;HLA-DQB1
Lipid and atherosclerosis	4.57268e-06	3.63637e-05	8.03475	98.7906	HSPA8;HSP90AA1;HSP90AB1;CCL3;CYBB;CCL2;CXCL2;HSPA1B;HSPA1A
Cytokine-cytokine receptor interaction	8.61302e-06	6.53807e-05	6.48759	75.6598	CXCL10;IL1RN;CXCL11;CXCL9;CCL8;CCL7;CCL4;CCL3;CCL2;CXCL2
NOD-like receptor signaling pathway	1.06549e-05	7.73635e-05	8.43973	96.6307	HSP90AA1;HSP90AB1;CYBB;CCL2;CXCL2;GBP1;GBP4;CTSB
Systemic lupus erythematosus	1.38134e-05	9.61183e-05	9.91198	110.914	SSB;HLA-DPB1;HLA-DRA;HLA-DQA1;HLA-DRB1;HLA-DPA1;HLA-DQB1

## Sheet: Skin vs Blood GO MF
Term	P-value	Adjusted P-value	Odds Ratio	Combined Score	Genes
C3HC4-type RING Finger Domain Binding (GO:0055131)	1.885e-06	4.78319e-05	263.92	3478.89	CD74;HSPA8;HSP90AA1;HSP90AB1;PKM;HLA-DRA;HLA-DQA1;HLA-DRB1;HLA-DPA1
MHC Class II Protein Complex Binding (GO:0023026)	1.02313e-14	2.07695e-12	104.446	3364.56	CXCL10;CXCL9;CXCL11;CCL8;CCL7;CCL4;CCL3;CCL2;CXCL2
MHC Class II Receptor Activity (GO:0032395)	1.32348e-07	5.37334e-06	141.993	2248.86	CXCL10;CXCL9;CXCL11;CCL8;CCL7;CCL4;CCL3;CCL2;CXCL2
Chemokine Activity (GO:0008009)	4.98626e-12	5.06106e-10	45.1182	1174.17	CXCL10;CXCL11;CXCL9;CCL8;CCL7;CCL4;CCL3;CCL2;TIMP1;CXCL2
Chemokine Receptor Binding (GO:0042379)	1.11227e-11	7.52635e-10	40.7082	1026.74	HLA-DRA;HLA-DQA1;HLA-DRB1;HLA-DPA1
Phospholipase Inhibitor Activity (GO:0004859)	1.55679e-05	0.000243098	87.9558	973.697	HSP90AB1;AHNAK;HSPB1;YBX1;SAMSN1;YBX3;IFIT2;LGALS3;LGALS1;PRDX1;RACK1;BTF3;HSPA8;HSP90AA1;SSB;ANXA2;HSPE1;EEF1A1;PKM;VIM;EZR;APOBEC3A;HSPA1B;TPT1;HSPA1A
CXCR Chemokine Receptor Binding (GO:0045236)	1.85267e-06	4.78319e-05	59.1429	780.62	CXCL10;CXCL9;CXCL11;CXCL2
Aspartic-Type Endopeptidase Inhibitor Activity (GO:0019828)	0.000492704	0.00500095	87.193	664.027	HSPA8;HSPA1B;HSPA1A
CD4 Receptor Binding (GO:0042609)	0.000687171	0.00664265	69.7509	507.991	HSPA8;DNAJB1;HSP90AB1;ANXA1;PKM;ANXA2;AHNAK;PRDX1;RACK1;EZR;HSPA1A
Disordered Domain Specific Binding (GO:0097718)	8.73576e-06	0.00014778	37.3402	434.942	CST3;PRNP;ANXA2;SERPINB9;TIMP1;GAPDH;THBS1
Nuclear Glucocorticoid Receptor Binding (GO:0035259)	0.000912755	0.00842224	58.1228	406.804	CCL8;CCL7;CCL4;CCL3;CCL2
Phospholipase Activator Activity (GO:0016004)	0.00145584	0.0108222	43.5877	284.723	HSP90AA1;HSP90AB1;GAPDH;HSPA1A
CCR Chemokine Receptor Binding (GO:0048020)	5.45539e-06	0.000100677	22.921	277.777	ANXA1;ANXA2;ANXA5
Cysteine-Type Endopeptidase Activator Activity Involved In Apoptotic Process (GO:0008656)	0.000201665	0.00240812	31.026	263.997	CST3;PRNP;ANXA2;SERPINB9;TIMP1;THBS1
Peptidase Activator Activity Involved In Apoptotic Process (GO:0016505)	0.000270131	0.00304647	27.7573	228.071	LGALS3;CXCL10;CXCL9;CCL4;CCL3;TIMP1;AREG;EREG;HSPA1A
Transmembrane Receptor Protein Tyrosine Kinase Activator Activity (GO:0030297)	0.00211909	0.013443	34.8667	214.666	EEF1A1;PPP1R15A;CDKN1A;HSP90AA1;RGCC;NR4A3;GCH1;GSTP1;RACK1;HSPB1;EZR
Lipase Activator Activity (GO:0060229)	0.00211909	0.013443	34.8667	214.666	CTSL;RACK1;CTSH
Cytokine Activity (GO:0005125)	8.74764e-08	4.43943e-06	11.0714	179.932	CTSL;RACK1;CTSH
BH Domain Binding (GO:0051400)	0.0286682	0.105714	43.2174	153.507	HSP90AA1;NR4A3;HSP90AB1;GCH1;KYNU;RACK1;HSPB1;THBS1;GBP1;ATF3;GBP4;S100A10
BH3 Domain Binding (GO:0051434)	0.0286682	0.105714	43.2174	153.507	PRNP;GAPDH
Keratin Filament Binding (GO:1990254)	0.0286682	0.105714	43.2174	153.507	CD74;HLA-DRB1
Oxidoreductase Activity, Acting On Metal Ions, Oxygen As Acceptor (GO:0016724)	0.0286682	0.105714	43.2174	153.507	NR4A2;NR4A3
Ferroxidase Activity (GO:0004322)	0.0286682	0.105714	43.2174	153.507	HSPA8;CDKN1A;HSP90AA1;HSP90AB1;ISG15;HSPA1B;HSPA1A
Endopeptidase Inhibitor Activity (GO:0004866)	4.03332e-06	8.18765e-05	12.0972	150.259	LGALS3;CXCL10;CCL3
MHC Class II Protein Binding (GO:0042289)	0.0343033	0.114157	34.5722	116.595	CST3;CD74;PRNP;PFDN5
