# Supplementary material for: SAA1/FPR2 signaling between keratinocytes and neutrophils sustains chronic inflammation in Sweet syndrome
Source: J Clin Invest. 2025 Aug 19;135(20):e193566. doi: 10.1172/JCI193566 (PMC12520672; doi:10.1172/JCI193566)
Supplement: Supporting data values [file jci-135-193566-s068.xlsx]

## Sheet: Figure 1
Figure 1G
		NonLesional						Lesional
	CD4	0.39		2.32	2.05	0.62	2.59	27.74	16.22	14.64	1.97	18.69	6.4
	CD8	0.22		1.26	0.67	0.57	1.18	14.51	11.58	8.25	2.85	6.23	5.63
	Treg	0.1		0.32	0.21	0.28	0.04	1	2.21	3.99	0.72	3.06	0.1
	Macrophage	0.79		2.41	0.67	0.2	2.21	3.9	3.67	7.26	0.84	2.63	2.73
	Neutrophil	0.63		0.91	0.69	0.31	0.91	9.29	17.46	11.49	1.36	2.57	11.78
	Mast	1.29		2.57	0.3	2.72	0.15	0.18	0.69	1.92	1.77	0.97	0.2
	DC	0.5		0.24	0.21	0.28	0.15	1.24	1.43	1.18	1.12	2.2	0.86
	pDC	0.03		0.03	0	0	0	0.16	1.23	0.12	0.08	1.89	0.46

## Sheet: Figure 2
Figure 2D
	S100A9 + NE	S100A8 + NE
	100	77.5
	100	84.1
	99.6	94.6
	99.9	91.9
	99.8	99.4
	100	99.4
	99.6	98.7
Figure 2G
		MHC-II gene co expressing neutrophils	Rest of the neutrophils
	Patient 1	73.2	26.8
	Patient 2	13.57	86.43
	Patient 3	21.19	78.81
	Patient 4	20.58	79.42
	Patient 5	75.2	24.8
	Patient 6	33.63	66.37
Figure 2H
	Sweet Syndrome
	11.6
	27.5
	44
	39.5
	40.5

## Sheet: Figure 3
Figure 3A
	Neutrophil			Neut + Fibroblast			Neut + Keratinocyte
	6.2	3.6	5.92	11.6	9.32	6.01	44.8	55.12	57.72
Figure 3B
		Neutrophils				APC
	Day 1	82.4688	85.0938	79	70.1437	96.4313	93.2	93.225	92.6125
	Day 2	16.35	16.1	8.5	8.125	71.225	71.825	76.4875	65.8
	Day 3	3.7125	3.3625	3.4	3.975	59.4	53.95	54.725	70.05
	Day 4	1.3125	1.7625	1.32187	1.39688	34.2	34.5312	43.4062	40.1625
	Day 5	1.25	1.25	1.25	1.25	28.75	28.125	30.625	28.75
	Day 6	0.4375	0.4375	0.4375	0.4375	5.25	4.8125	5.6875	5.25
	Day 7	0	0	0	0	1.5	1.125	1.875	1.125
Figure 3C
	Neut			Neut + Krt Medium			Neut + Krt CM			Neut + Krt
	2.32	4.1	5.8	8.5	8.3		27.7	29.2	28.2	53.35	58.52	63.58
Figure 3D
		Neut only			Neut + Fib			Neut + krt
	HLA-DPA	1	1	1	1.5889	0.309115	3.21944	9.61284	8.41821	15.2006
	HLA-DRB	1	1	1	1.19175	0.433466	1.25013	6.36841	5.32924	1.95457
	HLA-A	1	1	1	0.850555	0.411965	0.906161	3.97095	8.85085	10.1373
	HLA-B	1	1	1	1.05579	0.380558	1.47038	8.7352	10.8078	25.1377
Figure 3E
	Neut Only	50/50	CM	KRT
	0	0	8.6	24.8
	0	0	10.8	13.9
	0	0	4.2	23.8
	0	0	3.1	32.8
	0
Figure 3F
	72 hr Neut	72 hr Long -lived Neut
	38.5	16.3
	26.7	29.7
	50	25
	50	13.2
	40	20.8
		31.3

## Sheet: Figure 4
Figure 4B
		Keratinocyte medium				APC medium
	CXCL10	6.36	6.67	11.5	13.5	58.79	126.06	76.5	135
	CXCL11	0.63	2.13	0.38	1	11.96	40.96	12.31	21.15
Figure 4C
	Keratinocyte medium				APC medium
	2.41	0.69	1.6		10.43	9	6.7
Figure 4D		T cells	Neut + T cells	Long-lived Neutrophils
	IL-17	1.2	1.1	2.1
	Fold induction	1.1	1	4.1
		1.1	1	3.9
Figure 4E
		Concentration a			Concentration b			Concentration c			Concentration d
	Dapsone	31	36.1	39	18	40.5	44	18.5	37	36.8	6.2	29.8	24.3
	Prednisone	36.6	57.6	39.5	19.6	38.4	27.2	15	28	23.4	1.6	4.6	4.8
	Anakinra	37.2	73.5	63.7	25.9	63.6	58.3	19.8	42.8	48	11.2	33.2	38.7
	Adalimumab	17.3	54	45.7	10.2	51.7	37.5	11.4	46.5	43.7	3.2	41.2	50.4
	Spesolimab	22.5	72	67.2	7.8	48.4	44.6	10.8	30	23.4	7.2	39.2	20
	APC	40.7	64.06	58.4	40.7	64.06	58.4	40.7	64.06	58.4	40.7	64.06	58.4

## Sheet: Figure 5
Figure 5C
	NE + FPR2 %Colocalization
	95.6
	93.2
	89.3
	89.6
	94
Figure 5E
	Neutrophil	Neutrophil + Krt
	0.174194	10.8613
	0.0258065	7.32581
	0.0193548	7.8871
Figure 5F
	Neutrophils			Neut + Krt			Neut + Krt + anti-IgG			Neut + Krt + anti-FPR2			Neut + Krt + anti-SAA1			Neut + Krt + anti-SAA1 + FPR2
	4.28	2.9	2.22	57	59	48.88	59.8	47.5	43.75	46.2	25.92	11.4	26	12.72	8.24	6.79	4.06	3.92
Figure 5G
	Neutrophils	Neut + SAA1
	0.76	17.36
	2.08	15
	3.6	16

## Sheet: Supp Figure 4
Supplemental Figure 4B
	FCN1 + MPO	S100A9 + MPO	S100A8 + MPO	CD68 + MPO
	45.9	87	84.3	1.8
	68.6	100	78.1	2.3
	90	78.9	98.5	3.3
	48.5	71.7	72.7	0.5
Supplemental Figure 4G
		HLA-A				HLA-B				HLA-DRA				HLA-DPB
	No Enzyme	1	1	1		1	1	1		1	1	1		1	1	1
	Enzyme	0.572	0.8885	1.7571		0.824	0.9707	1.5128		0.0044	0.3149	1.1766		0.4053	0.7101	4.1432
	Long-lived Neutrophil	14.39	6.43			9.01	3.05			21.1	64.22			8.7	2.61
Supplemental Figure 4H
	Neut Only	APC 72	APC 96
	0	24.8	28.57
	0	13.9	25
	0	23.8	33.33
	0	32.8	25
	0

## Sheet: Suppl Figure 5
Figure 5B
	Dapsone	Anakinra	Prednisone	Adalimumab	Neutrophils
	74.4	60	16.2	68	79.91
Figure 5D
		Neutrophils						Neutrophil + SAA1
	HLA-DPA	10.93	56.48	0.179879	17.9612			20.18	14.28	32.75	41.68	0.134478	11.2397
	HLA-DRB	6.89	54.9	1.4301	6.1375			12.14	8.17	39.6	52.35	0.6029	18.361
